# Supplementary material for: Use of Single Cell Transcriptomic Techniques to Study the Role of High-Risk Human Papillomavirus Infection in Cervical Cancer
Source: Front Immunol. 2022 Jun 13;13:907599. doi: 10.3389/fimmu.2022.907599 (PMC9236134; doi:10.3389/fimmu.2022.907599)
Supplement: Supplementary file 6 [file DataSheet_1.xlsx]

## Sheet: CSCCrisk
	OS	OS.time	RiskScore	riskgroup
TCGA-2W-A8YY-01	0	533	6.2522e-07	low
TCGA-4J-AA1J-01	0	542	2.37118e-06	low
TCGA-BI-A0VR-01	0	1505	4.29536e-09	low
TCGA-BI-A0VS-01	0	1735	23640.2	low
TCGA-BI-A20A-01	0	720	52481.1	high
TCGA-C5-A0TN-01	1	348	1.15382e+09	high
TCGA-C5-A1BE-01	1	2094	144883	high
TCGA-C5-A1BF-01	1	570	2.92941e+07	high
TCGA-C5-A1BI-01	0	1112	63250	high
TCGA-C5-A1BJ-01	0	4385	0.100681	low
TCGA-C5-A1BK-01	0	5385	11730.6	low
TCGA-C5-A1BL-01	0	5271	3830.96	low
TCGA-C5-A1BM-01	1	2520	113394	high
TCGA-C5-A1BN-01	1	166	1.42135e+10	high
TCGA-C5-A1BQ-01	1	604	2.35703e+07	high
TCGA-C5-A1M5-01	1	2052	85739	high
TCGA-C5-A1M6-01	1	955	2.90461e+06	high
TCGA-C5-A1M7-01	0	1409	0.0431445	low
TCGA-C5-A1M8-01	0	919	50345.2	high
TCGA-C5-A1M9-01	1	1065	2.11699e+06	high
TCGA-C5-A1ME-01	0	1756	24651.5	low
TCGA-C5-A1MF-01	0	1617	127634	high
TCGA-C5-A1MH-01	1	1186	834926	high
TCGA-C5-A1MI-01	1	1083	1.06384e+06	high
TCGA-C5-A1MJ-01	1	14	242106833202882	high
TCGA-C5-A1MK-01	1	74	9.96223e+12	high
TCGA-C5-A1ML-01	1	636	2.02791e+07	high
TCGA-C5-A1MN-01	1	1245	429610	high
TCGA-C5-A1MP-01	0	109	2.76568e+08	high
TCGA-C5-A1MQ-01	0	1031	1.3489e+06	high
TCGA-C5-A2LS-01	0	1345	213568	high
TCGA-C5-A2LT-01	0	2226	45600.6	low
TCGA-C5-A2LV-01	0	2234	4.50228e-30	low
TCGA-C5-A2LX-01	0	2526	9196.84	low
TCGA-C5-A2LY-01	0	2383	103330	high
TCGA-C5-A2LZ-01	1	3046	55677	high
TCGA-C5-A2M1-01	0	1169	1.16897e+06	high
TCGA-C5-A2M2-01	1	1011	2.90165e+06	high
TCGA-C5-A3HD-01	0	1582	284.938	low
TCGA-C5-A3HE-01	0	548	0.0853301	low
TCGA-C5-A3HF-01	1	543	1.63126e+07	high
TCGA-C5-A3HL-01	0	621	1.31357e+07	high
TCGA-C5-A7CG-01	0	6408	3553.8	low
TCGA-C5-A7CH-01	0	4694	520.4	low
TCGA-C5-A7CJ-01	1	3097	25443.1	low
TCGA-C5-A7CK-01	1	4086	18060.5	low
TCGA-C5-A7CL-01	1	471	1.1123e+08	high
TCGA-C5-A7CM-01	0	619	67993.4	high
TCGA-C5-A7CO-01	0	4482	3428.39	low
TCGA-C5-A7UC-01	1	523	6.18441e+06	high
TCGA-C5-A7UE-01	0	4738	245.108	low
TCGA-C5-A7UH-01	0	3988	3646.37	low
TCGA-C5-A7UI-01	1	2888	74638.5	high
TCGA-C5-A7X3-01	1	284	4.45319e+06	high
TCGA-C5-A7X5-01	1	414	5.15884e+07	high
TCGA-C5-A7X8-01	0	83	2.2585e-37	low
TCGA-C5-A7XC-01	0	1551	150519	high
TCGA-C5-A8XH-01	1	1394	550071	high
TCGA-C5-A8XI-01	0	254	33.9959	low
TCGA-C5-A8XJ-01	0	4467	113.004	low
TCGA-C5-A8XK-01	0	3039	3875.98	low
TCGA-C5-A8YQ-01	1	715	8.48885e+06	high
TCGA-C5-A8YR-01	1	837	7.12887e+06	high
TCGA-C5-A8YT-01	1	633	4.83067e+07	high
TCGA-C5-A8ZZ-01	0	636	1.13392	low
TCGA-C5-A907-01	0	448	5.18929e+07	high
TCGA-DG-A2KH-01	0	34	1.48926e-12	low
TCGA-DG-A2KJ-01	0	2893	11586.3	low
TCGA-DG-A2KK-01	0	2496	1.23747e-14	low
TCGA-DG-A2KL-01	0	1367	2.77796e-19	low
TCGA-DG-A2KM-01	0	1946	1.51403e-17	low
TCGA-DR-A0ZL-01	0	2669	6.4822e-05	low
TCGA-DR-A0ZM-01	0	1791	13714.8	low
TCGA-DS-A0VK-01	1	1118	1.36249e+06	high
TCGA-DS-A0VL-01	1	1692	253143	high
TCGA-DS-A0VM-01	0	3589	4038.52	low
TCGA-DS-A0VN-01	0	3609	13132.1	low
TCGA-DS-A1OA-01	1	879	6.18852e+06	high
TCGA-DS-A3LQ-01	0	699	0.000683325	low
TCGA-DS-A5RQ-01	0	512	1.76922e+07	high
TCGA-DS-A7WF-01	1	492	8.52426e+07	high
TCGA-DS-A7WH-01	0	533	5.37307	low
TCGA-DS-A7WI-01	1	252	2.87658e+09	high
TCGA-EA-A1QS-01	0	1203	339048	high
TCGA-EA-A1QT-01	0	1243	0.0725619	low
TCGA-EA-A3HQ-01	0	1136	1686.44	low
TCGA-EA-A3HR-01	0	940	0.953541	low
TCGA-EA-A3HS-01	0	959	931591	high
TCGA-EA-A3HT-01	0	954	95211.7	high
TCGA-EA-A3HU-01	0	1013	0.0837015	low
TCGA-EA-A3QD-01	0	397	0.00110163	low
TCGA-EA-A3QE-01	0	761	1.19807e-06	low
TCGA-EA-A3Y4-01	0	1122	2.41106e-08	low
TCGA-EA-A410-01	0	803	1.91694e-10	low
TCGA-EA-A411-01	0	747	747863	high
TCGA-EA-A439-01	0	965	0.00118529	low
TCGA-EA-A43B-01	0	791	7.17613e+06	high
TCGA-EA-A44S-01	0	369	2513.52	low
TCGA-EA-A4BA-01	0	755	11077.8	low
TCGA-EA-A50E-01	1	227	8.57711e+09	high
TCGA-EA-A556-01	0	453	14.2868	low
TCGA-EA-A5FO-01	0	815	5.67091e+06	high
TCGA-EA-A5O9-01	0	788	1803.33	low
TCGA-EA-A5ZD-01	0	830	9.17795e-05	low
TCGA-EA-A5ZE-01	0	829	23.6705	low
TCGA-EA-A5ZF-01	0	828	0.00740562	low
TCGA-EA-A6QX-01	0	730	64733	high
TCGA-EA-A78R-01	0	410	791.152	low
TCGA-EA-A97N-01	0	11	1.1172e-07	low
TCGA-EK-A2GZ-01	0	383	3.33954e+07	high
TCGA-EK-A2H0-01	0	1847	618.258	low
TCGA-EK-A2H1-01	0	799	2.26641e+06	high
TCGA-EK-A2IP-01	0	202	4.56682e+09	high
TCGA-EK-A2PG-01	0	46	1.98208e-11	low
TCGA-EK-A2PI-01	0	586	1.03915e+08	high
TCGA-EK-A2PK-01	0	12	225.964	low
TCGA-EK-A2PL-01	0	13	1.75596e+12	high
TCGA-EK-A2PM-01	0	18	7.58532e+10	high
TCGA-EK-A2R7-01	0	27	3.09e-05	low
TCGA-EK-A2R8-01	0	44	2.92042e+09	high
TCGA-EK-A2R9-01	0	4	0.054737	low
TCGA-EK-A2RA-01	0	1246	56484.2	high
TCGA-EK-A2RB-01	0	9	1895848996662370	high
TCGA-EK-A2RC-01	0	129	7.64934e+09	high
TCGA-EK-A2RE-01	0	57	2.25073e+06	high
TCGA-EK-A2RJ-01	0	53	1.70427e+12	high
TCGA-EK-A2RK-01	0	13	2.77722e+08	high
TCGA-EK-A2RL-01	1	1453	1124.84	low
TCGA-EK-A2RM-01	0	50	3.96363e+06	high
TCGA-EK-A2RN-01	0	71	0	low
TCGA-EK-A2RO-01	0	2	0.556702	low
TCGA-EK-A3GJ-01	0	3	3587029472199630	high
TCGA-EK-A3GK-01	0	15	5.14075e-13	low
TCGA-EK-A3GN-01	0	27	4.11997e-08	low
TCGA-EX-A1H5-01	0	619	7.34972e-06	low
TCGA-EX-A1H6-01	0	241	0.000955829	low
TCGA-EX-A3L1-01	0	463	6.40343e+07	high
TCGA-EX-A69L-01	0	602	1.37747e+06	high
TCGA-EX-A69M-01	1	253	2.03246e+09	high
TCGA-EX-A8YF-01	0	473	7.1818e+07	high
TCGA-FU-A23K-01	0	372	1616.84	low
TCGA-FU-A23L-01	0	725	0.00668723	low
TCGA-FU-A2QG-01	0	579	2.0102e-06	low
TCGA-FU-A3EO-01	0	490	1.7868e+07	high
TCGA-FU-A3HY-01	0	954	27424.8	low
TCGA-FU-A3HZ-01	0	1103	400.563	low
TCGA-FU-A3NI-01	1	638	6.13856e+07	high
TCGA-FU-A3TQ-01	0	795	144088	high
TCGA-FU-A3TX-01	0	45	1.93587e-14	low
TCGA-FU-A3WB-01	0	491	1.85076e-12	low
TCGA-FU-A3YQ-01	0	861	0.0109757	low
TCGA-FU-A40J-01	0	426	258651	high
TCGA-FU-A57G-01	0	1078	421439	high
TCGA-FU-A5XV-01	0	321	1.61719e-07	low
TCGA-FU-A770-01	0	34	5.26708e+11	high
TCGA-GH-A9DA-01	0	540	2.73546e-09	low
TCGA-HG-A2PA-01	1	773	8.9872e+06	high
TCGA-HM-A3JJ-01	1	659	1.09832e+07	high
TCGA-HM-A3JK-01	0	632	453044	high
TCGA-HM-A4S6-01	0	454	3.50928e+06	high
TCGA-HM-A6W2-01	0	287	1.22272e+08	high
TCGA-IR-A3L7-01	0	4483	1.49823e-07	low
TCGA-IR-A3LA-01	0	4172	1063.58	low
TCGA-IR-A3LB-01	1	2032	121228	high
TCGA-IR-A3LC-01	0	3935	6372.96	low
TCGA-IR-A3LF-01	0	2949	1024.89	low
TCGA-IR-A3LH-01	0	2394	1.30345	low
TCGA-IR-A3LI-01	0	2493	49859.5	high
TCGA-IR-A3LK-01	1	908	4.47998e+06	high
TCGA-IR-A3LL-01	0	1106	3.16385e-08	low
TCGA-JW-A5VG-01	0	834	3.30916e-12	low
TCGA-JW-A5VH-01	1	100	6.51256e+11	high
TCGA-JW-A5VI-01	0	747	4501.41	low
TCGA-JW-A5VJ-01	0	652	0.00550808	low
TCGA-JW-A5VK-01	0	623	3.24854e-12	low
TCGA-JW-A5VL-01	0	474	5.50466e-07	low
TCGA-JW-A69B-01	0	863	32.3575	low
TCGA-JW-A852-01	1	252	4.72144e+09	high
TCGA-JW-AAVH-01	0	552	3.64216e-05	low
TCGA-JX-A3PZ-01	1	642	2.27575e+07	high
TCGA-JX-A3Q0-01	0	6375	880.832	low
TCGA-JX-A3Q8-01	0	1357	1.78962e-14	low
TCGA-JX-A5QV-01	0	636	1.98377e-11	low
TCGA-LP-A4AU-01	0	343	132630	high
TCGA-LP-A4AW-01	0	27	8.83513e-89	low
TCGA-LP-A4AX-01	0	380	0.0194953	low
TCGA-LP-A5U2-01	0	9	91.4419	low
TCGA-LP-A5U3-01	0	25	1.90164e-07	low
TCGA-LP-A7HU-01	0	406	19490.4	low
TCGA-MA-AA3W-01	0	685	2.85775e-06	low
TCGA-MA-AA3X-01	0	617	4.80867e+06	high
TCGA-MA-AA3Y-01	0	542	3.33692e+07	high
TCGA-MA-AA3Z-01	0	595	18425.8	low
TCGA-MA-AA41-01	0	279	9.17094e-05	low
TCGA-MA-AA42-01	0	259	7.55353e+08	high
TCGA-MA-AA43-01	0	346	7.16156e+07	high
TCGA-MU-A51Y-01	0	854	414255	high
TCGA-MU-A5YI-01	0	1053	0.292983	low
TCGA-MU-A8JM-01	0	607	150203	high
TCGA-MY-A5BD-01	0	1667	2.61234e-07	low
TCGA-MY-A5BE-01	0	1066	4101.8	low
TCGA-MY-A5BF-01	0	634	8.69001e-05	low
TCGA-MY-A913-01	0	524	0.792618	low
TCGA-PN-A8MA-01	0	90	4.68738e+11	high
TCGA-Q1-A5R1-01	0	474	817778	high
TCGA-Q1-A5R2-01	0	499	9.57874e-05	low
TCGA-Q1-A5R3-01	0	485	1.02395	low
TCGA-Q1-A6DT-01	1	275	2.92317e+09	high
TCGA-Q1-A6DV-01	0	491	1.25536e+06	high
TCGA-Q1-A6DW-01	0	534	5.40592e+06	high
TCGA-Q1-A73O-01	0	428	0.0718144	low
TCGA-Q1-A73P-01	0	483	28469.4	low
TCGA-Q1-A73Q-01	0	284	1.92961e-07	low
TCGA-Q1-A73R-01	0	567	11.9062	low
TCGA-Q1-A73S-01	0	688	0.0292506	low
TCGA-R2-A69V-01	0	596	1.90589e-05	low
TCGA-RA-A741-01	0	444	2.24182e-26	low
TCGA-UC-A7PD-01	1	355	4.47923e+08	high
TCGA-UC-A7PF-01	1	2859	45240.1	low
TCGA-UC-A7PG-01	1	370	3.35053e+08	high
TCGA-UC-A7PI-01	0	2114	42509.5	low
TCGA-VS-A8EB-01	1	305	5.67222e+08	high
TCGA-VS-A8EC-01	0	1415	34307	low
TCGA-VS-A8EG-01	0	1386	1.22082e-06	low
TCGA-VS-A8EH-01	0	986	287920	high
TCGA-VS-A8EI-01	0	729	6.76161e-11	low
TCGA-VS-A8EJ-01	1	607	2.68714e+07	high
TCGA-VS-A8EL-01	0	1992	7.94668e-05	low
TCGA-VS-A8Q8-01	1	978	3.89305e+06	high
TCGA-VS-A8Q9-01	0	1630	149532	high
TCGA-VS-A8QA-01	0	1099	55114.8	high
TCGA-VS-A8QC-01	1	350	2.71965e+07	high
TCGA-VS-A8QF-01	0	1800	11625.1	low
TCGA-VS-A8QH-01	1	1210	2.04243e+06	high
TCGA-VS-A8QM-01	1	951	4.38496e+06	high
TCGA-VS-A94W-01	0	1243	77500.3	high
TCGA-VS-A94X-01	1	506	6.11361e+07	high
TCGA-VS-A94Y-01	1	144	1.65952e+10	high
TCGA-VS-A94Z-01	0	1015	59897.7	high
TCGA-VS-A950-01	0	1221	9782.33	low
TCGA-VS-A952-01	0	1778	21.566	low
TCGA-VS-A953-01	1	477	5.10739e+07	high
TCGA-VS-A954-01	0	1714	1732.57	low
TCGA-VS-A957-01	0	1688	947.88	low
TCGA-VS-A958-01	0	1525	135260	high
TCGA-VS-A959-01	0	1561	858.321	low
TCGA-VS-A9U5-01	0	1535	28296.9	low
TCGA-VS-A9U6-01	0	1320	26788	low
TCGA-VS-A9U7-01	0	1472	45278.8	low
TCGA-VS-A9UB-01	0	911	0.017297	low
TCGA-VS-A9UC-01	0	825	0.000283043	low
TCGA-VS-A9UD-01	0	739	1.82111e+06	high
TCGA-VS-A9UH-01	0	1427	648792	high
TCGA-VS-A9UI-01	1	1372	852088	high
TCGA-VS-A9UJ-01	1	52	4.64107e+13	high
TCGA-VS-A9UL-01	1	442	4.04116e+08	high
TCGA-VS-A9UM-01	1	829	8.38751e+06	high
TCGA-VS-A9UO-01	0	1456	119718	high
TCGA-VS-A9UP-01	0	1444	398984	high
TCGA-VS-A9UQ-01	0	1263	74527.7	high
TCGA-VS-A9UR-01	0	793	4974.65	low
TCGA-VS-A9UT-01	0	482	355601	high
TCGA-VS-A9UU-01	0	442	6.01992e+06	high
TCGA-VS-A9UV-01	1	104	2.34781e+11	high
TCGA-VS-A9UY-01	1	555	8.36064e+06	high
TCGA-VS-A9UZ-01	0	2044	4960.61	low
TCGA-VS-A9V0-01	0	573	8.57032e+07	high
TCGA-VS-A9V1-01	1	157	1.06427e+10	high
TCGA-VS-A9V2-01	0	555	0.0127652	low
TCGA-VS-A9V3-01	0	540	34028.8	low
TCGA-VS-A9V4-01	1	132	9.89007e+10	high
TCGA-VS-A9V5-01	1	494	1.03681e+08	high
TCGA-VS-AA62-01	1	469	7.80453e+07	high
TCGA-WL-A834-01	0	791	1.33703e-08	low
TCGA-XS-A8TJ-01	0	890	9315.72	low
TCGA-ZJ-A8QQ-01	0	2056	0.0344435	low
TCGA-ZJ-A8QR-01	1	582	5.27184e+07	high
TCGA-ZJ-AAX4-01	0	21	2.77864e+10	high
TCGA-ZJ-AAXA-01	0	43	8.50182e+07	high
TCGA-ZJ-AAXU-01	0	5	39687055200335	high
TCGA-ZX-AA5X-01	0	119	1.06784e-272	low

## Sheet: CSCCmeta
Column1	Column2
#NAME	riskgroup
TCGA-2W-A8YY-01	low
TCGA-4J-AA1J-01	low
TCGA-BI-A0VR-01	low
TCGA-BI-A0VS-01	low
TCGA-BI-A20A-01	high
TCGA-C5-A0TN-01	high
TCGA-C5-A1BE-01	high
TCGA-C5-A1BF-01	high
TCGA-C5-A1BI-01	high
TCGA-C5-A1BJ-01	low
TCGA-C5-A1BK-01	low
TCGA-C5-A1BL-01	low
TCGA-C5-A1BM-01	high
TCGA-C5-A1BN-01	high
TCGA-C5-A1BQ-01	high
TCGA-C5-A1M5-01	high
TCGA-C5-A1M6-01	high
TCGA-C5-A1M7-01	low
TCGA-C5-A1M8-01	high
TCGA-C5-A1M9-01	high
TCGA-C5-A1ME-01	low
TCGA-C5-A1MF-01	high
TCGA-C5-A1MH-01	high
TCGA-C5-A1MI-01	high
TCGA-C5-A1MJ-01	high
TCGA-C5-A1MK-01	high
TCGA-C5-A1ML-01	high
TCGA-C5-A1MN-01	high
TCGA-C5-A1MP-01	high
TCGA-C5-A1MQ-01	high
TCGA-C5-A2LS-01	high
TCGA-C5-A2LT-01	low
TCGA-C5-A2LV-01	low
TCGA-C5-A2LX-01	low
TCGA-C5-A2LY-01	high
TCGA-C5-A2LZ-01	high
TCGA-C5-A2M1-01	high
TCGA-C5-A2M2-01	high
TCGA-C5-A3HD-01	low
TCGA-C5-A3HE-01	low
TCGA-C5-A3HF-01	high
TCGA-C5-A3HL-01	high
TCGA-C5-A7CG-01	low
TCGA-C5-A7CH-01	low
TCGA-C5-A7CJ-01	low
TCGA-C5-A7CK-01	low
TCGA-C5-A7CL-01	high
TCGA-C5-A7CM-01	high
TCGA-C5-A7CO-01	low
TCGA-C5-A7UC-01	high
TCGA-C5-A7UE-01	low
TCGA-C5-A7UH-01	low
TCGA-C5-A7UI-01	high
TCGA-C5-A7X3-01	high
TCGA-C5-A7X5-01	high
TCGA-C5-A7X8-01	low
TCGA-C5-A7XC-01	high
TCGA-C5-A8XH-01	high
TCGA-C5-A8XI-01	low
TCGA-C5-A8XJ-01	low
TCGA-C5-A8XK-01	low
TCGA-C5-A8YQ-01	high
TCGA-C5-A8YR-01	high
TCGA-C5-A8YT-01	high
TCGA-C5-A8ZZ-01	low
TCGA-C5-A907-01	high
TCGA-DG-A2KH-01	low
TCGA-DG-A2KJ-01	low
TCGA-DG-A2KK-01	low
TCGA-DG-A2KL-01	low
TCGA-DG-A2KM-01	low
TCGA-DR-A0ZL-01	low
TCGA-DR-A0ZM-01	low
TCGA-DS-A0VK-01	high
TCGA-DS-A0VL-01	high
TCGA-DS-A0VM-01	low
TCGA-DS-A0VN-01	low
TCGA-DS-A1OA-01	high
TCGA-DS-A3LQ-01	low
TCGA-DS-A5RQ-01	high
TCGA-DS-A7WF-01	high
TCGA-DS-A7WH-01	low
TCGA-DS-A7WI-01	high
TCGA-EA-A1QS-01	high
TCGA-EA-A1QT-01	low
TCGA-EA-A3HQ-01	low
TCGA-EA-A3HR-01	low
TCGA-EA-A3HS-01	high
TCGA-EA-A3HT-01	high
TCGA-EA-A3HU-01	low
TCGA-EA-A3QD-01	low
TCGA-EA-A3QE-01	low
TCGA-EA-A3Y4-01	low
TCGA-EA-A410-01	low
TCGA-EA-A411-01	high
TCGA-EA-A439-01	low
TCGA-EA-A43B-01	high
TCGA-EA-A44S-01	low
TCGA-EA-A4BA-01	low
TCGA-EA-A50E-01	high
TCGA-EA-A556-01	low
TCGA-EA-A5FO-01	high
TCGA-EA-A5O9-01	low
TCGA-EA-A5ZD-01	low
TCGA-EA-A5ZE-01	low
TCGA-EA-A5ZF-01	low
TCGA-EA-A6QX-01	high
TCGA-EA-A78R-01	low
TCGA-EA-A97N-01	low
TCGA-EK-A2GZ-01	high
TCGA-EK-A2H0-01	low
TCGA-EK-A2H1-01	high
TCGA-EK-A2IP-01	high
TCGA-EK-A2PG-01	low
TCGA-EK-A2PI-01	high
TCGA-EK-A2PK-01	low
TCGA-EK-A2PL-01	high
TCGA-EK-A2PM-01	high
TCGA-EK-A2R7-01	low
TCGA-EK-A2R8-01	high
TCGA-EK-A2R9-01	low
TCGA-EK-A2RA-01	high
TCGA-EK-A2RB-01	high
TCGA-EK-A2RC-01	high
TCGA-EK-A2RE-01	high
TCGA-EK-A2RJ-01	high
TCGA-EK-A2RK-01	high
TCGA-EK-A2RL-01	low
TCGA-EK-A2RM-01	high
TCGA-EK-A2RN-01	low
TCGA-EK-A2RO-01	low
TCGA-EK-A3GJ-01	high
TCGA-EK-A3GK-01	low
TCGA-EK-A3GN-01	low
TCGA-EX-A1H5-01	low
TCGA-EX-A1H6-01	low
TCGA-EX-A3L1-01	high
TCGA-EX-A69L-01	high
TCGA-EX-A69M-01	high
TCGA-EX-A8YF-01	high
TCGA-FU-A23K-01	low
TCGA-FU-A23L-01	low
TCGA-FU-A2QG-01	low
TCGA-FU-A3EO-01	high
TCGA-FU-A3HY-01	low
TCGA-FU-A3HZ-01	low
TCGA-FU-A3NI-01	high
TCGA-FU-A3TQ-01	high
TCGA-FU-A3TX-01	low
TCGA-FU-A3WB-01	low
TCGA-FU-A3YQ-01	low
TCGA-FU-A40J-01	high
TCGA-FU-A57G-01	high
TCGA-FU-A5XV-01	low
TCGA-FU-A770-01	high
TCGA-GH-A9DA-01	low
TCGA-HG-A2PA-01	high
TCGA-HM-A3JJ-01	high
TCGA-HM-A3JK-01	high
TCGA-HM-A4S6-01	high
TCGA-HM-A6W2-01	high
TCGA-IR-A3L7-01	low
TCGA-IR-A3LA-01	low
TCGA-IR-A3LB-01	high
TCGA-IR-A3LC-01	low
TCGA-IR-A3LF-01	low
TCGA-IR-A3LH-01	low
TCGA-IR-A3LI-01	high
TCGA-IR-A3LK-01	high
TCGA-IR-A3LL-01	low
TCGA-JW-A5VG-01	low
TCGA-JW-A5VH-01	high
TCGA-JW-A5VI-01	low
TCGA-JW-A5VJ-01	low
TCGA-JW-A5VK-01	low
TCGA-JW-A5VL-01	low
TCGA-JW-A69B-01	low
TCGA-JW-A852-01	high
TCGA-JW-AAVH-01	low
TCGA-JX-A3PZ-01	high
TCGA-JX-A3Q0-01	low
TCGA-JX-A3Q8-01	low
TCGA-JX-A5QV-01	low
TCGA-LP-A4AU-01	high
TCGA-LP-A4AW-01	low
TCGA-LP-A4AX-01	low
TCGA-LP-A5U2-01	low
TCGA-LP-A5U3-01	low
TCGA-LP-A7HU-01	low
TCGA-MA-AA3W-01	low
TCGA-MA-AA3X-01	high
TCGA-MA-AA3Y-01	high
TCGA-MA-AA3Z-01	low
TCGA-MA-AA41-01	low
TCGA-MA-AA42-01	high
TCGA-MA-AA43-01	high
TCGA-MU-A51Y-01	high
TCGA-MU-A5YI-01	low
TCGA-MU-A8JM-01	high
TCGA-MY-A5BD-01	low
TCGA-MY-A5BE-01	low
TCGA-MY-A5BF-01	low
TCGA-MY-A913-01	low
TCGA-PN-A8MA-01	high
TCGA-Q1-A5R1-01	high
TCGA-Q1-A5R2-01	low
TCGA-Q1-A5R3-01	low
TCGA-Q1-A6DT-01	high
TCGA-Q1-A6DV-01	high
TCGA-Q1-A6DW-01	high
TCGA-Q1-A73O-01	low
TCGA-Q1-A73P-01	low
TCGA-Q1-A73Q-01	low
TCGA-Q1-A73R-01	low
TCGA-Q1-A73S-01	low
TCGA-R2-A69V-01	low
TCGA-RA-A741-01	low
TCGA-UC-A7PD-01	high
TCGA-UC-A7PF-01	low
TCGA-UC-A7PG-01	high
TCGA-UC-A7PI-01	low
TCGA-VS-A8EB-01	high
TCGA-VS-A8EC-01	low
TCGA-VS-A8EG-01	low
TCGA-VS-A8EH-01	high
TCGA-VS-A8EI-01	low
TCGA-VS-A8EJ-01	high
TCGA-VS-A8EL-01	low
TCGA-VS-A8Q8-01	high
TCGA-VS-A8Q9-01	high
TCGA-VS-A8QA-01	high
TCGA-VS-A8QC-01	high
TCGA-VS-A8QF-01	low
TCGA-VS-A8QH-01	high
TCGA-VS-A8QM-01	high
TCGA-VS-A94W-01	high
TCGA-VS-A94X-01	high
TCGA-VS-A94Y-01	high
TCGA-VS-A94Z-01	high
TCGA-VS-A950-01	low
TCGA-VS-A952-01	low
TCGA-VS-A953-01	high
TCGA-VS-A954-01	low
TCGA-VS-A957-01	low
TCGA-VS-A958-01	high
TCGA-VS-A959-01	low
TCGA-VS-A9U5-01	low
TCGA-VS-A9U6-01	low
TCGA-VS-A9U7-01	low
TCGA-VS-A9UB-01	low
TCGA-VS-A9UC-01	low
TCGA-VS-A9UD-01	high
TCGA-VS-A9UH-01	high
TCGA-VS-A9UI-01	high
TCGA-VS-A9UJ-01	high
TCGA-VS-A9UL-01	high
TCGA-VS-A9UM-01	high
TCGA-VS-A9UO-01	high
TCGA-VS-A9UP-01	high
TCGA-VS-A9UQ-01	high
TCGA-VS-A9UR-01	low
TCGA-VS-A9UT-01	high
TCGA-VS-A9UU-01	high
TCGA-VS-A9UV-01	high
TCGA-VS-A9UY-01	high
TCGA-VS-A9UZ-01	low
TCGA-VS-A9V0-01	high
TCGA-VS-A9V1-01	high
TCGA-VS-A9V2-01	low
TCGA-VS-A9V3-01	low
TCGA-VS-A9V4-01	high
TCGA-VS-A9V5-01	high
TCGA-VS-AA62-01	high
TCGA-WL-A834-01	low
TCGA-XS-A8TJ-01	low
TCGA-ZJ-A8QQ-01	low
TCGA-ZJ-A8QR-01	high
TCGA-ZJ-AAX4-01	high
TCGA-ZJ-AAXA-01	high
TCGA-ZJ-AAXU-01	high
TCGA-ZX-AA5X-01	low

## Sheet: CSCCotu
#NAME	TCGA-HG-A2PA-01	TCGA-EX-A8YF-01	TCGA-VS-A9UM-01	TCGA-VS-A9UQ-01	TCGA-EA-A3Y4-01	TCGA-HM-A3JJ-01	TCGA-IR-A3LF-01	TCGA-EX-A69M-01	TCGA-C5-A1M7-01	TCGA-C5-A8XH-01	TCGA-MA-AA3W-01	TCGA-DS-A5RQ-01	TCGA-ZJ-AAXU-01	TCGA-C5-A1MI-01	TCGA-MA-AA3Z-01	TCGA-EK-A2RO-01	TCGA-ZX-AA5X-01	TCGA-Q1-A6DW-01	TCGA-C5-A7UC-01	TCGA-ZJ-A8QQ-01	TCGA-Q1-A73S-01	TCGA-EX-A69L-01	TCGA-DS-A3LQ-01	TCGA-FU-A57G-01	TCGA-VS-A8Q9-01	TCGA-VS-A9U5-01	TCGA-Q1-A6DT-01	TCGA-EA-A5O9-01	TCGA-EK-A3GK-01	TCGA-VS-A953-01	TCGA-MY-A5BD-01	TCGA-C5-A2LX-01	TCGA-VS-A94X-01	TCGA-EA-A5ZE-01	TCGA-C5-A3HD-01	TCGA-UC-A7PI-01	TCGA-MA-AA42-01	TCGA-MA-AA3X-01	TCGA-Q1-A73P-01	TCGA-C5-A7UI-01	TCGA-C5-A7CG-01	TCGA-Q1-A73R-01	TCGA-C5-A7CM-01	TCGA-EK-A2IP-01	TCGA-C5-A2LT-01	TCGA-C5-A8YR-01	TCGA-VS-A9V4-01	TCGA-ZJ-AAX4-01	TCGA-VS-A9UB-01
k__Viruses;f__Phycodnaviridae;g__Prasinovirus	1.70687	0.117498	0.949391	3.79907	-0.430729	-0.456317	-0.53573	-0.122596	-0.293668	0.327199	0.341977	0.687816	0.00419351	-0.673772	2.7788	-0.193564	1.12854	0.670617	0.545532	-0.287359	0.869708	0.0579614	-0.619636	0.237606	2.19179	1.37576	0.765969	0.326417	-0.566063	0.237002	0.402324	-0.849858	0.374186	0.400695	-0.294835	0.0401877	0.573502	0.247073	0.653147	-0.144538	0.131565	0.182654	0.495533	1.60244	0.0194788	0.502051	0.902977	0.650534	1.09973
k__Viruses;o__Caudovirales;f__Siphoviridae;g__Sfi1unalikevirus	1.29029	2.23731	2.95701	2.63677	1.53781	1.61761	1.5218	1.99722	1.54727	2.16814	2.36201	2.86647	1.82394	1.16717	2.47691	1.89859	2.81701	2.49036	2.38647	1.53239	2.68945	2.17777	1.55901	2.24624	1.87748	3.38338	2.58571	2.29495	1.52609	2.24462	2.26337	0.991084	2.38181	2.36923	1.54611	1.89546	2.59354	2.26711	2.47289	1.6964	1.97251	2.0024	2.33647	1.37266	1.86042	2.34299	2.9106	2.47028	3.10735
k__Viruses;o__Herpesvirales;f__Herpesviridae;g__Simplexvirus	4.83842	6.03722	3.31847	4.34218	3.89982	5.00429	4.38188	4.71664	4.57672	5.28375	3.72549	4.46167	4.63856	4.5141	4.59712	4.63405	3.58111	5.59581	5.41592	5.84504	4.81453	4.8972	4.29964	4.55277	4.46924	4.43671	6.15954	3.11855	4.72994	4.73853	5.23915	4.53732	5.38268	2.50095	4.89304	4.74276	4.59089	3.817	4.88036	6.54269	5.38898	3.776	4.83541	4.78866	5.63569	2.52	5.40451	4.09587	6.10822
k__Viruses;f__Poxviridae;g__Parapoxvirus	-0.0867267	0.989511	1.57019	1.24995	0.195627	0.239707	0.239574	0.749417	0.35655	0.977417	1.02952	1.48533	0.481995	-0.0235532	1.14442	0.704612	1.49562	1.14842	1.19575	0.190443	1.34751	0.929974	0.177881	0.873046	0.49066	1.99656	1.24377	0.952772	0.332113	0.857804	0.891486	-0.19964	0.994988	1.02705	0.355383	0.795345	1.26104	0.934613	1.13095	0.50568	0.781783	0.660455	1.14575	0.178684	0.669697	1.15227	1.52378	1.12833	1.72053
k__Viruses;f__Bicaudaviridae;g__Bicaudavirus	0.371791	1.42553	1.94227	1.62202	0.630452	0.640809	0.683339	1.18544	0.764461	1.38533	1.36188	1.95364	0.895023	0.384358	1.47678	1.1756	1.91731	1.56145	1.60366	0.603471	1.76054	1.36599	0.646186	1.29361	0.862735	2.36863	1.6568	1.3876	0.803102	1.22988	1.30538	0.208271	1.36706	1.46188	0.763295	1.19356	1.5934	1.26697	1.54398	0.913591	1.18969	1.07348	1.55366	0.649672	1.07761	1.56018	1.89585	1.54136	2.09261
k__Viruses;o__Picornavirales;f__Picornaviridae;g__Aquamavirus	3.81016	4.67173	2.10596	1.78571	0.778859	0.914063	2.97667	3.58364	3.23542	1.53436	3.87246	2.03727	1.46389	2.85532	1.66543	1.18747	2.12654	1.54984	1.75269	1.17234	1.74893	1.44227	0.72982	1.49138	1.02642	2.53232	1.64519	1.536	0.814973	1.39357	1.35506	3.52723	1.53075	3.93221	0.912327	1.39383	1.78206	1.45563	1.53237	1.06262	1.33873	3.3838	1.7027	0.661543	1.22664	1.70921	2.05954	2.11023	2.25629
k__Viruses;o__Herpesvirales;f__Herpesviridae;g__Mardivirus	4.84603	6.3014	4.01173	7.39192	7.29675	2.4573	5.22225	6.0613	5.8413	8.7841	5.23475	10.0145	6.60053	8.01919	6.19764	8.18214	6.9772	6.11934	10.9115	7.65293	6.31843	8.0074	6.60473	7.70178	9.27205	4.43809	8.40232	7.74904	5.62201	6.46926	6.3373	5.28511	11.4195	6.90578	8.39813	8.02455	8.87226	7.21023	7.32426	6.52095	3.09661	6.54891	6.6305	4.62059	5.30645	5.78902	3.96531	5.86836	6.48399
k__Viruses;f__Baculoviridae;g__Deltabaculovirus	-1.27396	-0.320345	0.253327	-0.0669186	-1.20809	-1.21279	-1.11215	1.76149	-1.07595	-0.455079	-0.358536	0.120107	-0.816635	-1.45605	-0.243636	-0.61305	0.366726	-0.249271	-0.236746	-1.10819	-0.0501799	-0.379881	-1.18735	-0.491786	-0.826207	0.679693	-0.15392	-0.450947	-0.985549	-0.459063	-0.530528	-1.63214	-0.321879	-0.376669	-1.07711	-0.519644	-0.127011	-0.45344	-0.266742	-0.926816	-0.650713	-0.737235	2.03518	-1.13898	-0.762799	-0.280227	0.206913	-0.170294	0.403664
k__Viruses;f__Papillomaviridae;g__Taupapillomavirus	2.89393	0.88077	4.68471	4.36446	2.56958	-0.0928737	3.03571	0.640676	2.49441	0.793345	0.950286	3.47209	2.13471	-0.207626	3.38711	2.66921	1.31297	3.43461	1.01168	-0.478773	1.31178	0.821233	3.01264	0.879252	0.435251	4.26308	1.20804	3.32672	2.29671	0.802395	0.99018	3.70375	0.939579	1.07907	2.49324	1.39666	3.50374	0.855383	1.09521	0.321608	0.597711	0.624721	0.961679	2.14328	0.485625	0.968197	1.46837	3.62904	1.66512
k__Viruses;o__Caudovirales;f__Myoviridae;g__I3likevirus	-1.89425	-0.994159	-0.87058	-1.19083	0.581839	-1.77107	-1.89913	-1.23425	-1.68019	-1.05932	1.36546	-0.462965	-1.9124	-2.06029	-0.841565	1.06919	-1.07	-1.14047	-0.840987	2.65403	-0.941383	-1.0537	0.551511	-1.08423	0.371815	-0.444214	-1.04512	-0.982944	-1.62524	-1.58297	-1.40492	-2.23638	-1.44579	-0.908666	-1.68135	-2.29568	-0.72494	-1.05137	-1.15794	-1.53106	-1.25495	-1.62844	-0.890986	-1.77867	-1.36704	-0.884468	-0.916994	-1.26606	-0.720243
k__Viruses;f__Virgaviridae;g__Furovirus	4.90104	2.2112	3.99744	3.67719	4.316	4.79361	4.70867	4.0415	4.70295	2.15389	2.58387	5.01673	4.60378	3.68897	3.54677	4.99743	3.78389	3.49068	2.37222	4.0981	4.24616	4.47359	3.70927	4.21372	3.83544	3.57581	1.82049	3.56413	3.9414	3.28505	0.148174	5.13064	3.95275	4.02543	5.39975	3.42457	3.66339	0.167041	3.08618	4.56968	4.49431	3.55911	2.32222	3.60156	5.13895	0.00681299	4.48154	0.392137	3.29978
k__Viruses;o__Herpesvirales;f__Herpesviridae;g__Proboscivirus	6.4999	5.45189	8.10269	6.01691	5.93948	6.42123	6.86642	6.05979	7.05513	6.20206	7.11783	7.83311	7.3954	7.64588	6.31519	7.28098	7.27854	7.12705	3.25047	3.01638	5.94763	3.07042	6.2208	7.94494	7.32801	4.44159	7.91428	5.31811	6.35208	3.30284	6.52411	4.17701	7.14046	5.39239	5.58003	7.73481	7.90575	6.6359	7.4966	2.5604	6.92397	7.33096	6.3704	4.43312	6.81188	5.52892	6.29074	7.1242	4.16557
k__Viruses;o__Nidovirales;f__Coronaviridae;g__Gammacoronavirus	5.58336	1.16538	4.47049	6.22064	4.72649	2.83674	4.81564	4.09522	3.54395	5.08235	5.21933	3.90871	3.47083	3.16384	3.5687	4.34153	2.60259	5.09612	1.21322	0.857347	1.59477	3.42778	3.97977	5.45089	4.23896	2.57493	1.49103	5.17878	3.96903	5.82849	4.43207	4.46169	1.57336	3.48752	4.07329	1.72089	1.36339	1.03697	4.54814	4.22359	3.12118	3.22965	4.33315	3.28508	3.0091	1.16974	2.10215	5.49568	2.2989
k__Viruses;o__Caudovirales;f__Myoviridae;g__Spo1virus	4.22589	2.87825	3.22894	3.85211	4.5576	4.11514	5.83378	3.29023	3.06798	3.83695	2.9265	3.96478	2.99629	2.68788	3.0414	3.77956	4.0323	3.57091	2.39817	2.23907	4.17526	4.0411	3.82171	3.84605	2.53643	2.27679	2.84913	4.09236	3.86897	3.67409	3.29847	3.77807	3.34561	3.0671	4.12415	3.80912	2.24049	1.06606	3.20197	1.7081	3.89847	3.70638	2.34817	3.63424	4.10242	2.74171	1.80401	2.48508	4.53682
k__Viruses;o__Picornavirales;f__Picornaviridae;g__Sicinivirus	2.19879	0.82889	3.94756	1.30539	2.28885	0.168265	-0.0489851	2.91072	0.42289	3.36569	0.901304	3.6992	1.22433	0.0427865	1.0162	0.672803	3.27413	0.880877	1.26209	0.932781	1.07997	3.09128	3.23974	3.00805	0.546097	2.052	0.976228	0.724067	0.300304	0.913241	0.727512	-0.1333	1.05043	0.798345	0.421723	0.558736	1.13283	0.806401	3.18533	2.89395	3.17005	2.71484	1.21209	3.3168	3.90596	1.21861	3.90115	1.87067	1.77597
k__Viruses;o__Picornavirales;f__Picornaviridae;g__Dicipivirus	3.89043	-0.680905	3.78752	3.46728	3.81431	3.67642	3.14551	3.47132	3.54106	4.16193	2.98851	3.12829	3.37869	2.90942	2.25541	3.48578	2.42315	4.24921	-0.263594	1.70863	0.360841	2.96	3.29477	4.28964	2.70799	1.04396	0.257102	1.84899	3.11328	4.54906	3.27756	3.55047	4.43471	3.68881	4.25359	3.02761	3.75055	2.04561	4.23174	4.09073	1.64437	4.31764	3.77387	4.04392	4.06833	2.86285	3.74111	3.49452	3.08986
k__Viruses;f__Poxviridae;g__Molluscipoxvirus	5.77572	3.1936	4.74974	4.4295	6.16004	4.81157	5.36398	5.98913	5.367	5.27417	5.52881	4.7918	5.40387	4.67374	5.08732	4.70082	2.9317	5.48022	5.4925	4.3418	4.0222	4.89959	4.17623	5.0841	4.58775	5.17611	5.57557	5.99964	4.07678	6.22498	3.88626	5.384	5.39693	5.44005	4.65214	4.94369	4.81692	3.95998	4.74905	0.158578	6.04939	2.80463	3.12058	5.5534	5.53205	6.16272	5.62087	3.51415	5.43059
k__Viruses;o__Tymovirales;f__Tymoviridae;g__Tymovirus	2.0981	2.93363	2.83001	0.187833	1.20058	-0.925397	1.03055	-0.476391	-0.56856	0.0523075	-0.190801	0.342874	-0.480233	2.22126	2.24603	-0.533429	2.24738	-0.282893	0.270641	-0.771786	2.23813	-0.295834	-0.964578	2.71341	2.59847	0.934444	-0.187541	1.95773	2.264	-0.204311	2.79171	1.19718	-0.0671273	2.03201	-0.569726	0.141198	0.0407242	-0.285704	2.86956	1.9025	2.1786	1.55107	4.3081	-1.05936	2.06652	2.54909	2.78359	0.166107	3.82834
k__Viruses;f__Flaviviridae;g__Hepacivirus	3.13553	-1.52913	2.44709	2.12685	3.56646	2.95322	3.43978	1.4007	2.81175	2.78054	2.78111	4.04613	2.34863	2.24523	0.825625	2.90249	2.5767	2.66644	2.307	1.75222	2.17365	1.58126	3.52717	2.04911	2.2851	4.09585	2.76179	3.60232	3.41634	2.65224	2.93174	3.75032	2.4024	2.16758	3.3809	2.50919	2.70779	-1.70611	2.64897	2.56034	3.40204	3.40087	3.91411	2.68972	3.69521	2.26351	2.40068	2.69011	4.07136
k__Viruses;f__Poxviridae;g__Alphaentomopoxvirus	0.981394	1.96972	2.54096	4.54264	1.21439	1.28111	1.18363	1.72963	1.37769	1.99856	1.9886	2.48194	1.32443	0.997588	2.1035	1.80845	2.48022	1.99086	2.21689	1.03288	2.18995	1.91019	1.17449	1.89371	1.46142	2.96732	2.08621	1.97154	1.43595	1.82857	1.91275	0.821501	1.96575	2.04582	1.37652	1.84159	2.22013	1.8937	1.97339	1.52682	1.80292	1.50289	2.16689	1.28252	1.69084	2.17341	2.49454	1.97078	2.69129
k__Viruses;f__Anelloviridae;g__Gammatorquevirus	0.368359	-1.06908	-0.518584	-0.83883	-1.90958	-1.82379	-2.01529	-1.30917	-1.69818	-1.07731	-1.16926	-0.551058	-1.374	-2.07828	-1.05436	-1.45055	-0.806674	-1.09688	-0.858977	-1.66555	-0.897785	-1.12861	-1.85851	1.1183	-1.59812	-0.0922187	-1.00152	1.1695	-1.82304	-1.23097	0.579983	-2.25437	-1.09379	-1.07815	-1.69934	-1.66225	-0.937737	-1.26416	-1.11435	-1.54905	-1.27294	0.737088	-0.908977	-1.97647	-1.38503	-0.902459	-0.564998	-0.727659	-0.368247
k__Viruses;g__Tenuivirus	-1.21915	-0.284894	0.370579	0.0503336	-1.09941	-1.01168	-1.02702	-0.524988	-0.863237	-0.24237	-0.23812	0.240885	-0.687167	-1.24334	-0.12322	-0.486474	0.668378	-0.119803	-0.0240364	-0.978719	0.0792881	-0.34443	-1.06657	-0.327528	-0.708954	0.796945	-0.0244518	-0.342264	-0.858973	-0.34181	-0.472444	-1.41943	-0.204627	2.05394	-0.864404	-0.612209	-0.00659532	-0.333024	-0.137274	-0.714107	-0.438004	-0.607767	-0.074036	-1.0124	-0.55009	-0.0675179	0.324165	-0.0408264	0.520916
k__Viruses;f__Hepeviridae;g__Piscihepevirus	2.97423	1.7036	2.19822	1.87797	0.784384	0.944813	0.831288	1.46351	1.23155	1.85241	1.62885	2.17929	1.2111	0.851443	1.74375	3.61443	2.33436	1.73241	2.07075	0.919552	1.9315	1.64407	0.871833	3.81299	1.11868	2.62458	4.14969	1.54153	3.24193	1.48583	1.63073	0.675356	3.94494	1.61581	1.23038	1.64929	1.86037	1.53394	1.71494	1.38068	1.65678	1.24444	2.02075	3.0885	1.54469	2.02727	2.1518	1.85744	2.34855
k__Viruses;f__Virgaviridae;g__Pomovirus	2.98408	1.66679	2.17015	1.8499	0.776692	3.20376	0.815427	1.4267	0.950445	1.57131	1.59456	2.02875	0.825668	0.570342	1.70946	1.39511	1.79796	1.72499	1.78965	0.534116	1.92408	1.60725	0.721295	1.47185	1.09062	2.59651	1.82034	1.53384	1.02261	3.77969	1.5654	2.71618	1.59494	1.60812	0.949278	2.99807	1.82609	1.49966	1.70752	1.09958	1.37568	1.23702	1.73965	0.86918	3.58552	1.74616	2.12374	1.47201	2.32049
k__Viruses;f__Polydnaviridae;g__Ichnovirus	12.1091	12.2241	12.0498	11.8032	11.2643	12.4729	12.1685	12.014	12.49	11.7991	10.8884	12.1947	11.6954	11.8854	10.8756	11.1982	11.6552	13.1503	12.1241	11.5277	11.4942	12.038	12.4265	11.4462	11.7495	12.5012	11.6462	11.5545	12.3441	11.8602	11.9659	10.6404	11.9437	12.0524	11.8442	11.5754	11.4464	11.5212	12.7089	10.332	12.1621	12.5519	11.2088	11.8069	12.4035	11.7554	11.9521	12.2063	11.6183
k__Viruses;f__Papillomaviridae;g__Betapapillomavirus	1.12603	2.03623	2.68337	2.36313	1.34321	1.41557	1.35461	1.79613	1.53907	2.15993	2.13629	2.5977	1.61489	1.15896	2.25119	1.75919	2.58948	2.28131	2.37827	1.32333	2.4804	1.97669	1.29024	2.05861	1.60384	3.10974	2.37666	2.10036	1.38669	1.97098	2.02846	0.982875	2.10817	2.17464	1.5379	1.92146	2.36782	2.04139	2.26384	1.6882	1.9643	1.79335	2.32827	1.23326	1.85221	2.33478	2.63696	2.26123	2.83371
k__Viruses;f__Togaviridae;g__Alphavirus	4.02153	1.4533	3.43316	3.64343	4.07133	3.43655	3.14051	3.53513	3.55402	-0.869509	3.20524	2.85407	3.84141	2.21698	2.78963	4.87168	4.40309	1.28142	1.67075	2.42786	1.48051	3.1593	3.58614	3.94678	2.88414	3.85952	3.91282	3.74441	2.62471	4.7603	3.81319	4.49259	2.85795	3.26229	4.69828	1.69521	4.38019	4.05376	3.98641	3.30261	4.42671	4.58005	3.38629	2.47128	4.55069	2.47527	3.38675	4.63585	3.5835
k__Viruses;o__Tymovirales;f__Betaflexiviridae;g__Trichovirus	1.24552	2.26032	2.83023	2.50998	1.50547	1.5348	1.47305	2.02023	1.64415	2.26501	2.26358	2.71834	1.7359	1.26404	2.37848	1.92233	2.70231	2.40233	2.48335	1.44435	2.60142	2.20079	1.41089	2.17841	1.7507	3.25659	2.49768	2.26262	1.54983	2.11784	2.1535	1.08796	2.25502	2.3369	1.64298	2.05061	2.49511	2.16868	2.38486	1.79328	2.06938	1.91436	2.43335	1.3964	1.95729	2.43986	2.78381	2.38224	2.98057
k__Viruses;o__Caudovirales;f__Podoviridae;g__Bcep22likevirus	1.39769	2.36423	3.02146	2.70122	1.64078	1.65733	1.61752	2.12414	1.79108	2.41194	2.42105	2.79931	1.88728	1.41097	2.53595	2.13683	2.84631	2.5537	2.63028	1.59573	2.7528	2.3047	1.49185	2.31066	1.94193	3.44783	2.64906	2.39793	1.76433	2.30907	2.30899	1.23489	2.44626	2.47221	1.78991	2.21446	2.65258	2.32615	2.53623	1.94021	2.21631	2.06574	2.58028	1.6109	2.10422	2.5868	2.97505	2.53362	3.1718
k__Viruses;o__Tymovirales;f__Alphaflexiviridae;g__Sclerodarnavirus	4.81351	0.155956	3.72272	3.40247	4.39739	4.5361	4.1315	4.00332	3.11872	2.36107	3.74824	4.00413	0.0786333	3.43049	0.693211	3.67635	3.58615	2.81187	2.57941	2.10901	0.689038	3.26634	3.61421	3.92223	0.321254	1.82715	0.585298	4.38401	2.38631	3.01033	3.66185	3.90648	0.825582	3.54075	4.06097	0.721227	3.13176	0.483408	0.472476	1.88934	3.54395	2.32391	0.207479	4.42051	4.12374	4.30146	3.6763	0.724974	1.55112
k__Viruses;f__Retroviridae;g__Alpharetrovirus	6.85162	6.73098	8.25569	7.40493	5.40455	6.0912	5.68342	7.8694	7.42125	4.34167	6.27935	7.05922	7.52308	7.04114	7.24225	4.11645	5.54972	5.39982	8.26045	6.31399	7.92084	4.34952	7.13028	8.43497	3.47572	7.30354	7.8171	7.92723	7.83141	6.16479	4.43794	3.16462	3.98004	7.08397	7.42008	7.26434	4.18895	7.03245	8.55227	3.86994	8.53836	8.61229	7.67993	5.91245	8.12142	4.51653	8.20927	8.16942	7.87551
k__Viruses;f__Poxviridae;g__Capripoxvirus	-1.40435	-0.612465	0.0324624	-0.287783	-1.27885	-1.26855	-1.27501	-0.852559	-1.13855	-0.517678	-0.487883	-0.241816	-1.03245	-1.51865	-0.372983	-0.824489	-0.254388	-0.366023	-0.299345	-1.324	-0.166932	-0.672001	-1.54927	-0.602915	-1.04707	0.458828	-0.270672	-0.521708	-1.19699	-0.679927	-0.496529	-1.69474	-0.542743	1.8745	1.18222	-0.759157	-0.256358	-0.582786	-0.383494	-0.989415	-0.713312	-0.853987	-0.349344	-1.35042	1.49653	-0.342826	-0.0139514	-0.386107	0.1828
k__Viruses;f__Poxviridae;g__Cervidpoxvirus	-0.2505	0.664587	1.20715	3.20883	-0.160804	-0.055415	-0.224495	0.424493	2.38131	0.680245	0.593294	1.17318	0.257296	-0.320726	0.708194	0.486582	0.164401	0.92372	0.898578	-0.0342562	1.12281	2.92698	-0.134274	2.91189	0.127615	1.63351	1.01907	0.596342	0.114083	2.81669	0.572628	-0.496812	0.631943	0.67062	0.0582107	0.357481	0.824819	0.498391	0.906249	0.208508	0.484611	0.435756	0.848578	-0.0393464	0.372525	0.855097	1.16073	0.903636	1.35749
k__Viruses;g__Higrevirus	4.62221	1.85274	2.72167	2.40143	5.20756	1.26772	3.40913	1.61264	3.50701	1.80595	2.00702	2.39667	1.50422	3.12691	2.12192	5.02542	3.02828	4.20515	2.02429	1.21267	2.08231	1.7932	3.41115	1.8096	1.64214	3.14804	1.97857	1.87725	4.65292	2.00928	5.60561	5.27275	2.14647	1.95152	5.27138	2.32203	2.23854	4.23404	4.18768	4.50414	3.93225	1.39526	1.97429	3.96898	1.49823	1.9808	2.67526	2.15056	5.19394
k__Viruses;o__Caudovirales;f__Podoviridae;g__Phikmvlikevirus	-0.0201602	0.966337	1.58103	1.26079	0.260593	0.202081	-0.0996624	0.726243	0.405958	1.02682	0.959698	1.07224	0.441215	0.0258541	1.0746	0.558678	0.480354	1.10764	1.24516	0.149663	1.30673	0.9068	-0.235209	0.851028	0.501498	2.0074	1.20299	1.01774	2.50811	0.868641	0.767944	-0.150232	1.00583	1.09202	0.404791	0.539364	1.19122	0.864795	1.09017	0.555088	0.831191	0.619675	1.19516	0.0327498	0.719105	1.20168	1.53462	1.08756	1.73137
k__Viruses;o__Caudovirales;f__Siphoviridae;g__T5likevirus	1.41354	2.38646	3.00169	2.68144	1.63809	1.6749	1.64839	2.14636	1.82771	2.44858	2.41239	2.7983	1.88707	1.4476	2.52729	2.12506	2.83778	2.55349	2.66691	1.59552	2.75258	2.32692	1.49084	2.31484	1.92216	3.42806	2.64884	2.39524	1.75256	2.2893	2.3014	1.27152	2.42648	2.46951	1.82654	2.19723	2.64391	2.31749	2.53602	1.97684	2.25294	2.06553	2.61691	1.59913	2.14086	2.62343	2.95528	2.53341	3.15203
k__Viruses;o__Nidovirales;f__Coronaviridae;g__Bafinivirus	-1.09455	-0.0512196	0.455312	0.135066	-1.11039	-0.867024	2.1475	-0.291313	1.35794	-0.343124	-0.202358	0.349729	1.94296	3.04822	-0.0874578	1.79224	0.797333	3.0231	-0.124791	-0.670524	-0.478252	-0.110756	-0.957724	4.02051	-0.624222	0.881677	2.58793	-0.353241	-0.902187	-0.257078	2.27055	1.64974	-0.119894	-0.278963	2.20477	0.109084	0.0291671	-0.297261	2.47511	-0.814861	1.78317	-1.16531	2.14714	1.26631	2.51908	-0.168272	0.408898	0.267369	2.92758
k__Viruses;o__Caudovirales;f__Siphoviridae;g__Lambdalikevirus	0.919409	2.0953	2.75243	2.43218	1.23494	1.17215	1.085	1.85521	1.50395	2.12482	1.7446	2.28557	1.66965	1.12385	1.8595	1.63971	2.60371	2.33608	2.34315	1.3781	2.53517	2.03577	0.97812	1.98813	1.67289	3.17879	2.43143	1.99208	1.26721	2.04004	2.06987	0.947762	2.17722	2.06636	1.50278	1.92564	1.97613	1.6497	2.31861	1.65308	1.92918	1.84811	2.29315	1.11378	1.8171	2.29967	2.70601	2.31599	2.90276
k__Viruses;f__Papillomaviridae;g__Omegapapillomavirus	2.04023	3.44892	6.102	3.45983	2.41275	4.76194	2.70011	3.20882	2.71046	5.65325	3.23013	3.64814	5.54916	4.65228	3.34503	5.45992	3.64789	3.74854	3.54966	2.93568	6.26956	3.38938	4.66261	3.09917	2.70054	6.52836	3.84389	3.1699	2.7655	3.06768	3.7366	2.15427	3.20487	3.24418	2.70929	3.67169	5.78358	3.13522	3.73107	2.85959	6.30562	3.26058	3.49966	2.61207	3.02361	3.50618	3.73366	3.87358	7.10033
k__Viruses;o__Nidovirales;f__Coronaviridae;g__Betacoronavirus	0.680907	1.7126	2.248	1.92776	3.10414	0.884809	0.849342	1.47251	1.03023	1.6511	1.61895	2.24559	1.02331	0.650129	1.73385	3.71393	2.60792	3.9126	1.86943	0.731761	1.78977	1.65307	0.938136	1.56245	1.16847	2.67437	1.68603	1.53935	1.0195	1.53561	1.45344	0.474043	1.6728	1.61363	1.02907	1.18056	1.85047	1.52404	1.57321	1.17936	1.45547	1.10271	1.81943	0.866069	1.34338	1.82595	2.20159	1.66965	2.39834
k__Viruses;f__Phycodnaviridae;g__Chlorovirus	4.84968	3.67505	3.87209	3.55185	4.91958	5.11803	5.98301	3.43495	2.82616	6.61695	3.34114	3.6683	5.49459	2.44606	5.77797	5.39772	5.5028	3.23955	3.66536	6.05103	5.76057	3.61551	6.06128	6.30965	6.493	4.29846	5.65683	6.52472	5.87322	6.32963	3.69153	4.5919	5.61882	6.599	2.82499	5.53935	3.57266	3.24624	3.22208	2.97529	3.25139	5.92151	3.61536	4.8718	3.13931	5.94381	3.82568	3.819	4.02243
k__Viruses;f__Hypoviridae;g__Hypovirus	1.19871	-0.102401	3.07792	0.435747	1.50775	2.55284	3.55666	-0.342495	3.21096	0.131391	0.121657	0.542796	1.63704	3.9884	0.236557	1.86957	1.45034	-0.194582	0.349724	2.19348	5.0489	-0.161938	1.55727	-0.141066	-0.323541	1.18236	-0.0992312	-0.0570357	3.26261	0.0436027	2.29732	3.59819	0.180787	2.33917	1.83128	2.26583	0.353182	2.34868	2.10987	-0.340347	-0.0642434	1.63938	0.299724	-0.978285	2.1456	0.306243	0.709579	-0.0385481	3.22826
k__Viruses;f__Anelloviridae;g__Alphatorquevirus	0.920181	1.81802	2.52497	2.20472	1.13626	1.19789	1.13187	1.57793	1.42303	2.04389	1.90337	2.30034	1.41723	1.04292	2.01827	1.53497	2.52847	1.9846	2.26223	1.12568	2.18369	1.75848	0.992889	1.82629	1.44543	2.95133	2.07995	1.89341	1.16247	1.81258	1.85903	0.866836	1.94976	1.96769	1.42186	1.85464	2.13489	1.80846	1.96713	1.57216	1.84826	1.49663	2.21223	1.00904	1.73617	2.21874	2.47855	2.06357	2.6753
k__Viruses;o__Picornavirales;f__Dicistroviridae;g__Aparavirus	1.24339	2.29681	3.14061	2.82037	4.08954	3.9767	3.47437	2.05671	1.50491	4.4477	5.50301	2.45688	5.37605	1.1248	2.44798	1.64561	5.0531	2.3556	5.51403	0.997037	4.87662	2.23727	1.14943	2.29994	2.06108	3.56698	2.45095	2.52475	4.44303	6.82054	2.40437	3.27064	2.56541	2.59903	3.82567	2.27953	2.56461	2.23818	2.33813	1.65404	1.93014	1.86764	4.61603	3.44161	4.13998	5.47055	3.0942	1.93493	3.29095
k__Viruses;g__Pithovirus	1.05225	2.09293	2.64745	2.32721	1.30284	1.35579	1.23908	1.85284	1.41049	2.03136	2.07295	2.53904	1.55948	1.03039	2.18785	1.77042	2.49357	2.08078	2.24969	1.26793	4.6018	2.03339	1.23159	1.95869	1.56792	3.07382	2.17613	2.05998	1.39792	1.93506	1.97046	0.8543	2.07225	2.13426	1.40932	1.86659	2.30448	1.97805	2.06331	1.55962	1.83572	1.59282	2.19969	1.24449	1.72364	2.20621	2.60104	2.20582	2.79779
k__Viruses;o__Picornavirales;f__Picornaviridae;g__Hepatovirus	3.77196	1.52745	4.60129	1.95911	0.615584	3.20247	0.722746	1.28736	1.03594	1.65681	1.57738	2.14734	0.977806	0.655839	1.69228	1.27615	2.70501	2.02659	1.87514	3.00818	2.22568	1.46792	0.839885	3.78215	1.19983	2.70572	2.12194	3.69466	0.903651	1.56697	3.57935	0.479753	1.70415	1.44701	1.03478	1.43801	1.80891	1.48248	2.00912	1.18507	1.46118	1.53863	1.82514	3.07215	1.34909	1.83166	2.23294	1.62415	2.4297
k__Viruses;f__Virgaviridae;g__Tobamovirus	1.37713	-0.891515	2.83311	1.66487	1.43159	2.21737	0.67259	2.03832	-1.58841	2.7329	2.37938	-0.266171	1.16627	1.73193	1.64628	1.85367	3.61983	1.77597	1.57272	1.79225	-0.346868	1.37088	2.12682	1.29873	-1.41635	0.0895519	1.87132	1.34074	1.48117	-1.0492	1.4184	1.94287	1.40991	2.26302	0.732355	-0.778908	1.76291	1.43648	1.7585	-1.43928	2.53727	-1.03392	-0.799205	2.55013	1.04667	1.52924	2.7867	0.964611	2.13545
k__Viruses;o__Caudovirales;f__Siphoviridae;g__Barnyardlikevirus	1.43565	2.43447	3.00106	2.68082	1.67933	1.70395	1.66864	2.19438	1.83178	2.45265	2.47064	2.87102	1.92669	1.45167	2.58554	2.15621	2.85936	2.59312	2.67098	1.63514	2.79221	2.37493	1.56357	2.34834	1.92153	3.42743	2.68847	2.43647	1.78371	2.28867	2.33933	1.27559	2.42586	2.51075	1.83061	2.23501	2.70217	2.37574	2.57565	1.98091	2.25701	2.10515	2.62098	1.63028	2.14492	2.6275	2.95465	2.57303	3.1514
k__Viruses;f__Arenaviridae;g__Arenavirus	1.32146	2.37022	2.77517	2.45492	1.55332	1.49511	1.55456	2.13013	1.70239	2.32325	2.2254	2.68841	1.4697	1.32228	2.3403	2.11355	3.00065	2.18913	2.54159	1.17815	4.71015	2.31069	1.38095	2.22963	1.69563	3.20153	2.28448	2.31046	1.74105	2.06278	2.10192	1.1462	2.19996	2.38474	1.70122	2.22287	2.45692	2.1305	2.17166	1.85152	2.12762	1.70116	4.81352	1.58762	2.01553	2.49811	2.72875	2.11605	2.9255
k__Viruses;o__Caudovirales;f__Myoviridae;g__Spounalikevirus	0.831599	1.75101	2.31698	1.99674	1.11295	1.11012	3.45593	3.83284	3.41186	1.7108	1.84095	2.25825	1.30389	0.709831	1.95585	1.52805	1.33973	4.14712	1.92914	1.01234	2.02428	1.69147	3.27273	1.72521	1.23745	2.74335	1.92054	1.87009	4.32548	3.92652	1.74292	0.533744	1.74178	1.94437	3.4107	3.91046	2.07248	1.74605	1.80772	1.23906	1.51517	1.33723	1.87914	1.00213	1.40308	1.88565	2.27057	4.27216	2.46732
k__Viruses;f__Partitiviridae;g__Betapartitivirus	4.19803	3.24164	3.56706	3.9681	4.21547	3.86942	3.31087	4.11873	3.49838	2.70861	1.69551	3.86205	3.75196	3.40537	3.74531	3.87167	3.10873	3.22347	3.90924	2.55118	2.9041	4.0301	3.66524	4.18608	2.89279	3.42783	3.61327	3.18345	3.41729	3.47811	3.08787	4.134	3.71314	3.61467	3.69481	2.55489	3.77031	1.6006	3.81793	2.71221	3.75534	3.41698	3.24731	3.30538	3.45273	2.88346	2.95505	2.77537	3.36593
k__Viruses;o__Tymovirales;f__Betaflexiviridae;g__Carlavirus	6.15242	3.21906	4.74012	4.95039	5.40767	5.2462	4.68998	4.86755	4.65921	4.25074	5.06738	5.05363	4.55606	4.55979	4.1984	5.06888	4.91442	4.73797	4.30161	3.85539	3.37833	4.0586	5.29507	4.9333	4.35856	4.88409	4.40498	4.76733	4.44621	4.94527	5.30022	5.15532	4.40099	4.49228	5.74722	3.93846	4.55109	4.11145	4.49147	4.35736	4.78414	4.8827	4.25161	4.54295	5.15407	4.06865	5.39168	4.47726	4.75616
k__Viruses;o__Nidovirales;f__Coronaviridae;g__Alphacoronavirus	1.34485	2.3699	3.1521	2.83185	1.5953	1.5615	1.55347	2.12981	1.85819	2.47905	2.46615	2.83175	2.27508	1.47808	2.58105	2.15258	2.67076	2.45314	2.69739	1.98353	2.65223	2.31037	1.5243	4.55905	2.07256	3.57846	4.87042	2.35245	1.78008	2.43971	2.69986	3.62393	2.57689	2.42672	1.85702	2.56652	2.69767	2.37124	2.43567	2.00732	2.28342	1.96518	2.64739	1.62665	2.17133	2.65391	3.10568	2.92142	5.62436
k__Viruses;f__Bromoviridae;g__Bromovirus	5.99067	4.04014	4.16198	4.68973	5.02347	3.90918	5.52892	3.80005	5.06842	0.831303	5.10942	1.42854	4.07871	5.18788	3.45879	5.28628	8.69006	5.27244	4.21956	3.25665	1.77109	4.51112	4.97907	2.96182	3.08245	6.65874	4.83728	3.90615	5.26525	4.29759	3.74412	5.84407	5.65716	5.20282	4.29673	3.58012	4.42341	3.24899	4.72445	3.52949	5.27953	5.47635	3.32157	3.60281	4.22402	3.32808	4.96356	1.02461	5.16032
k__Viruses;f__Closteroviridae;g__Closterovirus	-0.834407	0.189906	0.777631	0.457385	-0.733351	-0.490683	-0.735804	-0.0501881	-0.609565	0.0113021	0.116956	0.658979	-0.460856	-0.989668	0.231856	-0.192772	0.021299	0.350688	0.229635	-0.752408	0.549779	0.130369	-0.648474	-0.00451565	-0.301903	1.204	0.446039	0.0237946	-0.565271	0.0652413	0.0511714	-1.16576	0.202425	0.0980726	-0.610732	-0.0965402	0.348481	0.0220531	0.333217	-0.460435	-0.184332	-0.137276	0.179636	-0.7187	-0.296418	0.186154	0.731217	0.185484	0.927968
k__Viruses;f__Fuselloviridae;g__Alphafusellovirus	1.2843	2.24766	2.86838	2.54813	1.51483	1.54273	1.50391	2.00757	1.67298	2.29384	2.30422	2.73863	1.75882	1.29287	2.41912	2.01029	2.68856	2.42524	2.51218	1.46727	2.62433	2.18813	1.43117	2.20105	1.78884	3.29474	2.52059	2.27197	1.63779	2.15599	2.1723	1.11679	2.29317	2.34625	1.67181	2.06982	2.53575	2.20932	2.40777	1.82211	2.09821	1.93728	2.46218	1.48436	1.98612	2.46869	2.82196	2.40516	3.01871
k__Viruses;f__Bunyaviridae;g__Orthobunyavirus	4.03916	2.72626	3.61365	3.2934	1.90168	1.7169	1.78514	2.48617	2.03296	2.65383	2.74089	3.03249	2.28293	1.65286	2.85579	2.34149	3.449	2.94935	2.87216	1.99138	3.14844	2.66673	1.72503	2.64521	2.53412	4.04001	3.0447	2.65883	1.96899	2.90126	2.56456	1.47677	3.03844	2.7331	2.0318	2.7621	2.97242	2.64599	2.93188	2.18209	2.4582	2.46139	2.82216	1.81556	2.34611	5.15061	3.56723	2.92927	3.76399
k__Viruses;o__Picornavirales;f__Picornaviridae;g__Sapelovirus	3.65034	0.8634	1.49355	1.1733	2.27933	0.229727	4.03768	2.94523	-0.0500298	0.570837	0.859014	1.3949	0.790692	-0.430133	0.973914	3.52944	1.93794	3.30359	0.789171	0.49914	1.18075	0.803864	3.78789	0.648021	0.414016	1.91992	1.07701	3.88448	-0.0129849	3.10309	2.85416	5.1217	0.918344	0.78883	2.27073	0.976023	1.09054	0.764111	0.964186	2.42103	0.375203	0.493694	3.0611	2.15551	2.58505	0.745689	1.44714	1.43703	1.64389
k__Viruses;f__Mimiviridae;g__Cafeteriavirus	-0.396295	0.519388	1.33609	1.01584	-0.124868	2.28219	-0.0930431	0.279294	0.148281	0.769148	0.649085	1.13805	-0.0722918	-0.231823	0.763985	0.326045	1.54565	3.81012	0.987481	-0.363844	0.839284	0.459852	-0.169404	0.579808	0.256555	1.76245	0.735544	3.8022	-0.0464538	0.623699	0.333421	-0.407909	0.760883	0.706556	0.147114	0.531347	0.88061	2.87611	2.94465	0.297411	0.573514	0.152229	0.937482	-0.199883	0.461428	0.944	1.28967	0.574049	1.48643
k__Viruses;f__Potyviridae;g__Potyvirus	6.54511	4.21696	2.8018	4.80348	5.48079	5.1416	5.88858	3.97687	5.39067	5.094	2.06661	4.84667	4.20704	4.62354	4.50344	5.55171	3.67228	5.34602	2.1424	1.59356	4.69711	5.00542	5.60961	4.14474	1.72227	3.22817	5.44137	5.01555	3.41368	4.41134	3.82056	5.79141	2.2266	5.62034	5.69435	4.0101	4.62006	1.9717	2.15862	4.62226	5.8159	4.85805	2.0924	5.33064	6.47433	6.18639	5.07732	2.53145	5.27407
k__Viruses;o__Herpesvirales;f__Herpesviridae;g__Muromegalovirus	5.97895	3.52465	7.31417	3.824	4.79311	6.32364	6.22012	5.60649	2.68411	3.30498	3.39409	3.87121	5.33982	4.62593	3.50899	5.32578	4.73585	6.21642	3.52331	5.89627	3.24558	5.78705	5.73368	3.06011	5.38664	4.57061	5.46377	5.55025	4.95329	3.43186	5.79349	5.82836	3.56904	5.62453	5.00487	4.06173	3.62562	5.62112	7.11648	5.15517	6.80978	4.88046	7.17375	4.79986	5.31918	3.47983	6.41976	3.66424	7.46451
k__Viruses;o__Picornavirales;f__Picornaviridae;g__Salivirus	1.63323	0.444596	1.19098	0.870733	-0.582507	2.78023	4.17064	0.204502	3.24961	2.49197	0.310879	3.03435	2.62208	2.33899	3.5957	4.19531	2.34039	2.82933	2.7103	1.48253	0.706491	3.55498	3.49243	3.27571	0.111445	1.61734	3.77268	2.49657	1.75242	0.478589	2.37001	2.69342	0.615772	0.248917	3.63547	0.438481	0.542404	2.5379	0.489929	-0.301698	3.67485	0.0194363	0.338373	1.59899	2.18425	2.66682	1.14456	0.098495	1.34132
k__Viruses;o__Caudovirales;f__Podoviridae;g__N4likevirus	1.28421	2.34344	2.9093	2.58905	1.53332	1.56473	3.80274	2.10334	1.5919	2.21277	2.32164	2.67601	1.77575	1.2118	2.43654	2.02721	1.58775	2.44217	2.4311	1.4842	2.64126	2.2839	1.36856	2.19977	1.82976	3.33566	2.53752	2.29046	1.65471	2.19691	2.19612	1.03571	2.33409	2.36474	1.59073	2.09994	2.55317	2.22674	2.4247	1.74103	2.01713	1.95421	2.3811	1.50128	1.90505	2.38762	2.86288	2.42209	3.05963
k__Viruses;f__Retroviridae;g__Lentivirus	3.30545	4.19712	4.85454	4.53429	3.44271	3.53245	3.25955	3.95702	3.84397	4.46483	4.31935	4.73486	8.01156	3.46386	4.43425	3.99218	4.76195	4.44922	4.68317	2.86203	4.64831	4.13758	3.42741	4.16308	3.775	5.2809	4.54457	4.19986	3.61968	4.14215	4.1882	3.28778	4.27933	4.27414	3.8428	4.07486	7.7208	4.22444	4.43175	3.9931	4.2692	3.96126	4.63317	3.46625	4.15711	4.63968	4.80812	3.79992	5.00487
k__Viruses;o__Picornavirales;f__Secoviridae;g__Fabavirus	0.277519	1.17563	1.73827	1.41802	0.351692	0.504323	2.70621	0.935534	0.647078	1.26795	1.17146	1.72418	0.885927	0.266975	1.28636	3.33394	1.93264	1.20911	1.48628	0.594375	1.4082	1.11609	0.416729	1.07346	0.658734	2.16463	1.30446	1.10884	0.639511	1.02588	1.07004	0.0908879	1.16306	1.18312	0.645911	0.951167	1.40299	1.07656	1.19164	0.796208	1.07231	0.721146	1.43628	0.486081	0.960225	1.4428	1.69185	1.53227	1.88861
k__Viruses;f__Polydnaviridae;g__Bracovirus	8.03957	7.52757	7.40557	9.1501	8.62844	8.5596	8.19329	8.11175	7.76899	8.19828	7.56252	8.56642	8.96814	8.03005	7.94787	7.13527	7.94136	7.83842	7.8861	7.43915	6.52469	7.8394	7.81809	8.71312	7.76661	8.48401	9.00004	7.77909	7.38945	7.89865	8.45871	9.06536	7.87387	7.80931	7.70675	8.12897	7.38396	6.59563	9.1054	6.8014	7.78168	7.30027	8.46558	7.7573	8.90331	7.38165	8.45869	7.79868	9.08075
k__Viruses;o__Herpesvirales;f__Herpesviridae;g__Rhadinovirus	9.46463	9.65125	7.608	7.28776	8.73977	6.47698	8.99007	10.2592	8.58707	6.88601	9.54522	11.5445	6.89748	9.05496	10.5081	7.12679	8.21032	7.02948	9.42627	8.92785	9.5505	10.4397	6.53662	10.3593	8.8504	10.3563	9.44676	7.17499	6.7543	9.21754	7.43415	5.70895	9.35473	7.24927	6.26398	6.27328	7.45482	7.12839	10.1819	6.41427	9.8603	8.86344	11.1418	6.60087	8.90022	9.38279	9.88352	7.54382	10.0803
k__Viruses;f__Flaviviridae;g__Pestivirus	6.555	8.09826	6.71223	6.39199	3.04642	5.07936	6.73297	3.46584	5.2452	6.71406	5.95688	7.90236	3.71397	6.24361	3.74985	5.49439	4.19963	4.2238	7.46291	7.50988	8.12333	5.96833	4.82937	8.77287	6.4807	4.81667	6.64108	7.50401	5.96988	5.99985	7.05288	5.53701	6.13703	6.19978	6.09203	4.24735	3.86647	5.86197	7.37625	3.0724	5.67043	7.8233	6.0344	5.81645	6.40634	6.04092	4.34389	6.68223	7.71057
k__Viruses;f__Poxviridae;g__Betaentomopoxvirus	-1.63804	-0.724289	-0.139091	-0.459337	-1.64342	-1.37302	-1.56118	-0.964383	-1.37886	1.56393	-0.935773	-0.247088	-1.12017	-1.75896	-0.820873	-1.16925	0.418504	-0.598867	-0.53966	-1.41172	-0.399776	-0.783825	0.767388	-0.899421	-1.21862	0.287275	-0.503516	-0.88627	-1.54175	-0.851481	-0.899243	0.386877	-0.714297	-0.811992	0.9419	-1.21383	-0.704248	-1.03068	-0.616338	-1.22973	-0.953628	-1.08683	-0.58966	-1.69518	-1.06571	-0.583142	-0.185505	-0.47383	0.0112462
k__Viruses;o__Mononegavirales;f__Nyamiviridae;g__Nyavirus	-1.9199	-0.977057	-0.448327	-0.768572	-1.7603	-1.68478	-1.69258	-1.21715	-1.43651	-0.815647	-0.896719	-0.385647	-1.40568	0.505311	-0.781819	-1.12076	-0.341978	-0.739254	-0.597313	-1.69723	-0.540163	-1.03659	-1.6931	-1.02342	-1.52786	-0.0219611	-0.643903	-1.00315	-1.49326	-1.16072	-0.988684	-1.9927	-1.02353	-0.928873	-1.43768	-1.39105	-0.665194	-0.991622	-0.756725	-1.28738	-1.01128	-1.22722	-0.647313	-1.64669	-1.12337	-0.640795	-0.494741	-0.759338	-0.29799
k__Viruses;f__Retroviridae;g__Betaretrovirus	3.13229	4.22276	7.07051	6.75026	3.59286	3.30815	3.47747	3.98267	3.58012	4.20099	4.06972	4.40474	3.68973	6.36994	4.18462	6.07532	5.34102	4.52112	4.41932	3.39818	4.72021	4.16323	3.09729	6.5219	6.83897	5.17495	6.9384	4.35001	6.55082	4.03619	3.63859	3.02393	8.81723	4.42428	3.57896	3.94038	4.30125	3.97482	4.50365	3.72925	4.00536	4.03315	4.36932	5.5494	3.89327	4.37584	4.70217	7.506	4.89892
k__Viruses;f__Microviridae;g__Microvirus	-0.360327	2.10572	2.83239	2.12512	2.10037	3.5321	1.03176	1.56078	1.79372	2.81512	1.18719	2.72604	2.74396	2.26161	0.771573	-0.362598	1.77331	1.70167	3.19851	0.686869	2.45716	2.51185	4.20936	2.94356	1.36583	2.34122	0.879484	1.75798	3.71116	1.73298	2.24741	0.985987	2.56204	1.5274	-0.529379	0.276541	2.11059	2.43624	-0.0813345	1.94285	1.66256	1.98423	0.260989	0.877009	-0.215065	1.64602	2.39895	1.62476	2.5957
k__Viruses;o__Caudovirales;f__Siphoviridae;g__Andromedalikevirus	1.05938	2.05849	2.6516	2.33135	1.27615	1.32127	1.27238	1.8184	1.43086	2.05173	2.09696	2.50054	1.5264	1.05076	2.21186	1.69285	2.50463	2.19282	2.27006	1.23485	2.39192	1.99895	1.19308	1.96565	1.57207	3.07797	2.28818	2.03329	1.32035	1.93921	1.94625	0.87467	2.07639	2.10757	1.42969	1.85239	2.32849	2.00206	2.17535	1.57999	1.85609	1.70486	2.22006	1.16692	1.74401	2.22658	2.60519	2.17274	2.80194
k__Viruses;f__Caliciviridae;g__Vesivirus	3.31854	2.05764	2.64035	2.3201	4.3817	1.28236	1.09368	1.81755	3.55939	4.18026	2.01296	2.50584	1.19921	0.857361	2.12786	1.54311	3.45082	2.35399	2.07667	0.907654	2.55308	1.9981	1.19839	1.92995	5.26126	3.06672	2.44934	1.96892	1.17062	4.24989	1.95824	4.38171	2.06514	2.0432	3.55823	1.45217	2.24449	1.91806	2.33652	1.38659	1.6627	4.18796	2.02667	3.33911	1.55061	2.03318	2.59394	1.84555	2.79069
k__Viruses;o__Mononegavirales;f__Paramyxoviridae;g__Rubulavirus	2.01453	5.27817	3.61699	3.29674	2.30623	2.32834	4.55371	2.71615	2.40961	3.03048	3.05091	3.37005	2.58871	2.02951	3.16581	2.75369	3.78838	3.25513	3.24881	2.29716	3.45423	2.89671	2.0626	2.95358	2.53745	4.04335	3.35049	5.38531	2.38119	5.22653	2.51079	1.85342	3.04178	5.45959	2.40845	2.99591	3.28244	2.95601	3.23766	2.55874	2.83485	5.0891	5.52074	2.22776	2.72276	3.20533	3.57057	5.55698	3.76732
k__Viruses;g__Emaravirus	-3.45419	-2.67115	-2.05926	-0.057576	-3.51015	-3.19727	-1.0809	-0.589318	-0.88075	1.11863	-2.4122	1.12312	-1.12558	-3.58278	0.0246267	0.260584	-0.756758	-0.612749	-0.0415492	-3.73906	-2.73559	-2.73069	-3.35426	-0.313399	-3.13879	0.689035	-2.83933	0.41692	-0.959912	-0.44972	0.527673	-0.0584281	-2.63446	-0.356799	-3.20384	-2.84446	0.141252	-2.5071	-0.63022	0.646892	-2.77744	-3.42264	-2.41348	0.26517	-2.88953	-2.40696	-2.10567	-2.80117	0.413007
k__Viruses;f__Astroviridae;g__Avastrovirus	5.83899	0.758928	3.87694	5.32223	4.54798	3.24963	4.45528	3.68876	3.93336	0.466763	3.17716	1.15155	0.848805	4.10965	3.29206	4.09987	4.03766	3.64996	3.00702	3.72718	3.00106	3.02132	5.33595	4.83682	2.7974	1.98137	3.74531	0.661268	-0.360088	3.16455	3.03163	3.37717	0.979804	4.82301	4.70271	3.3001	3.40869	0.760331	2.7845	4.08249	2.59306	2.314	3.80502	4.34446	0.159042	2.96354	3.83052	1.49515	1.70535
k__Viruses;f__Polyomaviridae;g__Polyomavirus	4.54194	2.6465	4.96131	3.51908	4.1854	5.10189	3.98453	3.75036	4.40081	4.405	4.62402	4.56899	4.91861	3.52689	4.10505	3.72679	3.38953	4.598	3.98946	2.69216	2.95382	3.53038	4.23952	4.42873	0.994253	5.22262	4.49053	4.19158	4.41163	4.53132	3.86124	3.56898	4.22105	4.40016	4.94933	4.24646	4.57315	3.89524	4.00734	2.83373	4.82604	3.90722	3.16895	4.2582	4.53617	4.29746	4.56343	1.86451	4.94659
k__Viruses;o__Herpesvirales;f__Alloherpesviridae;g__Batrachovirus	-0.896508	0.0722593	1.01627	0.696028	-0.659717	-0.497251	-0.510458	-0.167834	-0.552893	2.3899	0.0891827	0.603693	-0.335062	-0.932997	0.204083	-0.0561633	0.226994	0.766724	2.60824	-0.626614	0.965815	0.0127229	2.46617	0.249938	-0.0632601	1.44264	0.862075	0.0974285	-0.428662	0.303884	0.226024	-1.10908	0.441068	0.171706	-0.55406	0.0229657	0.320708	-0.00572058	0.749253	-0.403763	-0.12766	0.27876	0.236308	-0.582092	-0.239746	0.242826	0.96986	0.311278	1.16661
k__Viruses;o__Picornavirales;f__Picornaviridae;g__Enterovirus	0.814977	1.67638	2.04844	1.7282	0.812987	1.07587	3.21389	1.43629	1.13615	1.75702	1.67614	4.51072	1.30024	0.756049	1.79104	3.94075	3.62133	1.76855	1.97535	1.00869	4.28957	1.61685	0.881335	1.56159	0.968907	2.47481	1.8639	1.57013	1.24633	4.50598	1.4635	0.579962	1.47324	1.64441	3.45691	1.71737	1.90767	1.58124	1.75108	1.28528	3.88331	1.28058	1.92535	1.0929	1.4493	1.93187	2.00203	1.94658	2.19878
k__Viruses;o__Picornavirales;f__Secoviridae;g__Waikavirus	-1.09376	-0.00302375	0.453396	0.13315	-1.03079	1.62797	1.34377	-0.243117	-0.703482	-0.0826144	-0.165118	0.422503	-0.364659	-1.08358	-0.0502183	-0.517592	0.993584	0.0575839	0.135719	-0.656211	0.256675	-0.0625601	-0.88495	-0.229064	-0.626138	0.879761	0.152935	2.04829	-0.89009	-0.258994	-0.461823	-1.25967	-0.12181	-0.199362	-0.704648	-0.593579	0.0664067	-0.260022	0.040113	-0.554352	2.04368	-0.43038	0.0857194	1.27841	-0.390335	0.0922375	0.406982	0.281681	0.603733
k__Viruses;o__Caudovirales;f__Myoviridae;g__T4likevirus	5.06649	2.31838	4.443	4.12276	2.74588	1.23148	1.40762	2.07829	6.34944	1.92591	2.06349	4.37969	1.58846	3.24687	2.17839	4.35011	3.98792	1.66102	4.46618	1.29691	1.86011	2.25885	0.75031	4.18521	3.36347	4.86937	1.75637	3.50303	4.8256	3.73061	4.17519	3.91878	3.8678	1.25537	5.00432	2.204	2.29502	1.96859	1.64355	1.45418	1.73028	1.17306	2.09425	1.50225	1.61819	2.10077	4.39659	2.2348	4.59334
k__Viruses;f__Poxviridae;g__Yatapoxvirus	-1.52152	-0.594521	-0.136752	1.86493	-1.36982	-1.37602	-1.19483	-0.834615	-1.16309	-0.542218	-0.788938	-0.201524	-1.11072	-1.54319	-0.674038	-0.922256	-1.38161	-0.596352	1.99804	-1.40227	-0.39726	-0.654058	-1.50898	-0.723362	-1.21629	0.289614	-0.501	-0.612677	1.02717	-0.849142	-0.91217	-1.71928	-0.711958	-0.538399	-1.16425	-0.823498	-0.557413	-0.883841	-0.613822	-1.01396	-0.737852	-1.08432	-0.373885	-1.44818	-0.849938	1.95456	-0.183166	-0.464375	0.0135852
k__Viruses;f__Adenoviridae;g__Mastadenovirus	2.02964	0.573067	1.43813	3.43981	2.20121	-0.177683	-0.582	2.6549	0.076662	0.697529	0.402181	0.906826	0.417932	-0.303441	0.517081	-0.00237249	0.68204	0.503874	0.915863	0.12638	0.702965	0.513531	-0.400627	2.74559	0.358596	1.8645	2.92115	0.636423	1.94706	0.72574	2.57253	1.8424	0.862924	0.710701	0.0754952	0.758532	0.633706	0.307278	2.80833	0.225792	0.501895	0.0159099	0.865863	-0.528301	0.389809	3.19431	1.39172	1.06427	1.58847
k__Viruses;o__Herpesvirales;f__Herpesviridae;g__Cytomegalovirus	11.2148	10.4329	10.6401	10.3199	10.8394	9.78429	10.3808	10.7233	10.806	9.10491	10.0334	11.5884	10.8935	10.9915	11.0658	10.3117	10.5686	11.3488	11.3936	9.22339	12.5131	10.3733	10.281	10.4149	10.4781	11.597	10.7523	6.73853	10.8827	9.92774	9.16612	10.9635	10.0649	9.13474	10.5533	11.1251	7.09499	9.93849	11.5828	6.31124	9.75727	9.63842	11.0388	11.7001	9.64519	9.27976	10.5937	11.5398	7.62054
k__Viruses;o__Picornavirales;f__Picornaviridae;g__Kobuvirus	3.16672	2.91176	0.83946	2.84114	3.2482	2.185	3.84293	3.5892	2.24461	-0.304445	3.14434	3.3925	3.73131	2.39502	3.25924	3.70828	1.99383	1.66152	2.23582	3.05274	-0.461319	2.85222	3.30744	3.27098	2.08185	1.26583	3.13538	2.78295	1.86185	3.297	3.6981	3.37648	0.264254	2.00923	4.43107	2.32288	3.90638	2.20144	3.02256	2.39374	-0.500079	2.02155	3.95135	2.62596	1.70976	2.19234	3.96297	0.290192	3.31173
k__Viruses;f__Iridoviridae;g__Ranavirus	3.83372	5.80077	3.08118	2.76093	3.9034	4.80065	1.85042	2.39075	4.08835	2.38728	2.38643	2.94223	1.74433	1.38631	2.50133	2.29979	1.59225	4.98381	4.92755	1.45278	2.86097	2.57131	1.63478	4.66378	2.00165	3.50755	5.07916	2.33862	1.92729	4.69072	2.63396	1.21023	2.50597	2.4129	4.08718	3.78307	2.61795	4.61345	2.64441	4.23748	2.19165	4.49584	4.87755	1.77386	2.07956	2.56214	3.03477	5.5606	3.23152
k__Viruses;f__Closteroviridae;g__Ampelovirus	1.54702	2.518	3.0851	2.76486	1.73747	1.8313	1.71898	2.2779	1.8899	2.51077	2.47154	3.03018	1.98181	1.5098	2.58644	2.2122	2.91924	2.64824	2.7291	1.69026	2.84733	2.45846	1.72272	2.41732	2.00557	3.51147	2.74359	2.49462	1.8397	2.37272	2.39598	1.33371	2.5099	2.5689	1.88874	2.28927	2.70307	2.37664	2.63077	2.03903	2.31514	2.16027	2.67911	1.68627	2.20305	2.68562	3.03869	2.62816	3.23544
k__Viruses;f__Orthomyxoviridae;g__Isavirus	0.390646	1.42002	2.02382	1.70358	0.551944	0.741352	0.637224	1.17992	0.71188	1.33275	1.40848	1.85848	1.29391	0.331777	1.52338	1.23771	1.72613	1.52497	1.55108	1.00236	1.72406	1.36048	2.87295	1.3267	0.94429	2.45019	3.94225	1.30909	0.865207	1.31143	1.16965	3.85613	1.44862	1.38337	3.03264	1.48435	1.64	1.31358	1.5075	0.86101	1.13711	1.03701	1.50108	3.03371	1.02503	1.5076	1.97741	1.94025	2.17416
k__Viruses;f__Poxviridae;g__Orthopoxvirus	0.323219	-1.18027	-0.506812	-0.827057	-1.9972	-1.79711	1.30402	0.90156	0.340796	-1.36027	1.19503	2.41659	-1.52598	1.3392	-1.012	0.765852	-0.956014	-0.516312	-1.14193	0.504399	-0.317221	-1.23981	-2.06079	-1.24111	-1.58635	-0.0804461	-0.420961	-1.24006	1.24135	1.10273	0.129007	-2.53732	-1.08202	1.15615	0.339629	0.521695	-0.895372	-1.2218	-0.533783	-1.832	-1.5559	-1.00428	-1.19193	-2.082	-1.66799	1.13651	-0.553226	-0.879637	1.96545
k__Viruses;f__Papillomaviridae;g__Gammapapillomavirus	1.34191	2.31061	2.94846	2.62821	1.5645	1.59982	1.55751	2.07052	1.73236	2.35323	2.33874	2.82763	1.82506	1.35226	2.45364	2.0225	1.66989	2.49149	2.57156	1.53351	2.69058	2.25108	1.52018	2.22122	1.86893	3.37483	2.58684	2.32165	1.65	2.23607	2.23837	1.17617	2.37325	2.39593	1.7312	2.13068	2.57026	2.24383	2.47402	1.88149	2.1576	2.00352	2.52156	1.49657	2.04551	2.52808	2.90205	2.47141	3.0988
k__Viruses;f__Phycodnaviridae;g__Prymnesiovirus	8.68239	7.8249	8.74761	7.48395	7.07213	8.75786	7.85136	8.29851	8.29222	8.71027	8.72702	9.58755	8.10391	8.9926	8.43666	8.11869	8.13258	9.90739	8.69253	8.16383	8.88408	8.9544	7.46718	8.74892	6.19415	8.92244	9.12138	8.67728	8.49716	8.24935	8.13697	7.91381	8.738	8.30409	8.1932	8.38514	5.66576	7.66126	8.79038	6.59807	8.89524	9.41942	8.98357	8.89342	8.40255	8.99009	7.22727	7.97973	8.34156
k__Viruses;o__Picornavirales;f__Picornaviridae;g__Senecavirus	3.1748	3.18209	1.67291	4.52259	3.33968	2.72043	3.67132	2.94199	3.34406	3.11693	3.2865	4.40795	0.376027	2.11596	3.4014	4.75799	2.58712	3.41003	1.01334	0.0844747	3.60912	3.12255	3.1005	3.07443	0.593372	2.09927	1.18345	4.09682	3.1631	4.66096	2.78738	4.2618	3.41963	3.3231	3.3429	1.53021	1.19609	3.19159	3.39256	0.323268	2.9213	2.92206	0.963339	3.00967	2.80921	3.29178	1.62649	3.3443	1.82324
k__Viruses;o__Caudovirales;f__Siphoviridae;g__L5likevirus	-0.861126	0.20039	1.02666	0.706418	-0.452767	-0.559033	-0.663418	-0.0397033	-0.608249	0.0126179	0.176898	0.531191	-0.32362	-0.988353	0.291798	-0.275472	-0.832766	0.342803	0.230951	-0.615172	0.541895	0.140854	-0.776261	0.156598	-0.0528696	1.45303	0.438155	0.304379	-0.647971	0.314274	0.131864	-1.16444	0.451458	0.378657	-0.609416	0.0950608	0.408423	0.0819949	0.325333	-0.459119	-0.183016	-0.14516	0.180952	-0.8014	-0.295102	0.18747	0.98025	0.32272	1.177
k__Viruses;o__Picornavirales;f__Dicistroviridae;g__Cripavirus	0.766869	1.81757	2.25649	1.93624	1.00485	3.35355	0.973592	1.57748	1.14832	1.76918	1.78418	2.36845	1.28944	3.09014	1.89908	1.51947	2.2176	1.95586	1.98752	0.997885	2.15495	1.75803	1.061	1.64642	1.17695	2.68285	2.05121	1.76199	3.4689	1.5441	1.83585	2.91405	1.68128	1.83627	1.14715	1.24312	2.0157	1.68927	1.93839	1.29745	1.57355	1.4679	1.93752	0.993543	1.46146	1.94404	2.21007	1.93578	2.40683
k__Viruses;o__Caudovirales;f__Siphoviridae;g__Tunalikevirus	2.23791	3.61948	4.13034	3.8101	4.90649	2.5445	2.86426	3.37939	3.00995	3.63082	5.6771	3.91638	2.92876	2.62985	3.47007	3.2418	3.1351	4.08354	3.84915	2.6372	4.28263	3.55994	2.60893	5.58561	3.05081	6.87864	4.17889	3.3417	2.8693	3.41795	3.67943	2.45376	3.55514	5.73791	3.00878	3.73981	3.5867	3.26027	4.06607	3.15908	3.43518	3.59558	3.79915	2.71588	3.3231	3.80567	4.08393	3.5751	4.28068
k__Viruses;f__Hytrosaviridae;g__Muscavirus	-1.69457	-3.09394	-2.424	-2.74425	-3.76754	-3.73525	-3.87351	-3.33404	-3.52922	-2.90835	-2.84521	-2.55812	-3.34774	-3.90932	-2.73031	-3.29275	-2.44381	-2.82643	-2.69002	-3.63929	-2.62734	-3.15348	-3.86557	-3.13768	-1.18161	-1.99764	-2.73108	-3.0104	-3.66525	-3.13639	-2.94156	-4.08541	-2.99921	-2.93612	-3.53038	-3.08058	-2.61369	-2.94012	-2.84391	-3.38009	-3.10398	-3.3144	-2.74002	-3.81868	-3.21607	-2.7335	-2.47042	-2.7014	-2.27367
k__Viruses;f__Closteroviridae;g__Crinivirus	-4.04592	-2.97445	-2.44099	-2.76123	-3.75831	-3.8205	-3.76738	-3.21454	-3.75037	-3.1295	-3.04295	-2.59309	-3.52599	-4.13047	-2.92805	-3.29283	-2.56532	-2.85957	-2.91117	-3.81755	-2.66048	-3.03398	-3.90054	-3.11152	-3.52052	-2.01462	-2.76422	-3.00116	-3.66533	-3.15338	-3.09114	-4.30656	-3.01619	-2.92688	-3.75153	-3.18166	-2.81142	-3.13785	-2.87704	-3.60124	-3.32513	-3.34753	-2.96117	-3.81876	-3.43722	-2.95465	-2.4874	-2.87965	-2.29065
k__Viruses;f__Papillomaviridae;g__Lambdapapillomavirus	2.14224	0.871806	1.31438	0.994131	-0.0788511	2.37954	-0.0930384	0.631712	0.137195	0.758062	0.80474	1.18187	0.395146	-0.242909	0.91964	2.80497	1.67962	2.94814	0.976395	0.103594	3.14723	0.812269	-0.125578	2.9285	0.234843	1.74074	0.72156	0.678295	0.110538	0.601987	0.690935	-0.418995	0.739171	0.752572	2.45796	0.747378	1.03627	0.709837	0.608738	0.286325	0.562428	0.138245	0.926396	-0.0428913	0.450342	0.932914	1.26796	1.04149	1.46471
k__Viruses;f__Papillomaviridae;g__Alphapapillomavirus	11.4982	14.9822	10.9787	13.9348	7.54404	9.56544	16.2459	7.41196	9.21622	9.90309	14.53	14.814	-1.10139	11.5065	11.143	8.4409	6.25206	4.35827	2.13113	-4.89794	7.59994	16.2767	11.0246	2.39451	1.84934	11.8523	10.7448	15.6572	14.4882	16.0726	11.2047	9.57197	8.63765	4.37117	11.2408	12.4469	15.9922	18.1685	11.1382	-4.43176	-2.39013	9.11511	8.10017	10.5926	-1.94582	2.30652	2.35195	-0.455054	9.20055
k__Viruses;f__Partitiviridae;g__Alphapartitivirus	3.95075	3.06711	4.26937	3.47378	3.78429	3.97732	3.68475	3.43894	4.02763	2.75992	2.55034	4.50604	3.11777	3.26374	3.42197	4.49945	2.5838	2.67605	3.38351	2.51019	2.30954	3.46947	3.32277	3.17473	3.08486	3.25516	3.9018	3.89554	3.36375	3.21594	3.45154	4.44487	3.58919	3.82721	4.22305	3.12943	2.96828	3.21216	2.3071	2.69344	2.56429	3.001	2.36266	3.15638	4.46192	2.11764	2.47753	1.92084	4.07867
k__Viruses;f__Mimiviridae;g__Mimivirus	2.26871	0.865473	1.40401	1.08377	-0.128997	0.204051	0.208854	0.625379	0.1308	0.751667	0.80127	1.32766	0.474376	-0.249304	0.91617	2.9355	2.03042	1.1408	0.97	0.182824	1.33989	0.805936	0.020208	0.775021	0.324478	1.83038	1.23615	0.628148	0.241076	0.691622	0.611727	-0.42539	0.828806	0.702426	0.129633	0.221753	1.03279	0.706366	1.12333	0.27993	0.556033	0.652836	0.920001	0.0876468	0.443947	0.926519	1.3576	1.12072	1.55435
k__Viruses;o__Herpesvirales;f__Malacoherpesviridae;g__Ostreavirus	-0.0536226	0.964082	1.39594	1.0757	0.2054	0.195892	0.228793	0.723988	0.51191	1.13278	1.0002	1.49992	0.527249	0.131806	1.1151	0.714258	0.747081	1.19367	1.35111	0.235697	1.39276	0.904546	0.19247	0.857577	2.63834	1.82231	1.28902	0.962546	0.341759	0.683555	0.393194	-0.0442804	0.820739	1.03682	0.510743	0.684397	1.23173	0.905298	1.1762	0.66104	0.937143	0.705709	1.30111	0.188329	0.825057	1.30763	1.34953	1.17359	1.54628
k__Viruses;o__Tymovirales;f__Alphaflexiviridae;g__Potexvirus	4.51206	1.26961	1.8898	1.56955	2.60521	4.14801	0.296572	4.19944	4.15284	1.07326	3.47391	4.65647	4.08529	4.15976	3.58881	4.86287	2.90545	3.37623	1.2916	0.623813	1.2534	4.37999	4.82295	4.20466	3.13219	2.31616	1.14966	1.04043	3.26798	1.17741	3.65306	3.06613	1.31459	1.11471	5.09509	1.20723	1.38351	1.05708	3.35876	2.92345	0.877629	2.88827	1.2416	4.03209	0.765543	1.24811	1.84338	1.56171	4.36206
k__Viruses;o__Caudovirales;f__Siphoviridae;g__Sfi21dtunalikevirus	1.69525	2.70606	3.49796	3.17772	2.03494	1.97737	1.98405	2.46597	2.02593	2.6468	2.78422	3.19525	2.30106	1.64583	2.89912	2.19809	3.47123	2.82236	2.86513	2.0095	3.02145	2.64652	1.88779	2.68775	2.41843	3.92433	2.91771	2.79208	1.82559	2.78558	2.39482	1.46974	2.92276	2.86636	2.02476	2.09701	3.01574	2.68932	2.80489	2.17506	2.45116	2.3344	2.81513	1.67216	2.33908	2.82165	3.45155	2.9474	3.6483
k__Viruses;f__Retroviridae;g__Gammaretrovirus	7.51663	11.0771	9.71181	11.7135	8.06201	10.9559	7.77682	12.9073	8.19803	8.81889	10.881	12.7579	11.6897	12.6759	10.9959	8.18296	11.3748	11.9941	14.7651	11.3982	12.7238	11.8655	9.68489	14.2642	10.9542	10.1382	8.91957	8.81915	10.1324	11.3213	8.91582	7.64184	9.1366	12.0634	12.5892	9.33068	8.79058	13.108	11.9767	11.5171	8.62326	12.7286	8.98723	9.97896	10.8331	12.1637	9.66539	13.7146	12.1841
k__Viruses;o__Picornavirales;f__Secoviridae;g__Nepovirus	2.36562	0.108302	0.737783	0.417537	-0.694187	-0.49298	-0.720907	2.19014	-0.538919	0.0819484	2.50131	0.652628	-0.537176	-0.919022	0.294279	2.02988	1.04042	2.35212	0.300282	-0.828728	3.3992	3.74921	2.5151	0.00975293	1.98018	1.16415	0.125539	0.0629589	-0.664552	0.0253931	1.71367	-1.09511	0.162577	0.137237	-0.540086	0.258532	0.410904	0.0844755	0.012717	1.93214	2.20824	1.86415	0.250282	2.88246	2.94415	0.2568	3.0133	2.43109	0.88812
k__Viruses;o__Picornavirales;f__Iflaviridae;g__Iflavirus	4.23546	4.40995	1.56503	1.24478	2.06184	3.65499	3.45133	3.63934	3.10754	3.7284	0.858996	1.25501	2.89626	3.25795	0.973896	3.9552	3.37058	3.25421	3.09874	2.60471	1.13138	0.649974	4.33987	4.56853	4.18593	4.31332	1.02764	4.19749	3.5827	0.852639	4.32685	2.55135	4.15975	4.65879	3.10637	2.9482	1.09052	3.08602	3.23674	0.0867403	3.53277	0.444323	0.726811	3.81629	4.33822	0.733329	1.51861	1.22067	4.88529
k__Viruses;f__Flaviviridae;g__Flavivirus	4.10223	1.42743	4.89195	4.57171	3.26409	3.33691	3.21153	2.95288	3.8837	3.23448	3.45057	2.77931	3.23806	3.76075	3.56547	2.43849	3.67286	4.08634	4.00921	2.94651	3.81977	3.43829	2.00237	3.22406	3.0419	4.16078	3.96757	3.83482	3.59324	3.40905	3.7322	4.44569	1.78069	3.44344	4.2529	4.26102	4.64733	3.05081	3.29835	2.76274	3.3437	3.59838	3.01579	3.31695	3.88369	1.6438	3.688	4.13594	3.35423
k__Viruses;f__Astroviridae;g__Mamastrovirus	5.7042	4.40797	4.85051	5.22214	5.43172	5.10526	4.45194	4.16788	5.53276	6.23493	4.09247	6.37869	4.99142	5.58329	4.20737	5.50651	5.29093	4.53049	4.65575	3.42978	4.17319	5.16557	5.81905	5.04272	5.68525	3.89837	4.62584	5.57219	4.6035	5.08154	4.9028	4.97657	5.43285	5.36407	6.29343	4.83033	4.71102	4.38459	4.51302	4.61776	5.34132	3.09911	5.07142	6.05624	6.3373	5.94787	4.8041	3.98065	6.50986
k__Viruses;f__Virgaviridae;g__Pecluvirus	0.941232	1.9813	2.50983	2.18959	1.19166	1.21354	1.14056	1.74121	1.36621	1.98708	1.9661	2.4305	1.41211	0.986105	2.081	1.70828	2.35768	2.07854	2.20541	1.12056	2.27763	1.92177	1.12305	1.85037	1.4303	2.9362	2.17389	1.94881	1.33578	1.79744	1.834	0.810018	1.93463	2.02308	1.36504	1.72256	2.19763	1.8712	2.06107	1.51534	1.79144	1.59057	2.15541	1.18235	1.67936	2.16193	2.46342	2.05845	2.66017
k__Viruses;g__Bacilladnavirus	-0.845557	-0.00145227	0.877106	0.556861	-0.672024	-0.645566	-0.733034	-0.241546	-0.486648	0.134219	-0.00324881	0.402703	-0.609875	-0.866751	0.111651	1.8612	1.15193	0.20167	0.352553	1.4205	0.400761	-0.0609887	-0.904749	-0.015138	-0.202427	1.30347	0.297021	0.0851212	-0.833225	0.164717	-0.0386147	-1.04284	0.3019	0.159399	-0.487815	-0.0290324	0.228276	-0.0981521	0.184199	-0.337518	-0.0614147	-0.286294	0.302553	-0.986655	-0.173501	0.309071	0.830692	0.0364655	1.02744
k__Viruses;f__Bromoviridae;g__Cucumovirus	1.58138	2.4876	3.10895	2.7887	1.71661	1.71779	4.07018	2.2475	2.02025	2.64112	2.52722	2.90426	2.15483	1.64015	2.64212	2.25815	2.20803	2.67613	2.85945	1.86327	2.87522	2.42806	1.59681	2.42683	2.02941	3.53531	2.77148	2.47376	1.88565	2.39656	2.30341	1.46406	2.53374	2.54804	2.01909	2.42937	2.75874	2.43231	2.65866	2.16938	2.44549	2.18817	2.80945	1.73223	2.3334	2.81597	3.06253	2.80117	3.25928
k__Viruses;o__Herpesvirales;f__Herpesviridae;g__Lymphocryptovirus	1.1331	2.06047	1.40401	1.08376	5.21707	1.18594	1.45612	4.1423	6.92169	1.92785	1.95895	2.89502	5.58492	4.0968	2.07385	2.23411	2.03786	2.27423	2.14618	1.20591	2.47332	2.00093	1.58757	1.84044	0.324472	1.83037	2.36958	1.33036	1.86161	0.691616	1.89102	3.07272	0.8288	1.40464	3.62774	1.78742	2.19047	1.86404	2.25676	1.45611	1.73221	1.78627	2.09618	1.70818	1.62013	2.1027	3.67952	2.1438	1.55434
k__Viruses;f__Nimaviridae;g__Whispovirus	8.95655	8.19847	9.59937	9.38409	10.5765	10.7754	9.40957	6.16696	9.39234	10.7533	9.58586	9.97625	10.4659	9.13191	9.76419	10.2751	9.6303	10.5362	10.6131	10.0256	11.1163	9.86625	9.61412	11.9037	10.9057	9.65536	8.30965	10.7198	9.77186	9.8733	10.2969	9.98073	9.31861	9.63406	9.62135	9.41983	8.69921	8.50708	9.30489	9.50994	10.9762	11.1323	8.5809	9.10304	10.5535	9.57554	7.52547	9.10632	8.66564
k__Viruses;f__Virgaviridae;g__Hordeivirus	1.52207	3.14583	0.798424	0.478178	1.71441	1.84873	1.44352	-0.264193	-0.427286	2.51551	0.263571	3.5918	0.252322	1.51454	0.378471	3.12049	1.28247	3.50125	0.411914	-0.0392305	0.530415	2.23829	2.81486	0.0380688	2.88882	1.22479	0.426675	2.47155	3.27851	0.0860341	3.35723	1.33845	0.223218	0.223901	2.74147	0.267872	2.81702	0.168668	0.313853	2.04377	-0.00205318	2.16529	0.361915	1.74657	-0.114139	0.368433	0.75201	0.898662	3.27069
k__Viruses;o__Caudovirales;f__Siphoviridae;g__Skunalikevirus	1.37101	2.34126	2.9914	2.67115	1.62956	1.60378	1.62614	2.10117	1.76058	2.38145	2.39976	2.83325	1.90025	1.38048	2.51466	2.10507	2.88899	2.56668	2.59978	1.6087	2.76577	2.28172	1.52579	2.31184	1.91187	3.41776	2.66203	2.3867	1.73257	2.27901	2.31582	1.20439	2.41619	2.46098	1.75941	2.20742	2.63128	2.30485	2.54921	1.90971	2.18581	2.07871	2.54978	1.57914	2.07373	2.5563	2.94498	2.54659	3.14174
k__Viruses;o__Caudovirales;f__Myoviridae;g__Cp220likevirus	-0.388574	0.510022	1.10707	0.786827	-0.224701	-0.200932	-0.0771833	0.269928	-0.217765	0.403102	0.462292	0.948908	0.0464673	-0.597868	0.577192	0.195065	1.0621	0.712891	0.621436	-0.245085	0.911982	0.450486	-0.358545	0.447866	0.0275393	1.53344	0.808242	0.532444	-0.177434	0.394683	0.348211	-0.773955	0.531867	0.606722	-0.218932	0.407882	0.693817	0.367389	0.69542	-0.0686349	0.207468	0.224927	0.571436	-0.330863	0.0953821	0.577954	1.06066	0.692808	1.25741
k__Viruses;o__Caudovirales;f__Myoviridae;g__Phikzlikevirus	1.4205	2.43339	2.98481	2.66457	1.67895	1.70845	1.65588	2.19329	1.77267	2.39354	2.45289	2.86011	1.90984	1.39257	2.56779	2.16189	2.88156	2.57627	2.61187	1.61829	2.77536	2.37385	1.55266	2.30867	1.90528	3.41118	2.67162	2.43609	1.78939	2.27242	2.32125	1.21648	2.40961	2.51037	1.7715	2.21012	2.68442	2.35799	2.5588	1.9218	2.1979	2.0883	2.56187	1.63596	2.08582	2.56839	2.9384	2.55618	3.13515
k__Viruses;f__Endornaviridae;g__Endornavirus	1.44403	2.51415	3.10655	2.7863	1.7442	1.77034	1.74055	2.27406	1.86237	2.48324	2.50444	2.96281	2.00196	1.48227	2.61934	2.24006	2.92584	2.66838	2.70157	1.71041	2.86747	2.45462	1.65536	2.41524	2.02701	3.53291	2.76373	2.50134	1.86756	2.39416	2.41324	1.30618	2.53134	2.57562	1.86121	2.30418	2.73597	2.40954	2.65091	2.0115	2.28761	2.18042	2.65157	1.71413	2.17552	2.65809	3.06013	2.6483	3.25688
k__Viruses;f__Orthomyxoviridae;g__Influenzavirus_C	1.41782	2.40782	3.0074	2.68716	1.66078	1.68687	1.65108	2.16773	1.80527	2.42614	2.44851	2.87129	1.89978	1.42517	2.56341	2.11094	2.82725	2.56621	2.64447	1.60823	2.7653	2.34829	1.56384	2.3363	1.92787	3.43377	2.66156	2.41793	1.73844	2.29501	2.31348	1.24908	2.4322	2.4922	1.8041	2.21059	2.68004	2.35361	2.54874	1.9544	2.2305	2.07824	2.59447	1.58501	2.11842	2.60099	2.96099	2.54612	3.15774
k__Viruses;f__Poxviridae;g__Leporipoxvirus	1.01811	1.99173	2.773	2.45275	1.25126	3.52842	1.10032	1.75163	1.53893	2.15979	2.17	2.46602	1.59941	1.15882	4.60683	1.79603	2.73435	2.3119	2.37813	1.30786	2.51099	1.93219	4.32849	1.78113	1.69346	3.19936	2.40725	2.00841	1.42354	2.06061	2.16721	0.982735	2.19779	2.08269	1.53776	1.91508	4.72345	2.07509	2.29443	4.00998	1.96416	1.82393	2.32813	1.27011	1.85207	2.33464	2.72658	4.56768	2.92333
k__Viruses;o__Caudovirales;f__Podoviridae;g__Phi29likevirus	1.40162	2.35639	3.003	2.68276	1.65439	1.6445	1.65043	2.1163	1.79599	2.41686	2.44095	2.85059	1.89247	1.41589	2.55585	2.12697	2.82335	2.55889	2.63519	1.60092	2.75798	2.29686	1.54314	2.32568	1.92347	3.42937	2.65424	2.41153	1.75447	2.29062	2.30886	1.2398	2.4278	2.48581	1.79483	2.20221	2.67248	2.34605	2.54142	1.94512	2.22123	2.07093	2.58519	1.60104	2.10914	2.59171	2.95659	2.53881	3.15334
k__Viruses;f__Caulimoviridae;g__Cavemovirus	1.4221	2.39219	3.02456	2.70431	1.66946	1.69113	1.66811	2.15209	1.8218	2.44267	2.44871	2.86595	1.91151	1.4417	2.56361	2.16903	2.86026	2.57794	2.661	1.61996	2.77703	2.33265	1.5585	2.33957	1.94502	3.45092	2.67329	2.4266	1.79653	2.31217	2.32542	1.26561	2.44935	2.50088	1.82063	2.22074	2.68024	2.35381	2.56047	1.97093	2.24703	2.08997	2.611	1.6431	2.13495	2.61752	2.97814	2.55785	3.17489
k__Viruses;f__Anelloviridae;g__Betatorquevirus	1.38008	2.33492	2.95743	2.63718	1.59676	1.64707	1.62617	2.09483	1.76279	2.38366	2.38958	2.82123	1.8511	1.38269	2.50448	2.10277	2.7769	2.51752	2.60199	1.55954	2.71661	2.27538	1.51377	2.28665	1.87789	3.38379	2.61287	2.35391	1.73027	2.24504	2.28261	1.2066	2.38222	2.42818	1.76162	2.22426	2.6211	2.29467	2.50005	1.91192	2.18802	2.02956	2.55199	1.57684	2.07594	2.55851	2.91101	2.49744	3.10776
k__Viruses;f__Caulimoviridae;g__Caulimovirus	1.40993	2.40696	3.00832	2.68807	1.66152	1.66352	1.63352	2.16686	1.80593	2.4268	2.43923	2.87255	1.89641	1.42583	2.55413	2.1492	2.82896	2.56283	2.64513	1.60486	2.76192	2.34742	1.5651	2.33317	1.92878	3.43468	2.65818	2.41866	1.7767	2.29593	2.31026	1.24974	2.43311	2.49294	1.80476	2.20612	2.67075	2.34432	2.54536	1.95506	2.23116	2.07487	2.59513	1.62327	2.11908	2.60165	2.9619	2.54275	3.15865
k__Viruses;f__Parvoviridae;g__Protoparvovirus	1.43359	2.42307	3.02257	2.70233	1.67639	1.69658	1.66099	2.18297	1.82194	2.44281	2.46152	2.88726	1.91382	1.44184	2.57642	2.16393	2.84267	2.58024	2.66114	1.62226	2.77933	2.36353	1.57981	2.35024	1.94304	3.44894	2.67559	2.43353	1.79144	2.31019	2.32776	1.26575	2.44737	2.50781	1.82078	2.22417	2.69304	2.36662	2.56277	1.97107	2.24718	2.09228	2.61114	1.63801	2.13509	2.61766	2.97616	2.56016	3.17291
k__Viruses;f__Bromoviridae;g__Alfamovirus	1.4387	2.43564	3.03768	2.71743	1.68626	1.70836	1.66587	2.19555	1.83307	2.45394	2.4671	2.87833	1.9314	1.45297	2.582	2.17263	2.8573	2.59782	2.67227	1.63985	2.79691	2.37611	1.57087	2.35564	1.95814	3.46404	2.69317	2.4434	1.80014	2.32529	2.34519	1.27688	2.46247	2.51768	1.8319	2.24055	2.69862	2.37219	2.58035	1.9822	2.2583	2.10986	2.62227	1.64671	2.14622	2.62879	2.99126	2.57774	3.18801
k__Viruses;o__Caudovirales;f__Podoviridae;g__Sp6likevirus	1.40849	2.39637	3.00205	2.6818	1.62982	1.08266	1.64073	2.15628	1.80177	2.42264	2.42619	2.83125	1.9086	1.42167	2.54109	2.12222	2.84913	2.57502	2.64097	1.61705	2.77411	2.33684	1.5238	2.37483	1.92251	3.42841	2.67037	2.38697	1.74972	2.28966	2.31562	1.24558	2.42684	2.46125	1.80061	2.21378	2.65772	2.33129	2.55755	1.9509	2.22701	2.08706	2.59097	1.59629	2.11492	2.59749	2.95563	2.55494	3.15239
k__Viruses;f__Hepadnaviridae;g__Orthohepadnavirus	1.19219	7.60864	2.63779	2.31755	1.18944	1.43983	1.29478	1.8767	1.50555	2.12642	2.20164	2.51172	1.74177	1.12545	2.31654	1.79773	2.47137	2.40819	2.34475	1.45021	2.60728	2.05725	1.20426	2.07834	1.55826	3.06416	2.50354	1.94658	1.42523	1.9254	2.09097	0.949359	2.06259	2.02086	1.50438	1.18612	2.43317	2.10674	2.39072	1.65468	1.93078	1.92023	2.29475	1.2718	1.8187	2.30127	2.59138	2.38811	2.78813
k__Viruses;o__Tymovirales;f__Alphaflexiviridae;g__Allexivirus	1.41733	2.41495	3.01366	2.69341	1.66601	1.679	1.65077	2.17485	1.81185	2.43271	2.45301	2.87578	1.90873	1.43174	2.56791	2.15342	2.83305	2.57516	2.65105	1.61718	2.77425	2.35541	1.56833	2.33205	1.93413	3.44002	2.67051	2.42315	1.78092	2.30127	2.322	1.25566	2.43845	2.49743	1.81068	2.21615	2.68453	2.35811	2.55769	1.96098	2.23708	2.08719	2.60105	1.62749	2.12499	2.60757	2.96725	2.55507	3.164
k__Viruses;f__Parvoviridae;g__Ambidensovirus	1.43796	2.43211	3.02812	2.70788	1.68191	1.70797	1.67178	2.19202	1.82524	2.4461	2.46743	2.83897	1.92044	1.44513	2.58233	2.14131	2.84797	2.58686	2.66444	1.62889	2.78595	2.37257	1.53152	2.35615	1.94859	3.45449	2.68221	2.43905	1.76881	2.31573	2.33404	1.26905	2.45292	2.51333	1.82407	2.23185	2.69895	2.37252	2.56939	1.97437	2.25047	2.0989	2.61444	1.61538	2.13838	2.62096	2.98171	2.56678	3.17846
k__Viruses;o__Picornavirales;f__Secoviridae;g__Comovirus	1.40261	2.40022	3.00098	2.68073	1.65128	1.67037	1.64713	2.16013	1.79802	2.41889	2.43639	2.86272	1.89217	1.41792	2.55129	2.13863	2.82106	2.55859	2.63722	1.60062	2.75768	2.34068	1.55527	2.32665	1.92144	3.42734	2.65394	2.40842	1.76614	2.28859	2.30922	1.24183	2.42577	2.4827	1.79685	2.21125	2.66791	2.34148	2.54112	1.94715	2.22325	2.07063	2.58722	1.61271	2.11117	2.59374	2.95456	2.53851	3.15131
k__Viruses;f__Bromoviridae;g__Ilarvirus	1.39713	2.43223	3.03012	2.70987	1.6822	1.67467	1.67086	2.19213	1.77909	2.39996	2.46304	2.87369	1.92472	1.39899	2.57794	2.17175	2.84958	2.59114	2.61829	1.63317	2.79023	2.37269	1.56624	2.35101	1.95059	3.45649	2.68649	2.43935	1.79925	2.31773	2.33834	1.2229	2.45491	2.51363	1.77792	2.2333	2.69456	2.36814	2.57367	1.92822	2.20432	2.10318	2.56829	1.64583	2.09224	2.57481	2.98371	2.57106	3.18046
k__Viruses;f__Narnaviridae;g__Narnavirus	1.44953	2.44224	3.04018	2.71993	1.69365	1.70826	1.68358	2.20215	1.83687	2.45774	2.47725	2.90713	1.93137	1.45677	2.59215	2.18391	2.86024	2.59779	2.67607	1.63982	2.79689	2.38271	1.59968	2.36716	1.96065	3.46655	2.69315	2.4508	1.81141	2.32779	2.34507	1.28068	2.46497	2.52508	1.83571	2.24237	2.70877	2.38234	2.58032	1.986	2.26211	2.10983	2.62608	1.65798	2.15002	2.63259	2.99377	2.57771	3.19052
k__Viruses;f__Totiviridae;g__Totivirus	1.44628	2.43628	3.03677	2.71653	1.68958	1.71247	1.68043	2.19619	1.83538	2.45624	2.46894	2.89964	1.92796	1.45527	2.58384	2.17525	2.85682	2.59439	2.67458	1.63641	2.79348	2.37675	1.59218	2.3633	1.95724	3.46314	2.68974	2.44673	1.80275	2.32438	2.34176	1.27919	2.46157	2.52101	1.83421	2.23953	2.70046	2.37403	2.57691	1.98451	2.26061	2.10642	2.62458	1.64932	2.14852	2.6311	2.99036	2.5743	3.18711
k__Viruses;f__Potyviridae;g__Tritimovirus	1.44335	2.43207	3.03391	2.71366	1.68673	1.70119	1.67688	2.19198	1.83132	2.45218	2.47171	2.89509	1.92528	1.45121	2.58661	2.17057	2.85394	2.59171	2.67052	1.63373	2.7908	2.37254	1.58764	2.36282	1.95438	3.46027	2.68706	2.44388	1.79807	2.32152	2.33933	1.27513	2.4587	2.51816	1.83015	2.23633	2.70324	2.37681	2.57424	1.98045	2.25655	2.10374	2.62052	1.64464	2.14446	2.62703	2.9875	2.57162	3.18425
k__Viruses;f__Papillomaviridae;g__Dyopipapillomavirus	1.43242	2.42038	2.97068	2.65044	1.6662	1.69756	1.66431	2.18028	1.69353	2.31439	2.46147	2.85121	1.9171	1.31342	2.57637	2.08133	2.84033	2.58353	2.53273	1.62555	2.78262	2.36084	1.54376	2.35064	1.89115	3.39705	2.67888	2.42335	1.70883	2.25829	2.33049	1.13734	2.39548	2.49763	1.69236	2.22687	2.693	2.36657	2.56606	1.84266	2.11876	2.09556	2.48273	1.5554	2.00667	2.48925	2.92427	2.56344	3.12102
[truncated: 232 more columns]
