# Supplementary material for: Use of Single Cell Transcriptomic Techniques to Study the Role of High-Risk Human Papillomavirus Infection in Cervical Cancer
Source: Front Immunol. 2022 Jun 13;13:907599. doi: 10.3389/fimmu.2022.907599 (PMC9236134; doi:10.3389/fimmu.2022.907599)
Supplement: Supplementary file 8 [file DataSheet_3.xlsx]

## Sheet: c0pn
	p_val	avg_log2FC	pct.1	pct.2	p_val_adj
BAIAP2L2	5.692e-57	0.472597	0.813	0.598	1.25827e-52
PI3	3.466e-09	-0.471826	0.879	0.863	7.66194e-05
KRT16	3.47322e-06	-0.426075	0.823	0.801	0.076779
KRT1	3.85709e-06	-0.506993	0.421	0.462	0.0852649
S100A8	0.000102726	-0.269324	0.937	0.93	1
MMP1	0.000281703	0.274577	0.553	0.495	1
GJA1	0.00663199	-0.31311	0.657	0.631	1
KRT6B	0.0461753	-0.323327	0.469	0.463	1
SPRR1B	0.145211	-0.378915	0.575	0.554	1

## Sheet: c2pn
	p_val	avg_log2FC	pct.1	pct.2	p_val_adj	gene
BAIAP2L2	4.45705e-129	1.01778	0.874	0.527	9.85276e-125	BAIAP2L2
CSTB	1.99384e-66	-0.860788	0.998	0.997	4.40759e-62	CSTB
PTMA	6.37807e-61	0.423054	0.995	0.968	1.40994e-56	PTMA
ID3	8.55937e-50	0.511887	0.577	0.318	1.89213e-45	ID3
PI3	1.17899e-48	-0.896089	0.918	0.938	2.60628e-44	PI3
ITGA6	1.47375e-46	0.452458	0.906	0.706	3.25786e-42	ITGA6
RHCG	5.57379e-46	-1.07005	0.688	0.793	1.23214e-41	RHCG
MXD1	5.62695e-46	-0.841227	0.764	0.836	1.24389e-41	MXD1
ANXA1	7.46012e-44	-1.08136	0.957	0.956	1.64913e-39	ANXA1
RPS2	3.87901e-43	0.457053	0.954	0.867	8.57495e-39	RPS2
IFITM3	9.01414e-43	0.448558	0.968	0.883	1.99267e-38	IFITM3
PERP	4.4961e-42	-0.531881	0.996	0.997	9.93909e-38	PERP
MT1E	5.58342e-42	0.618062	0.777	0.569	1.23427e-37	MT1E
SPRR1B	7.72919e-41	-0.993532	0.7	0.804	1.70861e-36	SPRR1B
DST	2.5237e-40	0.280102	0.537	0.303	5.57888e-36	DST
MT2A	1.42034e-39	0.554031	0.911	0.75	3.13981e-35	MT2A
IGFBP7	2.00958e-39	0.415489	0.461	0.241	4.44237e-35	IGFBP7
BCAM	3.80096e-39	0.563793	0.415	0.216	8.40239e-35	BCAM
CAV1	6.70796e-39	0.556563	0.631	0.416	1.48286e-34	CAV1
PDLIM1	8.22705e-39	0.366604	0.924	0.781	1.81867e-34	PDLIM1
IL1RN	1.64446e-38	-1.03387	0.526	0.657	3.63525e-34	IL1RN
IL36G	3.33818e-38	-1.47165	0.217	0.396	7.37939e-34	IL36G
LDHB	5.76583e-38	0.45839	0.535	0.316	1.2746e-33	LDHB
RPL13	9.62607e-37	0.341595	0.992	0.947	2.12794e-32	RPL13
CRIP1	4.5981e-36	0.397158	0.708	0.478	1.01646e-31	CRIP1
ATP1B3	8.45086e-36	0.34371	0.974	0.876	1.86815e-31	ATP1B3
JUP	1.1605e-35	-0.529739	0.903	0.916	2.5654e-31	JUP
IFITM2	1.51691e-35	0.335428	0.405	0.205	3.35329e-31	IFITM2
EFEMP1	5.62373e-35	0.346694	0.289	0.123	1.24318e-30	EFEMP1
COL17A1	5.90275e-35	0.506173	0.362	0.177	1.30486e-30	COL17A1
S100A6	9.97504e-35	0.349875	0.992	0.951	2.20508e-30	S100A6
SET	1.06722e-34	0.356655	0.752	0.546	2.3592e-30	SET
JAG2	1.49364e-34	0.256005	0.26	0.103	3.30184e-30	JAG2
RPL22	2.32011e-33	0.357034	0.907	0.782	5.12883e-29	RPL22
COL7A1	3.53767e-33	0.470866	0.558	0.351	7.82037e-29	COL7A1
MMP7	1.56331e-32	0.483755	0.829	0.675	3.45585e-28	MMP7
RPL26	1.65802e-32	0.350138	0.963	0.875	3.66522e-28	RPL26
PDGFA	2.44774e-32	0.256669	0.356	0.174	5.41098e-28	PDGFA
RANBP1	3.60002e-32	0.294882	0.603	0.38	7.95821e-28	RANBP1
IGFBP6	5.03258e-32	0.474315	0.639	0.428	1.1125e-27	IGFBP6
YBX1	7.25705e-32	0.353476	0.867	0.727	1.60424e-27	YBX1
CRIP2	7.74305e-32	0.350489	0.825	0.635	1.71168e-27	CRIP2
SLC1A5	1.09041e-31	0.339772	0.655	0.442	2.41047e-27	SLC1A5
RPL4	5.90883e-31	0.375076	0.84	0.668	1.30621e-26	RPL4
ERO1A	6.96249e-31	-0.828605	0.948	0.956	1.53913e-26	ERO1A
NCL	7.91391e-31	0.340014	0.525	0.319	1.74945e-26	NCL
CBX3	8.60088e-31	0.305464	0.826	0.623	1.90131e-26	CBX3
RPL35	9.63109e-31	0.31959	0.975	0.912	2.12905e-26	RPL35
KRT19	1.67305e-30	0.346099	0.993	0.945	3.69844e-26	KRT19
KRT16	1.85396e-30	-0.872594	0.887	0.891	4.09836e-26	KRT16
CCDC3	2.73513e-30	0.31406	0.373	0.194	6.04628e-26	CCDC3
MROH2A	5.46152e-30	0.257103	0.35	0.173	1.20732e-25	MROH2A
KRT6B	1.12281e-29	-0.947849	0.656	0.741	2.48207e-25	KRT6B
ERH	1.36543e-29	0.306405	0.758	0.561	3.01842e-25	ERH
RPS27A	1.42711e-29	0.313332	0.978	0.92	3.15478e-25	RPS27A
MRPS34	1.66646e-29	0.27239	0.512	0.309	3.68387e-25	MRPS34
MT-CO2	2.1336e-29	0.255364	1	0.985	4.71653e-25	MT-CO2
RCN1	4.84563e-29	0.294056	0.473	0.277	1.07117e-24	RCN1
FBLN1	5.44772e-29	0.281559	0.589	0.377	1.20427e-24	FBLN1
RPS3	6.2405e-29	0.325418	0.958	0.89	1.37952e-24	RPS3
RPS8	7.30821e-29	0.325439	0.968	0.914	1.61555e-24	RPS8
LY6E	9.49112e-29	0.303185	0.956	0.858	2.09811e-24	LY6E
HSPE1	1.05294e-28	0.349653	0.706	0.512	2.32763e-24	HSPE1
CAV2	1.68554e-28	0.331227	0.819	0.637	3.72606e-24	CAV2
HMGB1	2.4189e-28	0.313401	0.851	0.686	5.34722e-24	HMGB1
RPS24	3.33281e-28	0.287231	0.99	0.943	7.36751e-24	RPS24
RPL19	3.83861e-28	0.33871	0.947	0.861	8.48564e-24	RPL19
HNRNPA2B1	1.22715e-27	0.257727	0.949	0.86	2.71274e-23	HNRNPA2B1
MT1M	1.23743e-27	0.355586	0.418	0.235	2.73546e-23	MT1M
RPS5	1.69375e-27	0.327047	0.955	0.872	3.7442e-23	RPS5
RPS18	2.12553e-27	0.300202	0.986	0.947	4.69871e-23	RPS18
RPL8	2.20196e-27	0.301787	0.973	0.919	4.86766e-23	RPL8
NDUFB10	2.90628e-27	0.265101	0.605	0.395	6.42463e-23	NDUFB10
RPS15	3.20241e-27	0.265024	0.983	0.948	7.07924e-23	RPS15
RPS4X	4.10188e-27	0.29831	0.979	0.924	9.06761e-23	RPS4X
HSPD1	4.54273e-27	0.314872	0.564	0.371	1.00422e-22	HSPD1
PDIA6	8.69638e-27	0.268767	0.841	0.672	1.92242e-22	PDIA6
RPS6	8.81344e-27	0.295261	0.967	0.908	1.9483e-22	RPS6
IRF2BPL	1.13234e-26	0.250448	0.418	0.238	2.50314e-22	IRF2BPL
SLC26A6	1.2669e-26	0.284066	0.338	0.177	2.80062e-22	SLC26A6
CD74	1.42572e-26	0.356398	0.751	0.561	3.15171e-22	CD74
RPS14	1.51501e-26	0.300643	0.952	0.854	3.34908e-22	RPS14
GPX1	1.57942e-26	0.291691	0.75	0.537	3.49146e-22	GPX1
RPL23A	2.47584e-26	0.304569	0.915	0.799	5.47309e-22	RPL23A
TCEAL4	2.50491e-26	0.292512	0.61	0.416	5.53736e-22	TCEAL4
H2AFZ	3.37846e-26	0.305522	0.859	0.706	7.46843e-22	H2AFZ
CDKN1A	4.00391e-26	-0.500886	0.805	0.816	8.85104e-22	CDKN1A
IFITM1	5.11818e-26	0.266064	0.446	0.264	1.13142e-21	IFITM1
PSME2	7.8468e-26	0.343812	0.642	0.445	1.73461e-21	PSME2
LGALS3BP	9.29624e-26	0.308796	0.901	0.738	2.05503e-21	LGALS3BP
CTSH	1.45987e-25	0.33922	0.746	0.568	3.2272e-21	CTSH
PSMA4	1.4921e-25	0.29393	0.733	0.557	3.29843e-21	PSMA4
RPLP1	2.1059e-25	0.257991	0.997	0.979	4.65531e-21	RPLP1
MDK	2.23318e-25	0.317209	0.624	0.431	4.93667e-21	MDK
ATP5D	3.70996e-25	0.313377	0.731	0.552	8.20123e-21	ATP5D
CSTA	5.3018e-25	-0.600546	0.945	0.944	1.17202e-20	CSTA
TSPAN1	9.0165e-25	0.286235	0.64	0.448	1.99319e-20	TSPAN1
NAA38	1.16951e-24	0.264623	0.549	0.362	2.58532e-20	NAA38
ITGA3	1.28221e-24	0.265226	0.645	0.441	2.83446e-20	ITGA3
PFN1	1.71943e-24	0.296964	0.906	0.772	3.80098e-20	PFN1
PA2G4	1.95491e-24	0.283795	0.541	0.351	4.32152e-20	PA2G4
BGN	1.9693e-24	0.334969	0.579	0.388	4.35332e-20	BGN
FGFBP1	2.69883e-24	0.446759	0.706	0.531	5.96603e-20	FGFBP1
CTA-392E5.1	3.51761e-24	0.254591	0.462	0.28	7.77603e-20	CTA-392E5.1
TAPBP	6.71209e-24	0.267442	0.774	0.591	1.48377e-19	TAPBP
CTSB	7.38437e-24	0.340167	0.918	0.794	1.63239e-19	CTSB
POLR2L	8.54503e-24	0.313763	0.772	0.598	1.88896e-19	POLR2L
PSMB9	1.19067e-23	0.281591	0.592	0.404	2.63209e-19	PSMB9
RBBP8	1.24899e-23	0.287276	0.518	0.334	2.76103e-19	RBBP8
RPLP2	1.83849e-23	0.266409	0.958	0.899	4.06417e-19	RPLP2
UQCRC1	2.56378e-23	0.264324	0.571	0.382	5.66748e-19	UQCRC1
SULT2B1	3.3327e-23	-0.870464	0.33	0.453	7.36727e-19	SULT2B1
RPS23	3.86236e-23	0.279271	0.897	0.762	8.53813e-19	RPS23
NDUFA4	4.03385e-23	0.277722	0.895	0.76	8.91722e-19	NDUFA4
ARPC1B	4.27775e-23	0.258993	0.706	0.5	9.45639e-19	ARPC1B
RPL37A	5.12695e-23	0.254487	0.98	0.923	1.13336e-18	RPL37A
RPL30	5.2862e-23	0.262857	0.967	0.91	1.16857e-18	RPL30
DCUN1D5	6.42351e-23	0.267563	0.553	0.369	1.41998e-18	DCUN1D5
ID1	6.66248e-23	0.296655	0.979	0.912	1.47281e-18	ID1
DSC2	7.39509e-23	-0.729922	0.765	0.789	1.63476e-18	DSC2
APP	9.68616e-23	0.266834	0.809	0.658	2.14122e-18	APP
LSM5	1.09534e-22	0.25286	0.838	0.682	2.42136e-18	LSM5
CD151	1.22297e-22	0.269212	0.778	0.589	2.7035e-18	CD151
MYC	1.7028e-22	0.326661	0.547	0.367	3.76421e-18	MYC
MSLN	2.15677e-22	0.290807	0.476	0.299	4.76775e-18	MSLN
DKK1	2.86439e-22	0.402601	0.225	0.105	6.33201e-18	DKK1
TXNDC17	2.94609e-22	0.281422	0.789	0.632	6.51263e-18	TXNDC17
SNRPE	4.19369e-22	0.261005	0.562	0.384	9.27058e-18	SNRPE
RPS13	4.81828e-22	0.26007	0.937	0.848	1.06513e-17	RPS13
LYPD3	6.51586e-22	-0.609098	0.696	0.737	1.4404e-17	LYPD3
UQCRH	7.08978e-22	0.255203	0.868	0.728	1.56727e-17	UQCRH
RAN	9.17213e-22	0.265251	0.832	0.685	2.02759e-17	RAN
IL20RB	9.38939e-22	0.268937	0.642	0.456	2.07562e-17	IL20RB
IVL	1.15543e-21	-1.12882	0.334	0.444	2.55419e-17	IVL
IFI16	1.6079e-21	0.251729	0.771	0.589	3.55443e-17	IFI16
RPS12	1.84929e-21	0.257196	0.98	0.945	4.08804e-17	RPS12
S100A8	3.74062e-21	-0.551799	0.969	0.974	8.26901e-17	S100A8
SNRPD2	6.00255e-21	0.257732	0.777	0.614	1.32692e-16	SNRPD2
CHCHD10	6.54718e-21	0.250019	0.625	0.443	1.44732e-16	CHCHD10
RPL32	6.55144e-21	0.254943	0.95	0.869	1.44826e-16	RPL32
RPL10A	8.56922e-21	0.2725	0.894	0.785	1.89431e-16	RPL10A
RPS21	9.10902e-21	0.251251	0.948	0.855	2.01364e-16	RPS21
C12orf75	1.24001e-20	0.28319	0.475	0.308	2.74116e-16	C12orf75
HLA-DRB1	1.25942e-20	0.273878	0.654	0.471	2.78408e-16	HLA-DRB1
NPM1	1.28236e-20	0.287903	0.682	0.512	2.83478e-16	NPM1
RPL6	1.28333e-20	0.2541	0.913	0.81	2.83694e-16	RPL6
HMGN2	1.63024e-20	0.27245	0.736	0.571	3.60381e-16	HMGN2
ATP5G3	1.8034e-20	0.250722	0.763	0.593	3.98659e-16	ATP5G3
KRT17	1.83978e-20	-0.558784	0.991	0.988	4.06701e-16	KRT17
HSP90AB1	2.18882e-20	0.304321	0.801	0.653	4.8386e-16	HSP90AB1
SLC25A5	2.61564e-20	0.263973	0.918	0.811	5.78212e-16	SLC25A5
PRDX1	3.5136e-20	0.251408	0.931	0.831	7.76717e-16	PRDX1
PIGX	3.66056e-20	0.266116	0.519	0.357	8.09204e-16	PIGX
SPRR2D	4.01991e-20	-1.42508	0.217	0.34	8.88642e-16	SPRR2D
SLC38A2	4.2845e-20	0.264235	0.725	0.541	9.47132e-16	SLC38A2
KRT5	4.88678e-20	0.285151	0.989	0.937	1.08027e-15	KRT5
HSP90B1	2.25069e-19	0.276548	0.876	0.756	4.97537e-15	HSP90B1
EEF1B2	2.29759e-19	0.278372	0.728	0.555	5.07904e-15	EEF1B2
MT1G	9.30575e-19	0.492608	0.365	0.223	2.05713e-14	MT1G
RPSA	1.01388e-18	0.25891	0.782	0.63	2.24127e-14	RPSA
PRDM1	1.24414e-18	-0.721874	0.244	0.355	2.7503e-14	PRDM1
RPL5	3.07453e-18	0.251519	0.857	0.731	6.79655e-14	RPL5
FLNA	3.12777e-18	0.268531	0.702	0.532	6.91426e-14	FLNA
S100A9	3.44689e-18	-0.45613	0.984	0.985	7.6197e-14	S100A9
ITGB4	6.31125e-18	0.264824	0.829	0.678	1.39517e-13	ITGB4
MT-ND6	9.13421e-18	0.255661	0.479	0.328	2.01921e-13	MT-ND6
RPS17	9.49718e-18	0.25115	0.846	0.719	2.09945e-13	RPS17
ATP1A1	1.07601e-17	0.260497	0.801	0.65	2.37863e-13	ATP1A1
PKP1	1.62096e-17	-0.469174	0.719	0.744	3.5833e-13	PKP1
SLPI	1.71412e-17	-0.420733	0.974	0.958	3.78923e-13	SLPI
HLA-DRA	1.34496e-16	0.2757	0.728	0.569	2.97317e-12	HLA-DRA
C4orf3	5.96458e-16	-0.387167	0.879	0.858	1.31853e-11	C4orf3
SERPINB5	1.23178e-15	-0.374844	0.94	0.91	2.72296e-11	SERPINB5
DSG3	1.72467e-15	-0.402005	0.944	0.927	3.81255e-11	DSG3
CEACAM1	3.77906e-15	-0.657341	0.559	0.616	8.35399e-11	CEACAM1
IGFBP3	6.00719e-15	0.285176	0.933	0.849	1.32795e-10	IGFBP3
PRSS22	1.43561e-14	-0.84126	0.479	0.526	3.17355e-10	PRSS22
CD59	1.4752e-14	-0.271354	0.955	0.936	3.26108e-10	CD59
IGFL1	1.76472e-14	0.311536	0.218	0.12	3.90108e-10	IGFL1
APOBEC3A	2.14598e-14	-1.16541	0.127	0.216	4.74391e-10	APOBEC3A
SDCBP2	2.7329e-14	-0.428241	0.601	0.641	6.04134e-10	SDCBP2
ACTG1	2.94924e-14	-0.321359	0.998	0.994	6.51958e-10	ACTG1
SERPINB1	7.47839e-14	-0.387471	0.912	0.901	1.65317e-09	SERPINB1
NDRG1	1.00485e-13	-0.427874	0.943	0.935	2.22133e-09	NDRG1
CDKN2B	1.59079e-13	-0.46525	0.581	0.632	3.51659e-09	CDKN2B
KRT6C	1.77921e-13	-0.926191	0.2	0.294	3.93312e-09	KRT6C
PVRL4	2.10749e-13	-0.431926	0.684	0.711	4.65883e-09	PVRL4
RNASE7	1.1707e-12	-0.608189	0.048	0.116	2.58795e-08	RNASE7
SPRR2A	1.35435e-12	-1.52203	0.211	0.299	2.99392e-08	SPRR2A
TMPRSS11D	1.49869e-12	-0.594007	0.376	0.461	3.31301e-08	TMPRSS11D
HEPHL1	2.56229e-12	-0.608786	0.13	0.214	5.6642e-08	HEPHL1
EPHA2	7.90225e-12	-0.449896	0.652	0.679	1.74687e-07	EPHA2
EPS8L1	1.04677e-11	-0.779446	0.322	0.39	2.31398e-07	EPS8L1
GJA1	1.15813e-11	-0.445632	0.765	0.767	2.56017e-07	GJA1
ACKR3	2.7885e-11	-0.337718	0.79	0.802	6.16426e-07	ACKR3
BTG1	1.26008e-10	-0.365571	0.865	0.85	2.78553e-06	BTG1
EMP3	1.37462e-10	0.26661	0.347	0.243	3.03873e-06	EMP3
SPRR3	2.00067e-10	-1.14987	0.163	0.244	4.42269e-06	SPRR3
MALL	2.70682e-10	-0.31919	0.835	0.836	5.98369e-06	MALL
TMPRSS11E	3.39349e-10	-0.803138	0.316	0.383	7.50165e-06	TMPRSS11E
KRT6A	5.60701e-10	-0.31291	0.998	0.991	1.23949e-05	KRT6A
TPT1	6.46613e-10	-0.266352	0.992	0.973	1.4294e-05	TPT1
SBSN	9.11038e-10	-0.838395	0.078	0.142	2.01394e-05	SBSN
PRSS3	1.18401e-09	-0.400921	0.155	0.228	2.61736e-05	PRSS3
GLTP	1.29097e-09	-0.444189	0.806	0.797	2.85382e-05	GLTP
TMEM40	1.40368e-09	-0.338099	0.265	0.334	3.10298e-05	TMEM40
CEACAM5	1.54562e-09	-0.551988	0.514	0.571	3.41674e-05	CEACAM5
ATP1B1	1.92753e-09	-0.315963	0.919	0.887	4.261e-05	ATP1B1
PLAU	3.30793e-09	-0.603049	0.711	0.701	7.3125e-05	PLAU
SLC6A8	3.31992e-09	-0.41778	0.777	0.772	7.33902e-05	SLC6A8
KLF4	3.33613e-09	-0.553456	0.485	0.521	7.37485e-05	KLF4
METRNL	3.7193e-09	-0.384692	0.434	0.479	8.22189e-05	METRNL
NAMPT	4.44567e-09	-0.399933	0.734	0.725	9.82761e-05	NAMPT
DNAJB6	4.71622e-09	-0.29099	0.792	0.781	0.000104257	DNAJB6
BZW1	5.11806e-09	-0.319664	0.869	0.852	0.00011314	BZW1
VEGFA	7.43803e-09	-0.437278	0.884	0.859	0.000164425	VEGFA
CLDN4	9.09933e-09	-0.686052	0.412	0.463	0.00020115	CLDN4
GJB2	1.27334e-08	-0.402551	0.903	0.872	0.000281484	GJB2
DENND2C	1.32034e-08	-0.45165	0.418	0.463	0.000291874	DENND2C
BMP2	1.65877e-08	-0.744863	0.57	0.581	0.000366687	BMP2
TMEM45A	2.50747e-08	-0.394657	0.79	0.772	0.000554301	TMEM45A
PNRC1	2.84056e-08	-0.442044	0.605	0.611	0.000627934	PNRC1
TM4SF1	3.50333e-08	-0.848865	0.658	0.639	0.000774446	TM4SF1
TSC22D2	4.17491e-08	-0.445076	0.306	0.359	0.000922905	TSC22D2
FAM25A	5.80129e-08	-0.336479	0.088	0.144	0.00128243	FAM25A
SPINK5	8.12298e-08	-0.704532	0.13	0.196	0.00179567	SPINK5
GRHL1	9.17108e-08	-0.41381	0.444	0.478	0.00202736	GRHL1
TGM5	9.4677e-08	-0.410331	0.356	0.401	0.00209293	TGM5
LINC00520	9.95439e-08	-0.525322	0.122	0.184	0.00220052	LINC00520
ITPKC	1.11374e-07	-0.479236	0.347	0.392	0.00246204	ITPKC
KLK11	1.30525e-07	-0.42885	0.561	0.572	0.00288538	KLK11
ARL5B	1.34749e-07	-0.317634	0.235	0.294	0.00297876	ARL5B
LGALS3	1.91484e-07	-0.252232	0.963	0.934	0.00423294	LGALS3
TNFAIP3	2.07143e-07	-0.582495	0.403	0.446	0.00457911	TNFAIP3
TMPRSS2	2.86487e-07	-0.666303	0.265	0.317	0.00633308	TMPRSS2
C15orf48	3.99508e-07	-0.808478	0.463	0.497	0.00883152	C15orf48
GRHL3	4.54317e-07	-0.418479	0.3	0.352	0.0100431	GRHL3
SERP1	5.27799e-07	-0.255111	0.867	0.848	0.0116675	SERP1
PELI1	9.02181e-07	-0.301271	0.164	0.219	0.0199436	PELI1
PLA2G4E	1.07773e-06	-0.251283	0.127	0.181	0.0238243	PLA2G4E
IL1A	1.14629e-06	-0.391723	0.082	0.131	0.0253399	IL1A
IRF6	1.30965e-06	-0.355074	0.726	0.709	0.0289511	IRF6
FAM129B	1.3294e-06	-0.408573	0.518	0.543	0.0293877	FAM129B
FERMT1	1.35002e-06	-0.40323	0.698	0.681	0.0298436	FERMT1
GJB6	1.40191e-06	-0.427666	0.78	0.736	0.0309906	GJB6
UGCG	1.46161e-06	-0.386929	0.606	0.614	0.0323102	UGCG
SPRR2E	1.56856e-06	-1.26365	0.062	0.107	0.0346746	SPRR2E
CD55	1.66485e-06	-0.403402	0.66	0.648	0.0368031	CD55
BNIP3	1.68422e-06	-0.475714	0.523	0.539	0.0372313	BNIP3
EGLN3	1.76711e-06	-0.259304	0.886	0.863	0.0390638	EGLN3
ECM1	1.918e-06	-0.593498	0.814	0.798	0.0423993	ECM1
UBC	2.17315e-06	-0.263179	0.98	0.96	0.0480396	UBC
CD24	2.85321e-06	-0.354466	0.863	0.815	0.063073	CD24
CDH1	3.72966e-06	-0.282273	0.658	0.659	0.0824478	CDH1
KRTDAP	3.8341e-06	-1.27078	0.06	0.104	0.0847567	KRTDAP
ELF3	4.21716e-06	-0.303249	0.822	0.823	0.0932244	ELF3
FAM83A	4.29871e-06	-0.297765	0.841	0.826	0.0950274	FAM83A
PGF	4.46634e-06	-0.506721	0.504	0.52	0.0987328	PGF
RAP2B	4.57255e-06	-0.344345	0.739	0.722	0.101081	RAP2B
KRT1	5.13436e-06	-0.710599	0.306	0.356	0.1135	KRT1
CLTB	5.40767e-06	-0.256417	0.728	0.688	0.119542	CLTB
LYNX1	5.50748e-06	-0.293012	0.927	0.925	0.121748	LYNX1
TTC9	5.88559e-06	-0.320445	0.452	0.478	0.130107	TTC9
KLF6	6.91566e-06	-0.392029	0.635	0.648	0.152878	KLF6
TRPV3	6.98722e-06	-0.298517	0.072	0.114	0.154459	TRPV3
CEBPB	7.28314e-06	-0.29695	0.854	0.818	0.161001	CEBPB
ZNF750	7.764e-06	-0.25261	0.215	0.267	0.171631	ZNF750
TMEM159	9.82414e-06	-0.321544	0.367	0.4	0.217173	TMEM159
NCCRP1	9.8874e-06	-0.591607	0.191	0.241	0.218571	NCCRP1
SERPINB7	1.11058e-05	-0.487073	0.368	0.401	0.245506	SERPINB7
CXCL17	1.22317e-05	-0.399777	0.417	0.451	0.270395	CXCL17
CCL20	1.26207e-05	-0.749424	0.15	0.2	0.278992	CCL20
HILPDA	1.45516e-05	-0.777494	0.429	0.452	0.321679	HILPDA
PIM1	1.53646e-05	-0.533542	0.396	0.419	0.33965	PIM1
CTNNBIP1	1.85849e-05	-0.301716	0.46	0.481	0.410838	CTNNBIP1
TMBIM1	1.87583e-05	-0.271393	0.661	0.664	0.414672	TMBIM1
PYGL	2.31474e-05	-0.309904	0.86	0.821	0.511696	PYGL
OSBP2	3.03067e-05	-0.274355	0.097	0.139	0.66996	OSBP2
FABP5	3.05881e-05	-0.35867	0.963	0.924	0.676181	FABP5
CYB5R1	3.67753e-05	-0.263547	0.678	0.658	0.812955	CYB5R1
PRSS8	3.89567e-05	-0.447887	0.571	0.568	0.861177	PRSS8
DUOX2	4.07131e-05	-0.414977	0.561	0.6	0.900004	DUOX2
SLC2A1	4.19101e-05	-0.312672	0.897	0.865	0.926464	SLC2A1
NFKBIA	5.68091e-05	-0.435666	0.726	0.702	1	NFKBIA
BDH1	5.77484e-05	-0.326432	0.204	0.247	1	BDH1
CEACAM7	6.19723e-05	-0.493165	0.31	0.362	1	CEACAM7
TMEM45B	6.39924e-05	-0.283894	0.292	0.326	1	TMEM45B
TGFA	7.7473e-05	-0.416894	0.294	0.327	1	TGFA
SERTAD2	8.28706e-05	-0.364702	0.359	0.385	1	SERTAD2
WFDC5	9.29849e-05	-0.260337	0.226	0.265	1	WFDC5
RAB11FIP1	0.000114113	-0.382253	0.377	0.399	1	RAB11FIP1
IL1R2	0.000115668	-0.333317	0.08	0.117	1	IL1R2
SCEL	0.000124105	-0.348981	0.093	0.131	1	SCEL
LMO7	0.000136106	-0.70469	0.264	0.296	1	LMO7
UBE2D3	0.0001387	-0.254586	0.856	0.827	1	UBE2D3
GPX3	0.000140277	-0.298347	0.248	0.28	1	GPX3
B3GNT8	0.000142703	-0.312142	0.267	0.3	1	B3GNT8
SLCO4A1	0.000142954	-0.261842	0.171	0.213	1	SLCO4A1
ZFP36	0.00014919	-0.3544	0.814	0.792	1	ZFP36
MAL2	0.000173102	-0.273018	0.756	0.735	1	MAL2
S100A7	0.00020668	-0.916317	0.229	0.269	1	S100A7
DUSP5	0.000220052	-0.628197	0.32	0.343	1	DUSP5
TJP2	0.000238328	-0.386891	0.359	0.377	1	TJP2
DUSP1	0.000246814	-0.266627	0.7	0.697	1	DUSP1
MBOAT2	0.000266841	-0.272978	0.535	0.536	1	MBOAT2
TCN1	0.000328774	-0.256965	0.327	0.361	1	TCN1
MACF1	0.000337494	-0.259485	0.567	0.555	1	MACF1
PPP1R3B	0.000348963	-0.28825	0.155	0.192	1	PPP1R3B
MKNK2	0.000372842	-0.357944	0.564	0.561	1	MKNK2
TGM1	0.000389928	-0.46484	0.318	0.341	1	TGM1
PCBP1	0.000400146	-0.253707	0.807	0.778	1	PCBP1
SERPINB2	0.000401756	-0.594693	0.477	0.489	1	SERPINB2
NPEPPS	0.000430868	-0.250475	0.605	0.605	1	NPEPPS
SPTSSA	0.000468521	-0.36984	0.61	0.595	1	SPTSSA
ELK3	0.000506817	-0.289308	0.278	0.306	1	ELK3
SYNJ2	0.000535159	-0.293146	0.334	0.361	1	SYNJ2
EMP1	0.00053989	-0.66892	0.765	0.727	1	EMP1
ABLIM1	0.000674614	-0.284024	0.34	0.364	1	ABLIM1
CNFN	0.00073194	-1.20089	0.442	0.437	1	CNFN
CEACAM6	0.000736393	-0.539021	0.393	0.414	1	CEACAM6
SKIL	0.000749503	-0.273087	0.689	0.663	1	SKIL
NT5C2	0.000911934	-0.266065	0.335	0.361	1	NT5C2
CSNK1E	0.000979364	-0.422869	0.561	0.532	1	CSNK1E
NFKBIZ	0.00101669	-0.399409	0.526	0.519	1	NFKBIZ
NUPR1	0.00105484	-0.473355	0.913	0.877	1	NUPR1
PADI1	0.00126932	-0.278789	0.189	0.223	1	PADI1
NDRG2	0.00128437	-0.481166	0.322	0.342	1	NDRG2
PPARD	0.00131557	-0.292718	0.265	0.289	1	PPARD
UNC5B-AS1	0.00149094	-0.410883	0.489	0.495	1	UNC5B-AS1
SMTN	0.00154822	-0.290708	0.227	0.253	1	SMTN
ZNF185	0.00160106	-0.264363	0.462	0.464	1	ZNF185
PLEKHM1	0.00163622	-0.281534	0.174	0.204	1	PLEKHM1
ITGA2	0.00163696	-0.346052	0.606	0.586	1	ITGA2
N4BP1	0.00165548	-0.253147	0.512	0.498	1	N4BP1
ISG20	0.0017297	-0.356819	0.484	0.481	1	ISG20
HK2	0.0018276	-0.441831	0.471	0.462	1	HK2
CST6	0.00184893	-0.25828	0.106	0.136	1	CST6
PARD6B	0.00213135	-0.373136	0.183	0.209	1	PARD6B
BNIP3L	0.00214567	-0.371052	0.652	0.626	1	BNIP3L
AMPD3	0.00215441	-0.287665	0.238	0.268	1	AMPD3
RNF39	0.00255384	-0.3601	0.095	0.123	1	RNF39
IDS	0.00256523	-0.285945	0.506	0.497	1	IDS
TGFB1	0.0027354	-0.296485	0.758	0.71	1	TGFB1
PPP1CB	0.00318328	-0.260695	0.851	0.799	1	PPP1CB
FBXO32	0.00318962	-0.388295	0.311	0.332	1	FBXO32
CALML5	0.00337896	-0.31353	0.139	0.173	1	CALML5
SH3BP2	0.00360227	-0.276472	0.257	0.277	1	SH3BP2
CCNL1	0.00364235	-0.30545	0.728	0.704	1	CCNL1
GS1-600G8.5	0.00377882	-0.281122	0.104	0.133	1	GS1-600G8.5
PDLIM5	0.00396661	-0.253804	0.608	0.589	1	PDLIM5
KDM7A	0.0043543	-0.315002	0.297	0.314	1	KDM7A
PLAUR	0.00509007	-0.420206	0.678	0.635	1	PLAUR
KCNK1	0.00609377	-0.259838	0.633	0.599	1	KCNK1
S100P	0.00658031	-0.305678	0.725	0.696	1	S100P
MAD1L1	0.00667491	-0.262961	0.549	0.533	1	MAD1L1
CXCL8	0.00676884	-0.763837	0.252	0.284	1	CXCL8
ST14	0.00793015	-0.276784	0.605	0.575	1	ST14
MAF	0.0115045	-0.347836	0.276	0.289	1	MAF
PFKFB3	0.0115299	-0.464425	0.32	0.324	1	PFKFB3
DUOXA2	0.0117382	-0.328577	0.42	0.436	1	DUOXA2
TOB1	0.0141609	-0.332419	0.58	0.554	1	TOB1
PPP1R15A	0.0157347	-0.263406	0.697	0.673	1	PPP1R15A
AMTN	0.0158541	-0.395467	0.112	0.138	1	AMTN
KIAA1551	0.0173877	-0.325326	0.369	0.379	1	KIAA1551
GPRC5A	0.0193085	-0.367356	0.574	0.553	1	GPRC5A
FOSL1	0.0206181	-0.349356	0.388	0.391	1	FOSL1
GADD45A	0.022318	-0.251248	0.646	0.615	1	GADD45A
SOD2	0.0240277	-0.377131	0.765	0.712	1	SOD2
KIFC3	0.0259306	-0.283471	0.214	0.228	1	KIFC3
HOPX	0.0259714	-0.260204	0.236	0.192	1	HOPX
MTSS1	0.0285548	-0.262346	0.624	0.598	1	MTSS1
ALDH1A3	0.0287902	-0.390849	0.376	0.374	1	ALDH1A3
SPAG9	0.0315219	-0.261225	0.527	0.498	1	SPAG9
NINJ1	0.0334688	-0.504119	0.319	0.323	1	NINJ1
SERPINB4	0.0392508	-0.307579	0.771	0.727	1	SERPINB4
RGS12	0.0430765	-0.256917	0.326	0.323	1	RGS12
DHRS9	0.0433253	-0.287349	0.364	0.374	1	DHRS9
KLF3	0.0434219	-0.28364	0.494	0.472	1	KLF3
RP11-467L13.7	0.0441495	-0.343205	0.264	0.277	1	RP11-467L13.7
ITGA5	0.0472491	-0.319478	0.395	0.388	1	ITGA5
UPP1	0.0533314	-0.272597	0.786	0.737	1	UPP1
DAPP1	0.057725	-0.266874	0.242	0.25	1	DAPP1
F3	0.0626366	-0.261425	0.794	0.756	1	F3
RP11-841O20.2	0.0704093	-0.254871	0.42	0.409	1	RP11-841O20.2
ZFAND5	0.0768668	-0.271643	0.701	0.642	1	ZFAND5
ABHD17C	0.0924694	-0.340063	0.519	0.486	1	ABHD17C
EFNA1	0.0934946	-0.263949	0.421	0.355	1	EFNA1
RSAD2	0.0955435	-0.30367	0.139	0.152	1	RSAD2
PLIN2	0.0960686	-0.469885	0.297	0.301	1	PLIN2
MLLT4	0.108511	-0.283739	0.5	0.466	1	MLLT4
EPHB3	0.135686	-0.305048	0.332	0.322	1	EPHB3
FOXO3	0.144599	-0.251004	0.358	0.345	1	FOXO3
ADM	0.157589	-0.264015	0.738	0.65	1	ADM
MAFF	0.162125	-0.320612	0.222	0.225	1	MAFF
PPIF	0.189623	-0.365389	0.238	0.238	1	PPIF
CLIC3	0.206146	-0.270417	0.272	0.271	1	CLIC3
OVOL1	0.216422	-0.296072	0.221	0.22	1	OVOL1
MYO6	0.228302	-0.307151	0.445	0.411	1	MYO6
SAMD9	0.230886	-0.315928	0.557	0.525	1	SAMD9
ICAM1	0.262481	-0.364348	0.265	0.261	1	ICAM1
FOSL2	0.270322	-0.256583	0.655	0.601	1	FOSL2
FAM136A	0.273335	-0.266973	0.386	0.361	1	FAM136A
EDN2	0.307591	-0.276443	0.156	0.138	1	EDN2
YOD1	0.331723	-0.256745	0.179	0.18	1	YOD1
FAM110C	0.366056	-0.263529	0.352	0.336	1	FAM110C
ODC1	0.368831	-0.26883	0.242	0.242	1	ODC1
MARCKSL1	0.464373	-0.293255	0.42	0.393	1	MARCKSL1
CTSV	0.479772	-0.419709	0.242	0.231	1	CTSV
RCAN1	0.492856	-0.286702	0.254	0.226	1	RCAN1
MUC16	0.536233	-0.357822	0.334	0.315	1	MUC16
INHBA	0.545307	-0.367977	0.214	0.212	1	INHBA
DMKN	0.548073	-0.342481	0.638	0.578	1	DMKN
LCN2	0.822018	-0.255388	0.58	0.549	1	LCN2
LAMC2	0.8703	-0.250329	0.678	0.62	1	LAMC2
KLK10	0.962946	-0.339938	0.582	0.517	1	KLK10

## Sheet: c3pn
	p_val	avg_log2FC	pct.1	pct.2	p_val_adj	gene
BAIAP2L2	3.41656e-45	0.506567	0.886	0.729	7.55266e-41	BAIAP2L2
IGFBP3	8.85707e-12	0.321941	0.865	0.771	1.95794e-07	IGFBP3
MYBL2	2.78347e-10	-0.270309	0.338	0.419	6.15315e-06	MYBL2
MT1G	3.8458e-10	0.565549	0.392	0.276	8.50152e-06	MT1G
DKK1	1.69481e-09	0.259656	0.208	0.123	3.74654e-05	DKK1
MT1E	3.67594e-09	0.313339	0.927	0.872	8.12604e-05	MT1E
LGALS1	8.03567e-09	0.320866	0.622	0.508	0.000177637	LGALS1
PI3	1.08591e-07	-0.426853	0.925	0.933	0.0024005	PI3
MT2A	2.62187e-07	0.292875	0.979	0.957	0.0057959	MT2A
DUT	1.60963e-06	-0.27534	0.696	0.718	0.0355824	DUT
KIAA0101	2.77109e-06	-0.300298	0.66	0.677	0.0612578	KIAA0101
RRM2	6.86316e-06	-0.285518	0.47	0.515	0.151717	RRM2
PCNA	3.30356e-05	-0.306419	0.725	0.706	0.730285	PCNA
MMP10	3.37594e-05	0.267815	0.288	0.217	0.746284	MMP10
KRT1	0.000975222	-0.51715	0.454	0.484	1	KRT1
KRT16	0.0241416	-0.320819	0.88	0.846	1	KRT16
CCL20	0.215572	-0.292562	0.132	0.144	1	CCL20
SPRR1B	0.363991	-0.421113	0.62	0.591	1	SPRR1B

## Sheet: c8pn
	p_val	avg_log2FC	pct.1	pct.2	p_val_adj	gene
M6PR	3.65335e-08	0.271897	0.485	0.265	0.000807609	M6PR
MYCBP2	6.35462e-08	0.295325	0.733	0.489	0.00140475	MYCBP2
HELLS	5.32582e-07	0.299575	0.531	0.321	0.0117732	HELLS
SLC44A1	7.93589e-07	0.274807	0.667	0.439	0.0175431	SLC44A1
BAIAP2L2	8.93334e-07	0.330388	0.719	0.507	0.019748	BAIAP2L2
ATP2B1	6.13845e-06	0.25202	0.363	0.2	0.135696	ATP2B1
IRF3	8.10468e-06	0.27323	0.571	0.37	0.179162	IRF3
LAMP3	9.49215e-06	0.250116	0.35	0.197	0.209834	LAMP3
MT-ND5	1.10834e-05	0.263136	0.987	0.854	0.245011	MT-ND5
ITGA6	1.95057e-05	0.319196	0.878	0.72	0.431194	ITGA6
FAR1	1.97358e-05	0.261252	0.554	0.365	0.43628	FAR1
ERBB3	2.25248e-05	0.275675	0.472	0.298	0.497932	ERBB3
MMP12	3.12112e-05	0.492979	0.68	0.509	0.689954	MMP12
DUOX2	3.30411e-05	0.287127	0.663	0.475	0.730406	DUOX2
MMP13	3.61753e-05	0.47041	0.62	0.462	0.799691	MMP13
SIAH1	3.88078e-05	0.282268	0.571	0.372	0.857885	SIAH1
ARGLU1	4.08718e-05	0.256892	0.644	0.433	0.903513	ARGLU1
EVL	5.99552e-05	0.260332	0.38	0.233	1	EVL
MMP1	0.000276825	0.31557	0.68	0.525	1	MMP1
S100A7	0.0184158	0.758687	0.172	0.108	1	S100A7
SPRR3	0.0359471	0.258249	0.175	0.119	1	SPRR3
SOSTDC1	0.145442	-0.256484	0.073	0.101	1	SOSTDC1
PSMD8	0.283547	-0.260319	0.71	0.641	1	PSMD8
FABP4	0.373795	-0.325836	0.172	0.139	1	FABP4
ZBTB8OS	0.396429	-0.250882	0.307	0.298	1	ZBTB8OS
C9orf16	0.401693	-0.273594	0.736	0.67	1	C9orf16
MAP1LC3B	0.442724	-0.26973	0.38	0.359	1	MAP1LC3B
TSEN34	0.49008	-0.294527	0.436	0.397	1	TSEN34
MSMO1	0.535626	-0.278255	0.175	0.177	1	MSMO1
IER5	0.545978	-0.272923	0.393	0.323	1	IER5
TMEM208	0.605963	-0.264484	0.403	0.37	1	TMEM208
KRT10	0.640279	-0.257245	0.802	0.722	1	KRT10
UBE2L6	0.649385	-0.293653	0.561	0.525	1	UBE2L6
UNC5B-AS1	0.663044	-0.39396	0.508	0.451	1	UNC5B-AS1
MRPL36	0.679746	-0.265477	0.452	0.404	1	MRPL36
CDC5L	0.736172	-0.25305	0.238	0.2	1	CDC5L
TCEA1	0.766582	-0.255183	0.485	0.422	1	TCEA1
MRPL33	0.796437	-0.271003	0.518	0.462	1	MRPL33
ADRM1	0.86576	-0.250037	0.525	0.446	1	ADRM1
MRPS18C	0.911505	-0.284633	0.406	0.363	1	MRPS18C
KRT1	0.941708	-0.353856	0.637	0.572	1	KRT1
