# Supplementary material for: Use of Single Cell Transcriptomic Techniques to Study the Role of High-Risk Human Papillomavirus Infection in Cervical Cancer
Source: Front Immunol. 2022 Jun 13;13:907599. doi: 10.3389/fimmu.2022.907599 (PMC9236134; doi:10.3389/fimmu.2022.907599)
Supplement: Supplementary file 9 [file DataSheet_4.xlsx]

## Sheet: state1
	p_val	avg_log2FC	pct.1	pct.2	p_val_adj	gene
ERO1A	3.22856e-170	2.36807	0.998	0.821	7.13705e-166	ERO1A
ANXA1	2.00046e-134	2.33048	1	0.906	4.42221e-130	ANXA1
RHCG	5.77686e-107	2.23478	0.907	0.638	1.27703e-102	RHCG
SPRR3	5.58816e-14	2.20516	0.259	0.123	1.23532e-09	SPRR3
SPRR2A	2.45363e-29	2.16546	0.406	0.181	5.42399e-25	SPRR2A
IVL	1.97156e-54	2.09101	0.57	0.247	4.35834e-50	IVL
NDRG1	2.77706e-148	1.90951	0.994	0.876	6.13897e-144	NDRG1
CSTB	1.78985e-137	1.89459	1	0.973	3.95664e-133	CSTB
CNFN	2.06574e-22	1.888	0.596	0.472	4.56653e-18	CNFN
SPRR1B	8.49101e-66	1.80353	0.895	0.712	1.87702e-61	SPRR1B
KRT6B	9.75532e-67	1.78412	0.889	0.699	2.15651e-62	KRT6B
MXD1	3.71578e-130	1.77742	0.943	0.606	8.2141e-126	MXD1
GJB2	2.75363e-108	1.71365	0.974	0.868	6.08717e-104	GJB2
IL1RN	8.86513e-83	1.69948	0.747	0.389	1.95973e-78	IL1RN
GJB6	8.79848e-87	1.6919	0.907	0.733	1.94499e-82	GJB6
KRT17	7.09408e-113	1.64052	0.994	0.973	1.56822e-108	KRT17
IL36G	1.18322e-74	1.63857	0.503	0.121	2.61562e-70	IL36G
HILPDA	2.36993e-32	1.59281	0.547	0.327	5.23896e-28	HILPDA
BNIP3	1.08215e-101	1.57826	0.77	0.309	2.39221e-97	BNIP3
SLC2A1	3.1216e-101	1.5748	0.941	0.795	6.9006e-97	SLC2A1
F3	7.10895e-67	1.56929	0.83	0.498	1.5715e-62	F3
PLAU	1.57893e-57	1.54883	0.792	0.599	3.49037e-53	PLAU
SPRR2D	3.48998e-19	1.54686	0.424	0.248	7.71496e-15	SPRR2D
DSC2	8.08613e-74	1.52939	0.943	0.814	1.78752e-69	DSC2
MMP10	8.60861e-21	1.52314	0.533	0.339	1.90302e-16	MMP10
EGLN3	2.63871e-110	1.50797	0.966	0.766	5.83314e-106	EGLN3
KRT6C	1.86996e-36	1.50279	0.469	0.203	4.13374e-32	KRT6C
PHLDA1	4.83721e-63	1.49244	0.834	0.532	1.06931e-58	PHLDA1
NDUFA4L2	1.0457e-112	1.48713	0.994	0.86	2.31162e-108	NDUFA4L2
TM4SF1	4.6479e-53	1.47874	0.788	0.57	1.02747e-48	TM4SF1
SLC6A8	1.30066e-86	1.47189	0.901	0.639	2.87524e-82	SLC6A8
KRT16	1.34231e-67	1.46837	0.974	0.911	2.96732e-63	KRT16
PGF	2.48442e-84	1.46242	0.695	0.275	5.49207e-80	PGF
ADM	5.73314e-36	1.4624	0.713	0.533	1.26737e-31	ADM
DUSP1	3.7764e-76	1.4475	0.861	0.568	8.34812e-72	DUSP1
ACKR3	8.14979e-81	1.43284	0.911	0.692	1.80159e-76	ACKR3
SULT2B1	1.63094e-63	1.42117	0.62	0.275	3.60535e-59	SULT2B1
SPRR2E	2.54676e-10	1.40401	0.149	0.058	5.62987e-06	SPRR2E
APOBEC3A	1.95022e-19	1.40164	0.248	0.092	4.31116e-15	APOBEC3A
TGM1	3.26931e-66	1.39827	0.527	0.162	7.22714e-62	TGM1
SERPINB1	1.16887e-82	1.38184	0.982	0.899	2.58391e-78	SERPINB1
ECM1	1.01573e-59	1.37987	0.867	0.697	2.24538e-55	ECM1
S100A7	0.00141743	1.37743	0.319	0.269	1	S100A7
VEGFA	7.47688e-109	1.36981	0.96	0.748	1.65284e-104	VEGFA
CEACAM1	5.33717e-58	1.3462	0.731	0.45	1.17984e-53	CEACAM1
KRTDAP	3.40016e-05	1.3392	0.131	0.071	0.75164	KRTDAP
CEACAM5	1.05531e-30	1.32258	0.63	0.42	2.33287e-26	CEACAM5
SBSN	1.26163e-15	1.29048	0.198	0.07	2.78895e-11	SBSN
SERPINB2	5.65186e-26	1.28309	0.57	0.372	1.2494e-21	SERPINB2
PLAUR	2.19152e-57	1.26916	0.76	0.519	4.84458e-53	PLAUR
ANGPTL4	2.43942e-29	1.24722	0.713	0.563	5.39258e-25	ANGPTL4
FAM83A	5.72491e-87	1.24317	0.935	0.747	1.26555e-82	FAM83A
RP11-841O20.2	4.52344e-72	1.22791	0.62	0.247	9.99952e-68	RP11-841O20.2
BMP2	1.56093e-54	1.22782	0.705	0.425	3.45059e-50	BMP2
LYPD3	4.73703e-56	1.22674	0.905	0.764	1.04717e-51	LYPD3
PGK1	3.77305e-107	1.22499	0.98	0.891	8.3407e-103	PGK1
CALML5	8.34151e-14	1.21946	0.271	0.136	1.84397e-09	CALML5
GPRC5A	8.82618e-53	1.20853	0.691	0.39	1.95112e-48	GPRC5A
TGFB1	3.79411e-72	1.20701	0.848	0.636	8.38726e-68	TGFB1
EMP1	7.58922e-45	1.20457	0.826	0.697	1.67767e-40	EMP1
CD55	4.60778e-60	1.20363	0.81	0.551	1.0186e-55	CD55
UPP1	2.24238e-54	1.1871	0.857	0.687	4.957e-50	UPP1
ZFP36	5.24714e-61	1.18109	0.919	0.745	1.15993e-56	ZFP36
C15orf48	6.65612e-23	1.18071	0.562	0.36	1.4714e-18	C15orf48
MMP1	1.29512e-16	1.18017	0.749	0.677	2.863e-12	MMP1
DHRS9	3.18466e-33	1.17541	0.436	0.191	7.04002e-29	DHRS9
CDKN1A	1.41069e-82	1.17137	0.931	0.733	3.11847e-78	CDKN1A
GLTP	2.48453e-48	1.16181	0.919	0.867	5.4923e-44	GLTP
C4orf3	3.24417e-102	1.1415	0.964	0.87	7.17157e-98	C4orf3
DDIT4	4.94861e-21	1.12824	0.82	0.781	1.09394e-16	DDIT4
IER3	2.51413e-26	1.12573	0.895	0.839	5.55773e-22	IER3
TMPRSS11E	4.9714e-19	1.12167	0.467	0.297	1.09898e-14	TMPRSS11E
LAMC2	9.14296e-33	1.11535	0.721	0.558	2.02114e-28	LAMC2
LGALS1	1.03478e-25	1.11348	0.723	0.548	2.28749e-21	LGALS1
KLF4	8.92284e-58	1.11333	0.687	0.399	1.97248e-53	KLF4
ATP1B1	1.82025e-56	1.11071	0.956	0.934	4.02385e-52	ATP1B1
S100A9	6.98942e-61	1.09524	0.994	0.986	1.54508e-56	S100A9
PERP	8.07071e-95	1.08891	1	0.973	1.78411e-90	PERP
MKNK2	6.28954e-44	1.08359	0.719	0.526	1.39036e-39	MKNK2
PTHLH	2.94283e-31	1.08038	0.422	0.182	6.50543e-27	PTHLH
PI3	3.02849e-43	1.06141	0.966	0.956	6.69478e-39	PI3
ACTG1	2.29245e-106	1.06077	1	0.971	5.06769e-102	ACTG1
S100A8	3.20086e-47	1.05593	1	0.971	7.07583e-43	S100A8
CLDN4	1.24953e-22	1.0545	0.58	0.428	2.76221e-18	CLDN4
RCAN1	1.8193e-09	1.05443	0.372	0.275	4.02175e-05	RCAN1
CITED4	2.71312e-43	1.04523	0.806	0.637	5.99762e-39	CITED4
HAS3	5.3768e-43	1.03742	0.703	0.457	1.18859e-38	HAS3
PRSS22	5.79141e-31	1.03647	0.612	0.429	1.28025e-26	PRSS22
CSTA	3.05237e-40	1.02994	0.984	0.951	6.74758e-36	CSTA
FOS	2.75468e-30	1.01777	0.865	0.716	6.0895e-26	FOS
BNIP3L	4.50259e-58	1.01095	0.784	0.575	9.95343e-54	BNIP3L
MT1X	9.55977e-24	0.999873	0.933	0.935	2.11328e-19	MT1X
UGCG	9.2785e-52	0.996108	0.749	0.52	2.0511e-47	UGCG
PYGL	8.4884e-63	0.984209	0.937	0.858	1.87644e-58	PYGL
FERMT1	2.92086e-34	0.981601	0.79	0.695	6.45685e-30	FERMT1
SFN	1.47801e-78	0.969664	1	0.972	3.26729e-74	SFN
NUPR1	6.82587e-27	0.968764	0.952	0.897	1.50893e-22	NUPR1
CALM1	1.70586e-80	0.963167	0.996	0.964	3.77098e-76	CALM1
TMPRSS11D	1.23874e-21	0.962512	0.547	0.391	2.73836e-17	TMPRSS11D
SERPINE1	5.72306e-25	0.962344	0.398	0.196	1.26514e-20	SERPINE1
MALL	1.45779e-66	0.956834	0.937	0.83	3.22259e-62	MALL
KLF6	3.81044e-38	0.950481	0.758	0.56	8.42336e-34	KLF6
SLPI	7.32421e-52	0.942655	0.992	0.973	1.61909e-47	SLPI
CDKN2B	4.6051e-49	0.937302	0.792	0.592	1.018e-44	CDKN2B
IGFBP3	1.42499e-19	0.934112	0.885	0.832	3.15009e-15	IGFBP3
ELF3	8.41149e-45	0.931398	0.903	0.79	1.85944e-40	ELF3
PIM1	1.88347e-45	0.901835	0.545	0.262	4.16361e-41	PIM1
DAAM1	2.22116e-53	0.900611	0.887	0.756	4.91009e-49	DAAM1
INHBA	5.10081e-19	0.896316	0.271	0.11	1.12758e-14	INHBA
TPM4	7.98796e-56	0.895928	0.929	0.833	1.76582e-51	TPM4
AREG	8.89787e-27	0.893698	0.529	0.314	1.96696e-22	AREG
GJA1	3.10313e-39	0.891766	0.917	0.832	6.85979e-35	GJA1
CXCL8	2.40121e-05	0.891423	0.293	0.206	0.530812	CXCL8
ITGA2	1.17756e-31	0.891107	0.685	0.542	2.60312e-27	ITGA2
PLOD2	1.11208e-33	0.883646	0.64	0.459	2.45836e-29	PLOD2
PLIN2	2.93295e-13	0.879214	0.384	0.257	6.48359e-09	PLIN2
EPHA2	7.36152e-47	0.878762	0.786	0.569	1.62734e-42	EPHA2
LDHA	3.65419e-79	0.877184	1	0.965	8.07796e-75	LDHA
CEACAM7	1.7174e-06	0.85445	0.382	0.299	0.0379649	CEACAM7
SERPINB7	3.33518e-23	0.853731	0.545	0.35	7.37275e-19	SERPINB7
BZW1	3.46591e-60	0.853571	0.927	0.855	7.66173e-56	BZW1
ENO2	1.66828e-52	0.8521	0.604	0.288	3.68791e-48	ENO2
BDH1	9.47525e-41	0.851039	0.378	0.12	2.0946e-36	BDH1
CD24	4.50407e-38	0.850683	0.925	0.86	9.95671e-34	CD24
SDC4	7.10577e-34	0.83827	0.863	0.812	1.5708e-29	SDC4
SDC1	1.56483e-66	0.838002	0.98	0.952	3.45921e-62	SDC1
RP11-467L13.7	5.84508e-29	0.836493	0.404	0.178	1.29211e-24	RP11-467L13.7
PRDM1	5.74373e-39	0.826904	0.453	0.187	1.26971e-34	PRDM1
CARHSP1	2.49382e-47	0.818176	0.851	0.696	5.51284e-43	CARHSP1
FAM162A	3.18548e-32	0.81594	0.905	0.891	7.04183e-28	FAM162A
S100P	1.0618e-24	0.808898	0.816	0.741	2.34721e-20	S100P
UBA6	6.28183e-43	0.808116	0.895	0.817	1.38866e-38	UBA6
NCCRP1	7.73161e-14	0.79888	0.287	0.153	1.70915e-09	NCCRP1
ITGA5	2.78653e-28	0.798527	0.448	0.235	6.1599e-24	ITGA5
PRSS8	6.94993e-33	0.794777	0.646	0.477	1.53635e-28	PRSS8
ACTB	3.98835e-81	0.790859	1	0.981	8.81664e-77	ACTB
EPS8L1	5.44719e-24	0.786552	0.453	0.269	1.20416e-19	EPS8L1
IRF6	3.19881e-40	0.784677	0.822	0.713	7.07129e-36	IRF6
H3F3B	6.00949e-74	0.780138	0.998	0.973	1.32846e-69	H3F3B
CYB5R1	3.50079e-44	0.773425	0.788	0.634	7.73884e-40	CYB5R1
PRSS3	9.29942e-39	0.765197	0.311	0.078	2.05573e-34	PRSS3
DSG3	7.07439e-42	0.764755	0.986	0.95	1.56386e-37	DSG3
SKIL	3.70101e-28	0.762734	0.784	0.702	8.18145e-24	SKIL
RAB31	2.3413e-36	0.755835	0.703	0.524	5.17569e-32	RAB31
LAMB3	7.01242e-05	0.755033	0.743	0.841	1	LAMB3
TGM5	7.41919e-37	0.754035	0.509	0.258	1.64009e-32	TGM5
GRHL3	2.90713e-30	0.752427	0.481	0.255	6.42651e-26	GRHL3
CXADR	1.06617e-35	0.750519	0.822	0.749	2.35688e-31	CXADR
LRRC8A	1.37942e-34	0.74887	0.725	0.563	3.04934e-30	LRRC8A
HEPHL1	9.58897e-36	0.745912	0.275	0.062	2.11974e-31	HEPHL1
UBC	5.1534e-46	0.742228	0.992	0.962	1.13921e-41	UBC
PVRL4	1.88531e-40	0.73865	0.818	0.694	4.16767e-36	PVRL4
NET1	4.96413e-24	0.735669	0.693	0.566	1.09737e-19	NET1
B3GNT5	1.79238e-36	0.735448	0.681	0.495	3.96224e-32	B3GNT5
G0S2	0.00999278	0.734509	0.137	0.1	1	G0S2
JUN	3.99844e-22	0.72257	0.853	0.789	8.83894e-18	JUN
SDCBP2	1.58599e-40	0.72169	0.8	0.628	3.50599e-36	SDCBP2
TUBA4A	9.70649e-21	0.720521	0.814	0.766	2.14572e-16	TUBA4A
GAPDH	1.86593e-45	0.71948	0.998	0.974	4.12482e-41	GAPDH
PPP1R15A	6.69457e-30	0.715713	0.768	0.58	1.4799e-25	PPP1R15A
CAP1	2.27699e-40	0.715426	0.867	0.796	5.03352e-36	CAP1
UNC5B-AS1	2.75472e-13	0.71328	0.606	0.503	6.08959e-09	UNC5B-AS1
SERPINB5	1.77431e-43	0.711838	0.992	0.938	3.92229e-39	SERPINB5
LCN2	4.08126e-05	0.711259	0.588	0.552	0.902204	LCN2
TIPARP	9.78062e-27	0.708923	0.584	0.388	2.1621e-22	TIPARP
MTSS1	7.47962e-24	0.704079	0.758	0.67	1.65344e-19	MTSS1
FTH1	6.27511e-32	0.69539	0.998	0.965	1.38718e-27	FTH1
CALML3	2.21528e-13	0.691672	0.79	0.774	4.89711e-09	CALML3
KIAA1551	1.55422e-21	0.691235	0.495	0.329	3.43576e-17	KIAA1551
CLDND1	7.58082e-44	0.68085	0.857	0.737	1.67582e-39	CLDND1
TMEM158	1.0196e-38	0.675543	0.356	0.108	2.25393e-34	TMEM158
CCL20	0.0188083	0.673749	0.212	0.175	1	CCL20
CIB1	8.4048e-42	0.671028	0.964	0.934	1.85796e-37	CIB1
CDCP1	6.56122e-29	0.670882	0.564	0.364	1.45042e-24	CDCP1
SPINK5	2.80673e-07	0.669891	0.273	0.169	0.00620456	SPINK5
TMEM45B	8.33256e-39	0.669568	0.473	0.201	1.84199e-34	TMEM45B
DNAJB1	1.58175e-33	0.667834	0.879	0.772	3.49662e-29	DNAJB1
MAD1L1	4.2548e-15	0.667244	0.634	0.567	9.40566e-11	MAD1L1
FOSL1	3.05048e-28	0.666888	0.505	0.267	6.74339e-24	FOSL1
TRIB1	3.60146e-30	0.665008	0.543	0.323	7.96138e-26	TRIB1
ITPKC	1.65727e-17	0.66275	0.503	0.358	3.66356e-13	ITPKC
KCNK1	2.98919e-32	0.661699	0.743	0.604	6.60791e-28	KCNK1
RAP2B	4.23922e-26	0.657402	0.834	0.78	9.37122e-22	RAP2B
SH3BGRL3	2.69903e-52	0.657172	0.992	0.955	5.96648e-48	SH3BGRL3
TMPRSS4	1.18735e-38	0.657148	0.84	0.721	2.62475e-34	TMPRSS4
KCTD11	2.39569e-40	0.656804	0.531	0.254	5.29591e-36	KCTD11
DUSP5	6.699e-12	0.651082	0.333	0.21	1.48088e-07	DUSP5
KLK10	0.010328	0.649522	0.562	0.607	1	KLK10
CXCL17	2.43891e-10	0.648953	0.545	0.455	5.39144e-06	CXCL17
CNN3	4.40943e-17	0.646147	0.707	0.69	9.74749e-13	CNN3
WSB1	1.0301e-27	0.643046	0.834	0.747	2.27714e-23	WSB1
HAS2	4.10269e-08	0.639891	0.354	0.263	0.00090694	HAS2
FRMD6	2.29162e-36	0.639271	0.844	0.77	5.06585e-32	FRMD6
CD59	4.63249e-42	0.635981	0.99	0.932	1.02406e-37	CD59
MAF	3.87528e-21	0.634568	0.448	0.262	8.56669e-17	MAF
ALDOA	7.51055e-64	0.633267	0.998	0.968	1.66028e-59	ALDOA
JUNB	6.57211e-28	0.631067	0.972	0.932	1.45283e-23	JUNB
GRHL1	1.84013e-27	0.630255	0.562	0.372	4.0678e-23	GRHL1
SERINC2	3.49687e-39	0.630194	0.939	0.86	7.73019e-35	SERINC2
METRNL	5.67152e-29	0.6293	0.612	0.42	1.25375e-24	METRNL
FSCN1	4.0768e-31	0.627726	0.869	0.792	9.01217e-27	FSCN1
ETS2	1.91742e-23	0.62733	0.778	0.675	4.23865e-19	ETS2
NPEPPS	8.30389e-31	0.626624	0.725	0.577	1.83566e-26	NPEPPS
KRT6A	1.91967e-32	0.625094	0.998	0.979	4.24361e-28	KRT6A
BTG1	2.73187e-30	0.625062	0.927	0.902	6.03906e-26	BTG1
MBOAT2	6.7836e-24	0.624474	0.628	0.479	1.49958e-19	MBOAT2
TPT1	3.08404e-51	0.62318	1	0.987	6.81759e-47	TPT1
TMEM45A	8.27273e-24	0.621147	0.921	0.862	1.82877e-19	TMEM45A
PLS3	3.78917e-26	0.619641	0.851	0.799	8.37634e-22	PLS3
LINC00520	2.68711e-25	0.618076	0.23	0.062	5.94013e-21	LINC00520
DENND2C	1.86411e-24	0.61768	0.582	0.425	4.12081e-20	DENND2C
EDN2	3.99101e-09	0.617252	0.19	0.093	8.82254e-05	EDN2
DNAJB6	7.8174e-33	0.616945	0.879	0.849	1.72811e-28	DNAJB6
DLG1	7.67227e-18	0.615356	0.762	0.717	1.69603e-13	DLG1
TTC9	6.11793e-27	0.612382	0.594	0.407	1.35243e-22	TTC9
VMP1	7.36629e-36	0.609917	0.984	0.938	1.62839e-31	VMP1
HK2	2.34546e-11	0.609483	0.519	0.441	5.18488e-07	HK2
MACF1	1.08043e-27	0.608091	0.679	0.541	2.38839e-23	MACF1
S100A2	6.97447e-22	0.60783	0.998	0.982	1.54178e-17	S100A2
TOB1	8.32287e-20	0.606702	0.707	0.644	1.83985e-15	TOB1
B3GNT8	5.44631e-34	0.604338	0.434	0.193	1.20396e-29	B3GNT8
PFKP	3.41153e-26	0.603812	0.614	0.438	7.54153e-22	PFKP
TIMP3	9.66487e-07	0.601719	0.386	0.307	0.0213652	TIMP3
JUP	1.64503e-38	0.601491	0.96	0.924	3.6365e-34	JUP
DUOXA2	5.71955e-05	0.601449	0.493	0.428	1	DUOXA2
MSN	2.45228e-26	0.600106	0.857	0.808	5.42101e-22	MSN
TMBIM1	6.69038e-27	0.599391	0.745	0.677	1.47897e-22	TMBIM1
CSNK1E	7.93636e-21	0.599361	0.594	0.467	1.75441e-16	CSNK1E
SEC61G	4.18653e-42	0.599075	0.966	0.934	9.25475e-38	SEC61G
PVRL2	8.70066e-31	0.598134	0.772	0.653	1.92337e-26	PVRL2
CEBPB	5.33789e-26	0.596288	0.897	0.879	1.17999e-21	CEBPB
CA9	1.84277e-31	0.595319	0.416	0.177	4.07362e-27	CA9
RAB11FIP1	3.23498e-18	0.592854	0.477	0.329	7.15125e-14	RAB11FIP1
FABP5	1.06788e-11	0.589832	0.972	0.959	2.36067e-07	FABP5
CEACAM6	0.00276921	0.587312	0.434	0.416	1	CEACAM6
SQLE	1.30107e-17	0.58681	0.82	0.797	2.87614e-13	SQLE
PTPN12	5.27503e-27	0.586786	0.774	0.679	1.1661e-22	PTPN12
FLNB	8.24859e-24	0.585683	0.653	0.543	1.82343e-19	FLNB
TSC22D2	1.15726e-25	0.585511	0.463	0.258	2.55823e-21	TSC22D2
MCL1	1.92052e-29	0.58327	0.869	0.814	4.2455e-25	MCL1
SPAG9	1.82197e-23	0.580971	0.669	0.543	4.02766e-19	SPAG9
NFKBIA	1.25871e-08	0.575924	0.758	0.743	0.00027825	NFKBIA
ERRFI1	5.62738e-22	0.575398	0.358	0.169	1.24399e-17	ERRFI1
NFKBIZ	7.58313e-12	0.571984	0.58	0.513	1.67633e-07	NFKBIZ
SPTSSA	4.13811e-15	0.571119	0.717	0.7	9.1477e-11	SPTSSA
PKP1	5.93835e-20	0.567971	0.851	0.822	1.31273e-15	PKP1
SERPINB13	2.64732e-17	0.566102	0.974	0.961	5.85217e-13	SERPINB13
PNRC1	4.87361e-20	0.565034	0.749	0.701	1.07736e-15	PNRC1
ABLIM1	1.12918e-16	0.564907	0.499	0.355	2.49616e-12	ABLIM1
FBXO32	9.77146e-13	0.563741	0.36	0.228	2.16008e-08	FBXO32
S100A10	3.8923e-29	0.56313	0.994	0.97	8.60432e-25	S100A10
ALDH1A3	2.22408e-05	0.562439	0.4	0.35	0.491655	ALDH1A3
SDR16C5	1.20242e-20	0.56134	0.588	0.441	2.65807e-16	SDR16C5
PLEK2	2.86719e-11	0.558945	0.523	0.439	6.33821e-07	PLEK2
ZNF185	2.28551e-27	0.554402	0.62	0.441	5.05234e-23	ZNF185
TINF2	4.54441e-24	0.553244	0.552	0.366	1.00459e-19	TINF2
PFKFB3	7.12553e-13	0.551798	0.366	0.233	1.57517e-08	PFKFB3
TGFA	1.13266e-20	0.54868	0.392	0.211	2.50386e-16	TGFA
QSOX1	1.01341e-26	0.54814	0.554	0.358	2.24025e-22	QSOX1
EFNB2	1.15774e-18	0.547785	0.487	0.334	2.5593e-14	EFNB2
SERPINB9	7.39869e-18	0.54589	0.549	0.405	1.63556e-13	SERPINB9
MPZL2	1.16079e-27	0.545021	0.943	0.912	2.56605e-23	MPZL2
TMEM40	1.16995e-29	0.541669	0.487	0.253	2.58628e-25	TMEM40
RAB10	1.91564e-27	0.540555	0.919	0.883	4.2347e-23	RAB10
CLDN7	9.10554e-28	0.54042	0.919	0.878	2.01287e-23	CLDN7
CDH1	1.05553e-26	0.540015	0.794	0.698	2.33335e-22	CDH1
PPARD	1.88014e-23	0.539262	0.408	0.216	4.15623e-19	PPARD
RAB11A	1.0651e-31	0.53876	0.905	0.867	2.3545e-27	RAB11A
TMPRSS2	1.60136e-22	0.538032	0.354	0.165	3.53998e-18	TMPRSS2
CD68	3.00709e-19	0.53577	0.471	0.298	6.64748e-15	CD68
NAMPT	5.46598e-21	0.535422	0.788	0.743	1.20831e-16	NAMPT
PLAT	0.00183438	0.533375	0.289	0.238	1	PLAT
FHL2	2.43397e-18	0.531799	0.523	0.375	5.38054e-14	FHL2
MALAT1	1.78794e-28	0.531342	0.998	0.97	3.95242e-24	MALAT1
ACAP2	2.89617e-17	0.531071	0.705	0.625	6.40228e-13	ACAP2
TNFAIP3	6.34201e-12	0.528013	0.517	0.401	1.40196e-07	TNFAIP3
SLC16A3	1.35918e-22	0.526475	0.681	0.521	3.00461e-18	SLC16A3
CTNNBIP1	1.02085e-10	0.525869	0.604	0.557	2.25668e-06	CTNNBIP1
ATP11B	8.83013e-21	0.52508	0.671	0.596	1.95199e-16	ATP11B
INSIG2	4.00566e-16	0.52046	0.451	0.311	8.85491e-12	INSIG2
EHD4	3.46927e-16	0.519607	0.586	0.468	7.66916e-12	EHD4
PNCK	6.06995e-33	0.519395	0.345	0.116	1.34182e-28	PNCK
HBEGF	9.64923e-12	0.514092	0.329	0.204	2.13306e-07	HBEGF
KDM7A	3.30947e-24	0.51045	0.396	0.192	7.3159e-20	KDM7A
LRRFIP1	1.63961e-22	0.509016	0.875	0.826	3.62451e-18	LRRFIP1
LRP1	2.71367e-21	0.506782	0.715	0.612	5.99884e-17	LRP1
DEGS2	8.5546e-24	0.502134	0.277	0.097	1.89108e-19	DEGS2
TACSTD2	8.54169e-27	0.501506	0.994	0.964	1.88823e-22	TACSTD2
CLIC3	2.36748e-05	0.500878	0.352	0.286	0.523355	CLIC3
SYNJ2	1.77757e-13	0.499616	0.416	0.284	3.9295e-09	SYNJ2
GJB4	2.26846e-21	0.495655	0.352	0.17	5.01466e-17	GJB4
P4HA1	6.84668e-17	0.495387	0.543	0.409	1.51353e-12	P4HA1
DRAP1	6.14719e-14	0.494665	0.84	0.808	1.3589e-09	DRAP1
RHOB	7.87851e-08	0.49423	0.608	0.56	0.00174162	RHOB
RAC1	5.23658e-53	0.49389	1	0.976	1.1576e-48	RAC1
PHLDB2	4.01732e-17	0.493455	0.392	0.234	8.88068e-13	PHLDB2
ZFP36L2	1.63026e-05	0.492084	0.507	0.483	0.360386	ZFP36L2
MARCKSL1	5.14341e-07	0.491967	0.463	0.398	0.01137	MARCKSL1
CAMK2N1	7.16843e-10	0.491854	0.503	0.396	1.58465e-05	CAMK2N1
SERTAD2	1.32661e-15	0.490104	0.477	0.334	2.93261e-11	SERTAD2
MUC1	1.72487e-13	0.489524	0.707	0.654	3.81301e-09	MUC1
RAC2	4.81915e-12	0.488	0.485	0.391	1.06532e-07	RAC2
GPNMB	2.82828e-09	0.48434	0.897	0.886	6.25219e-05	GPNMB
IER2	1.46459e-14	0.483982	0.818	0.783	3.23761e-10	IER2
MAPK6	2.73514e-18	0.481032	0.675	0.603	6.04629e-14	MAPK6
MIDN	2.80633e-10	0.48083	0.689	0.647	6.20367e-06	MIDN
ITGB1	3.08877e-13	0.480638	0.828	0.801	6.82803e-09	ITGB1
ADAM8	3.96666e-19	0.478915	0.37	0.196	8.7687e-15	ADAM8
MAL2	7.94238e-10	0.478532	0.834	0.841	1.75574e-05	MAL2
PPP1CB	1.93194e-15	0.478256	0.861	0.856	4.27074e-11	PPP1CB
UBE2R2	1.76359e-16	0.478	0.598	0.518	3.8986e-12	UBE2R2
WFDC5	4.95594e-17	0.475465	0.4	0.243	1.09556e-12	WFDC5
ZNF385A	5.75584e-15	0.475285	0.626	0.548	1.27239e-10	ZNF385A
PEPD	0.00125803	0.47193	0.329	0.308	1	PEPD
SPRR1A	3.69743e-20	0.470678	0.224	0.073	8.17354e-16	SPRR1A
ARL4A	3.313e-07	0.470188	0.82	0.847	0.00732372	ARL4A
PMEPA1	6.38633e-18	0.468228	0.705	0.586	1.41176e-13	PMEPA1
CERS3	1.48167e-09	0.46808	0.434	0.347	3.27538e-05	CERS3
LMO7	2.3491e-05	0.464014	0.337	0.285	0.519292	LMO7
CAST	6.10155e-20	0.462838	0.822	0.79	1.34881e-15	CAST
FBLIM1	8.98789e-18	0.462504	0.62	0.514	1.98686e-13	FBLIM1
CRB3	3.64036e-19	0.462262	0.438	0.267	8.04738e-15	CRB3
ACP5	4.03569e-18	0.460198	0.398	0.232	8.92129e-14	ACP5
STK17A	5.9637e-10	0.459993	0.671	0.617	1.31834e-05	STK17A
THBD	0.0193784	0.459168	0.541	0.593	1	THBD
IL1R2	9.57166e-18	0.458791	0.135	0.028	2.11591e-13	IL1R2
SAT1	1.27979e-10	0.456431	0.97	0.952	2.8291e-06	SAT1
BCL10	4.28967e-14	0.456241	0.523	0.411	9.48275e-10	BCL10
SOWAHC	6.21196e-11	0.455822	0.503	0.412	1.37322e-06	SOWAHC
TPRG1	6.4109e-10	0.455077	0.208	0.107	1.41719e-05	TPRG1
IFNGR2	6.9901e-15	0.454741	0.602	0.513	1.54523e-10	IFNGR2
CMIP	1.76167e-19	0.45408	0.758	0.664	3.89435e-15	CMIP
IDS	7.83865e-15	0.453623	0.626	0.531	1.73281e-10	IDS
KLF5	1.51248e-17	0.452856	0.935	0.895	3.34349e-13	KLF5
ISG20	1.12314e-09	0.452268	0.592	0.515	2.48281e-05	ISG20
TPI1	4.39531e-27	0.449969	0.984	0.96	9.71628e-23	TPI1
CYB5R2	3.27548e-16	0.449523	0.362	0.209	7.24078e-12	CYB5R2
BHLHE40	4.45216e-13	0.449323	0.818	0.813	9.84195e-09	BHLHE40
NEAT1	2.49541e-24	0.448582	0.996	0.97	5.51636e-20	NEAT1
RNF144B	2.83362e-07	0.44799	0.37	0.297	0.006264	RNF144B
FOSL2	1.99687e-11	0.447379	0.677	0.648	4.41428e-07	FOSL2
KLF3	7.22527e-08	0.444069	0.578	0.547	0.00159722	KLF3
GS1-600G8.5	3.79803e-13	0.44279	0.174	0.062	8.39593e-09	GS1-600G8.5
C1GALT1	2.80836e-13	0.440818	0.64	0.587	6.20816e-09	C1GALT1
KLK11	2.80468e-08	0.440682	0.657	0.63	0.000620004	KLK11
DYNLT3	7.61637e-10	0.438234	0.739	0.72	1.68367e-05	DYNLT3
RCOR1	2.57322e-10	0.434857	0.63	0.587	5.68837e-06	RCOR1
SMS	3.11174e-14	0.434457	0.594	0.497	6.8788e-10	SMS
PADI1	2.3357e-18	0.434022	0.255	0.101	5.16329e-14	PADI1
SLC16A1	6.04057e-12	0.432935	0.588	0.509	1.33533e-07	SLC16A1
PHLDA2	2.99655e-07	0.431059	0.768	0.784	0.00662418	PHLDA2
EGR1	4.94365e-09	0.429361	0.545	0.453	0.000109284	EGR1
GJB3	1.27508e-08	0.429084	0.661	0.651	0.000281869	GJB3
YWHAQ	1.45053e-28	0.428836	0.968	0.946	3.20655e-24	YWHAQ
EIF4EBP1	2.10664e-08	0.426409	0.832	0.851	0.000465694	EIF4EBP1
GPI	6.08724e-14	0.425564	0.636	0.538	1.34564e-09	GPI
RRAS	6.41542e-14	0.424553	0.776	0.732	1.41819e-09	RRAS
HSPA1A	7.12417e-13	0.42419	0.931	0.907	1.57487e-08	HSPA1A
TNNT1	6.69092e-16	0.424059	0.772	0.7	1.4791e-11	TNNT1
SQRDL	2.77588e-13	0.423983	0.705	0.672	6.13637e-09	SQRDL
RNF11	4.16518e-15	0.423963	0.59	0.496	9.20755e-11	RNF11
MIR210HG	1.19184e-11	0.423938	0.368	0.246	2.63467e-07	MIR210HG
DEDD2	7.17791e-12	0.423751	0.404	0.291	1.58675e-07	DEDD2
NDRG2	2.67909e-08	0.423309	0.418	0.328	0.000592239	NDRG2
SOD2	0.0179935	0.422946	0.758	0.833	1	SOD2
CTSV	0.0118379	0.421639	0.246	0.223	1	CTSV
FAM25A	1.21113e-22	0.420281	0.206	0.053	2.67732e-18	FAM25A
EZR	3.61608e-14	0.419559	0.883	0.846	7.9937e-10	EZR
ELL2	1.59921e-13	0.418397	0.463	0.345	3.53522e-09	ELL2
FLRT3	8.99594e-07	0.416572	0.358	0.276	0.0198864	FLRT3
MYO1E	2.15694e-18	0.416375	0.428	0.267	4.76813e-14	MYO1E
ENO1	1.3404e-17	0.415979	0.984	0.958	2.96308e-13	ENO1
HCAR3	2.01645e-12	0.415762	0.297	0.166	4.45757e-08	HCAR3
PTPRE	1.10998e-15	0.415575	0.335	0.187	2.45373e-11	PTPRE
MAP7D1	1.38825e-11	0.414966	0.549	0.477	3.06886e-07	MAP7D1
SMTN	1.08818e-16	0.41343	0.37	0.21	2.40553e-12	SMTN
OVOL1	1.03266e-08	0.413038	0.291	0.186	0.00022828	OVOL1
DSC3	1.96885e-14	0.412158	0.964	0.945	4.35235e-10	DSC3
GADD45A	1.85422e-06	0.412092	0.703	0.708	0.0409894	GADD45A
RTN4	1.53796e-23	0.41123	0.933	0.929	3.3998e-19	RTN4
TMEM30B	1.73295e-14	0.411152	0.709	0.657	3.83086e-10	TMEM30B
ADIPOR1	8.06048e-14	0.410691	0.624	0.551	1.78185e-09	ADIPOR1
HCAR2	7.54047e-14	0.409754	0.329	0.189	1.6669e-09	HCAR2
RIOK3	3.13559e-11	0.409495	0.695	0.672	6.93153e-07	RIOK3
ATP6V1D	1.89802e-13	0.408893	0.703	0.695	4.19576e-09	ATP6V1D
NRIP1	6.30662e-10	0.408641	0.667	0.632	1.39414e-05	NRIP1
UBE2H	7.30092e-12	0.408346	0.614	0.557	1.61394e-07	UBE2H
GPX3	3.3963e-07	0.407672	0.382	0.294	0.00750786	GPX3
HLA-E	9.46304e-18	0.407666	0.992	0.949	2.0919e-13	HLA-E
AHNAK2	4.76912e-14	0.406809	0.826	0.802	1.05426e-09	AHNAK2
SLC38A5	4.45345e-09	0.405383	0.519	0.454	9.8448e-05	SLC38A5
CTSL	2.8764e-05	0.403931	0.438	0.398	0.635857	CTSL
RORA	1.90607e-35	0.400503	0.236	0.043	4.21355e-31	RORA
HSPA1B	3.94073e-10	0.400455	0.786	0.754	8.71138e-06	HSPA1B
APOL1	3.92656e-11	0.400028	0.925	0.912	8.68006e-07	APOL1
MAP4K4	2.96419e-09	0.399123	0.497	0.427	6.55264e-05	MAP4K4
DUOX2	0.000548473	0.398236	0.634	0.631	1	DUOX2
IGFL1	0.438057	0.397893	0.141	0.133	1	IGFL1
CLTB	3.59626e-15	0.396422	0.814	0.799	7.94989e-11	CLTB
ABHD17C	1.2118e-08	0.3954	0.531	0.474	0.00026788	ABHD17C
TSTD1	5.17519e-13	0.395252	0.808	0.802	1.14403e-08	TSTD1
CAB39	3.54775e-11	0.395227	0.616	0.563	7.84266e-07	CAB39
RNF187	3.23228e-09	0.394954	0.693	0.662	7.14529e-05	RNF187
SLK	2.74111e-09	0.394933	0.707	0.69	6.05949e-05	SLK
LGALS3	2.95739e-13	0.3946	0.984	0.958	6.5376e-09	LGALS3
PDLIM5	1.9366e-10	0.39384	0.681	0.667	4.28104e-06	PDLIM5
PGAM1	2.8825e-21	0.393297	0.966	0.944	6.37206e-17	PGAM1
GPCPD1	9.45363e-10	0.392558	0.501	0.425	2.08982e-05	GPCPD1
MLLT4	1.39918e-11	0.392275	0.568	0.493	3.09304e-07	MLLT4
LRRC8C	2.16988e-10	0.391932	0.356	0.244	4.79674e-06	LRRC8C
GNA15	2.95914e-12	0.391603	0.681	0.649	6.54148e-08	GNA15
LOX	0.00141267	0.391578	0.444	0.432	1	LOX
CORO1C	3.78978e-09	0.39145	0.43	0.35	8.3777e-05	CORO1C
PLEKHM1	5.64494e-15	0.391347	0.259	0.122	1.24787e-10	PLEKHM1
PICALM	8.54362e-11	0.390389	0.598	0.543	1.88865e-06	PICALM
PNP	1.34501e-09	0.390129	0.461	0.382	2.97327e-05	PNP
FUT3	8.71115e-20	0.389344	0.285	0.119	1.92569e-15	FUT3
TMEM159	1.69586e-09	0.389209	0.465	0.387	3.74886e-05	TMEM159
RHOQ	9.69094e-11	0.38697	0.406	0.292	2.14228e-06	RHOQ
GLS	1.52193e-07	0.386862	0.531	0.504	0.00336439	GLS
EFHD2	5.83354e-09	0.384623	0.784	0.783	0.000128956	EFHD2
GJB5	3.39771e-06	0.384038	0.493	0.461	0.0751098	GJB5
TCN1	0.00175727	0.381005	0.469	0.454	1	TCN1
KIFC3	9.56507e-16	0.380636	0.259	0.118	2.11446e-11	KIFC3
ZFAND5	7.3679e-09	0.374661	0.715	0.739	0.000162875	ZFAND5
TMEM91	7.37511e-09	0.37464	0.331	0.231	0.000163034	TMEM91
IQCG	0.000378639	0.373578	0.222	0.169	1	IQCG
AC006262.5	0.000581188	0.372356	0.56	0.564	1	AC006262.5
FAM127A	5.275e-11	0.372348	0.543	0.474	1.16609e-06	FAM127A
ARHGAP21	1.4372e-10	0.369433	0.707	0.683	3.17708e-06	ARHGAP21
C6orf132	1.61545e-07	0.368451	0.489	0.431	0.0035711	C6orf132
MYO6	1.53961e-06	0.368257	0.493	0.453	0.0340347	MYO6
TUFT1	7.31469e-10	0.367477	0.287	0.178	1.61699e-05	TUFT1
SERTAD1	1.58646e-10	0.367386	0.661	0.624	3.50703e-06	SERTAD1
CST6	7.62417e-17	0.366781	0.172	0.051	1.6854e-12	CST6
SOX4	0.0130097	0.363492	0.501	0.514	1	SOX4
ARHGAP27	3.6791e-09	0.363293	0.253	0.151	8.13301e-05	ARHGAP27
ZDHHC13	5.38581e-08	0.362978	0.556	0.518	0.00119059	ZDHHC13
BAIAP2L1	3.82217e-11	0.362924	0.479	0.385	8.4493e-07	BAIAP2L1
RAB8B	1.21215e-12	0.362711	0.323	0.197	2.67958e-08	RAB8B
TMEM165	1.77724e-12	0.362151	0.784	0.77	3.92877e-08	TMEM165
AK4	5.38793e-10	0.361459	0.438	0.337	1.19106e-05	AK4
IGF2BP2	3.55868e-08	0.36113	0.495	0.428	0.000786682	IGF2BP2
CHIC2	1.48513e-12	0.360785	0.501	0.388	3.28302e-08	CHIC2
PPP1R3B	4.01168e-12	0.360171	0.232	0.115	8.86822e-08	PPP1R3B
UBE2G1	3.94007e-10	0.359346	0.574	0.51	8.70992e-06	UBE2G1
KLK8	8.98916e-13	0.358327	0.204	0.085	1.98714e-08	KLK8
ACTN4	1.03502e-14	0.357739	0.956	0.92	2.28801e-10	ACTN4
VCL	7.64106e-09	0.356232	0.642	0.601	0.000168913	VCL
JHDM1D-AS1	5.46684e-16	0.355601	0.222	0.088	1.2085e-11	JHDM1D-AS1
STX11	3.75976e-18	0.355596	0.269	0.113	8.31133e-14	STX11
ARF6	1.15692e-10	0.355408	0.905	0.886	2.55749e-06	ARF6
TMEM92	1.95046e-12	0.355081	0.321	0.194	4.31168e-08	TMEM92
PDLIM4	1.52017e-07	0.354616	0.709	0.719	0.00336049	PDLIM4
RHOC	3.70558e-11	0.352261	0.889	0.879	8.19155e-07	RHOC
MET	1.03456e-06	0.352003	0.41	0.346	0.02287	MET
TSC22D1	0.395363	0.351433	0.531	0.606	1	TSC22D1
CA12	1.41277e-06	0.351113	0.535	0.481	0.0312308	CA12
ANKRD37	1.06451e-08	0.350689	0.192	0.1	0.00023532	ANKRD37
ATP2B4	8.09454e-10	0.350105	0.56	0.489	1.78938e-05	ATP2B4
MAP3K13	7.4728e-11	0.34992	0.822	0.837	1.65194e-06	MAP3K13
TLE4	8.81903e-10	0.349254	0.465	0.372	1.94953e-05	TLE4
PLA2G4E	4.84884e-21	0.34913	0.263	0.095	1.07188e-16	PLA2G4E
RGS2	4.62849e-07	0.347707	0.313	0.226	0.0102317	RGS2
ATXN1	2.5603e-12	0.346696	0.315	0.187	5.6598e-08	ATXN1
ZNF750	2.09637e-06	0.346038	0.362	0.293	0.0463424	ZNF750
ATF3	0.000336843	0.345812	0.356	0.294	1	ATF3
MXI1	3.87734e-10	0.345522	0.358	0.249	8.57124e-06	MXI1
IL1A	1.51386e-15	0.345391	0.147	0.04	3.34654e-11	IL1A
ANKLE2	1.66953e-08	0.345243	0.669	0.629	0.000369067	ANKLE2
AGFG1	1.06444e-06	0.342996	0.56	0.55	0.0235305	AGFG1
F11R	5.55858e-10	0.341169	0.778	0.78	1.22878e-05	F11R
TMEM54	2.68217e-09	0.340621	0.875	0.876	5.92922e-05	TMEM54
FAM129B	2.31487e-05	0.340228	0.582	0.574	0.511725	FAM129B
SH3PXD2A	2.11302e-07	0.339768	0.596	0.561	0.00467103	SH3PXD2A
ARG2	3.45654e-25	0.339723	0.186	0.038	7.64102e-21	ARG2
TPBG	2.298e-11	0.339476	0.731	0.725	5.07995e-07	TPBG
TINAGL1	0.0400962	0.33912	0.59	0.646	1	TINAGL1
VPS4B	2.89988e-07	0.338443	0.634	0.634	0.00641047	VPS4B
OSMR	8.50453e-10	0.338255	0.655	0.627	1.88001e-05	OSMR
VASP	1.06038e-06	0.338025	0.598	0.589	0.0234409	VASP
RAB1A	6.4742e-12	0.337919	0.81	0.803	1.43119e-07	RAB1A
SERPINB4	0.613041	0.337323	0.826	0.887	1	SERPINB4
CDH3	3.84918e-06	0.336809	0.717	0.774	0.0850899	CDH3
NCF2	1.18488e-11	0.336184	0.273	0.149	2.61929e-07	NCF2
GADD45B	0.00136885	0.335157	0.271	0.216	1	GADD45B
PPP4R1	1.05049e-09	0.333441	0.57	0.502	2.32222e-05	PPP4R1
BCL3	8.18472e-06	0.333401	0.513	0.47	0.180931	BCL3
ZFP36L1	8.10695e-08	0.333173	0.956	0.956	0.00179212	ZFP36L1
MLF2	7.94691e-06	0.333052	0.711	0.734	0.175674	MLF2
HS3ST1	2.23475e-05	0.332184	0.453	0.393	0.494014	HS3ST1
HM13	4.58605e-12	0.332021	0.869	0.851	1.01379e-07	HM13
C3orf52	8.14639e-08	0.331714	0.352	0.261	0.00180084	C3orf52
ARL8B	1.8361e-07	0.330968	0.578	0.546	0.00405889	ARL8B
RNF19A	4.10542e-07	0.330904	0.521	0.481	0.00907544	RNF19A
SRD5A3	1.314e-08	0.330883	0.572	0.513	0.000290474	SRD5A3
ARL5B	3.84734e-08	0.330315	0.349	0.261	0.000850492	ARL5B
ZNF414	6.6844e-09	0.330256	0.473	0.385	0.000147765	ZNF414
FEM1B	3.27415e-07	0.330171	0.491	0.43	0.00723785	FEM1B
FAM110C	1.94642e-05	0.329522	0.426	0.369	0.430276	FAM110C
FOXO3	1.11385e-05	0.329375	0.414	0.358	0.246228	FOXO3
TUBB2A	1.37358e-05	0.329038	0.273	0.203	0.303644	TUBB2A
EFNB1	1.57727e-06	0.328692	0.6	0.578	0.0348672	EFNB1
ST14	1.03694e-07	0.328611	0.673	0.66	0.00229226	ST14
LURAP1L	0.0164684	0.327325	0.576	0.641	1	LURAP1L
STK24	1.03851e-09	0.327154	0.709	0.714	2.29574e-05	STK24
NIPA1	3.42224e-09	0.326639	0.321	0.213	7.5652e-05	NIPA1
IQGAP1	1.12663e-10	0.326547	0.786	0.76	2.49053e-06	IQGAP1
MARK3	6.19456e-08	0.325877	0.703	0.704	0.00136937	MARK3
FAM63B	8.13914e-08	0.325621	0.513	0.453	0.00179924	FAM63B
FAM214B	4.19397e-14	0.324235	0.232	0.103	9.27119e-10	FAM214B
MUC16	0.0606667	0.322465	0.321	0.327	1	MUC16
H2AFJ	3.08e-07	0.32226	0.681	0.662	0.00680866	H2AFJ
CFDP1	0.00036273	0.321972	0.598	0.636	1	CFDP1
YPEL5	5.18213e-09	0.321523	0.632	0.585	0.000114556	YPEL5
RNF19B	4.82667e-06	0.321127	0.519	0.483	0.106698	RNF19B
SLCO4A1	5.67458e-15	0.320063	0.212	0.084	1.25442e-10	SLCO4A1
IZUMO4	2.23926e-15	0.319794	0.164	0.05	4.95011e-11	IZUMO4
SEMA4B	1.10457e-08	0.319573	0.794	0.808	0.000244176	SEMA4B
PELI1	6.08068e-13	0.319376	0.277	0.147	1.3442e-08	PELI1
BIK	2.37899e-06	0.318881	0.392	0.319	0.0525899	BIK
ELK3	1.4449e-07	0.318815	0.384	0.303	0.00319409	ELK3
PPL	6.66094e-05	0.318653	0.38	0.329	1	PPL
IDH2	6.17263e-05	0.318157	0.582	0.598	1	IDH2
INTS6	3.22405e-08	0.317908	0.446	0.368	0.000712709	INTS6
PLIN3	1.81906e-07	0.317887	0.529	0.479	0.00402122	PLIN3
HIF1A	6.39165e-09	0.316896	0.78	0.788	0.000141294	HIF1A
PDPN	1.09198e-05	0.316609	0.337	0.268	0.241394	PDPN
SCEL	1.81983e-11	0.316585	0.143	0.05	4.02292e-07	SCEL
P4HA2	5.33128e-06	0.316558	0.382	0.324	0.117853	P4HA2
DHRS3	1.49503e-06	0.316264	0.731	0.718	0.0330492	DHRS3
TRIP10	4.96687e-07	0.315159	0.412	0.342	0.0109798	TRIP10
ESYT2	2.40217e-06	0.315018	0.483	0.444	0.0531023	ESYT2
WASL	6.90776e-10	0.314217	0.727	0.668	1.52703e-05	WASL
FXYD5	2.09107e-10	0.313527	0.824	0.831	4.62253e-06	FXYD5
LPAR3	1.53176e-11	0.313412	0.374	0.251	3.38611e-07	LPAR3
DHRS7	7.835e-08	0.313376	0.648	0.613	0.001732	DHRS7
GALNT1	8.06404e-05	0.313174	0.677	0.703	1	GALNT1
OSBP2	1.30071e-16	0.312517	0.172	0.051	2.87535e-12	OSBP2
FAM177A1	1.48954e-08	0.312071	0.701	0.707	0.000329278	FAM177A1
RHOF	2.96618e-07	0.311786	0.321	0.236	0.00655704	RHOF
RP11-65I12.1	5.06426e-07	0.31167	0.481	0.422	0.011195	RP11-65I12.1
CCNI	9.40429e-11	0.310292	0.846	0.833	2.07891e-06	CCNI
CCNL1	3.56633e-06	0.30964	0.743	0.74	0.0788373	CCNL1
UBE2Q2	6.82789e-05	0.309603	0.537	0.524	1	UBE2Q2
ERP44	1.81445e-08	0.308808	0.644	0.617	0.000401102	ERP44
DAPP1	4.86181e-05	0.308224	0.315	0.259	1	DAPP1
MMP12	0.30912	0.307744	0.198	0.229	1	MMP12
SSFA2	5.55691e-07	0.307686	0.739	0.714	0.0122841	SSFA2
ABI1	5.38312e-10	0.30737	0.675	0.624	1.18999e-05	ABI1
TMEM41A	0.00164634	0.30616	0.495	0.491	1	TMEM41A
EGLN1	1.07403e-08	0.305043	0.398	0.294	0.000237426	EGLN1
RICTOR	0.014057	0.305003	0.507	0.53	1	RICTOR
NXPH4	2.84284e-09	0.3047	0.341	0.236	6.28438e-05	NXPH4
RAPH1	1.34899e-07	0.304388	0.354	0.262	0.00298208	RAPH1
LSR	1.79372e-09	0.304369	0.913	0.897	3.96519e-05	LSR
AMPD3	4.4173e-08	0.3041	0.293	0.198	0.000976489	AMPD3
DAPK3	0.00196176	0.303832	0.313	0.285	1	DAPK3
GNG12	1.1878e-06	0.303786	0.59	0.586	0.0262574	GNG12
TIAM1	2.18048e-05	0.303307	0.285	0.223	0.482016	TIAM1
RALB	5.45973e-08	0.302612	0.545	0.503	0.00120693	RALB
KCMF1	9.11057e-05	0.302398	0.596	0.618	1	KCMF1
NABP1	9.24446e-07	0.302094	0.388	0.31	0.0204358	NABP1
KDM5B	1.31576e-06	0.301916	0.541	0.518	0.0290861	KDM5B
PCBP1	3.06221e-05	0.301782	0.842	0.858	0.676933	PCBP1
P2RY1	0.00510874	0.301338	0.453	0.464	1	P2RY1
PARD6B	3.23575e-08	0.301199	0.234	0.139	0.000715294	PARD6B
PGM2	2.67124e-06	0.29927	0.525	0.483	0.0590505	PGM2
MAFF	2.32858e-09	0.298978	0.226	0.122	5.14757e-05	MAFF
TPD52	2.94372e-08	0.298801	0.697	0.667	0.000650738	TPD52
ANXA3	1.24294e-06	0.298753	0.253	0.166	0.0274765	ANXA3
MB	6.18352e-11	0.298354	0.162	0.065	1.36693e-06	MB
DUSP6	0.00984997	0.297653	0.269	0.234	1	DUSP6
TJP2	1.86256e-05	0.296956	0.436	0.384	0.411738	TJP2
PPFIBP1	8.02851e-07	0.29683	0.471	0.407	0.0177478	PPFIBP1
DUSP7	2.01989e-06	0.296552	0.489	0.447	0.0446516	DUSP7
CDA	1.72262e-05	0.296385	0.263	0.186	0.380802	CDA
TJP1	7.5941e-06	0.296354	0.428	0.374	0.167875	TJP1
UBE2B	7.01324e-06	0.295879	0.554	0.535	0.155035	UBE2B
LEPROT	2.72033e-05	0.295662	0.588	0.584	0.601357	LEPROT
ANO6	2.92419e-06	0.294106	0.354	0.28	0.0646421	ANO6
FGF11	1.48841e-10	0.29379	0.337	0.217	3.29029e-06	FGF11
CTTNBP2NL	2.79993e-07	0.291112	0.402	0.324	0.00618953	CTTNBP2NL
BCAR1	0.000406945	0.290734	0.426	0.405	1	BCAR1
ZDHHC21	0.000625472	0.290201	0.285	0.243	1	ZDHHC21
FAM83G	2.18304e-05	0.290193	0.317	0.255	0.482583	FAM83G
ADD3	0.0100517	0.289861	0.673	0.722	1	ADD3
MAST4	1.07884e-05	0.288433	0.416	0.344	0.238489	MAST4
SLC22A23	1.90513e-09	0.288089	0.285	0.178	4.21149e-05	SLC22A23
HEBP2	7.73303e-06	0.287629	0.814	0.812	0.170946	HEBP2
NINJ1	0.834538	0.287252	0.345	0.395	1	NINJ1
TMSB10	1.91251e-10	0.286762	0.998	0.985	4.22779e-06	TMSB10
RNF149	0.000342278	0.285937	0.513	0.506	1	RNF149
SERPINB8	2.83981e-06	0.285778	0.568	0.553	0.0627768	SERPINB8
CYSRT1	0.000962994	0.283845	0.281	0.228	1	CYSRT1
RND3	0.0164274	0.283326	0.608	0.634	1	RND3
MAP3K9	0.000292587	0.28062	0.317	0.269	1	MAP3K9
BCL2L1	6.04979e-07	0.280475	0.398	0.319	0.0133737	BCL2L1
ITGB4	7.11135e-05	0.280126	0.766	0.803	1	ITGB4
2005-03-01	6.3855e-07	0.279655	0.521	0.479	0.0141158	2005-03-01
WNT7B	0.000376822	0.279471	0.39	0.359	1	WNT7B
UBE2D3	1.16114e-07	0.278654	0.903	0.884	0.00256682	UBE2D3
SNX9	0.000994592	0.278104	0.228	0.18	1	SNX9
ANXA2	1.34543e-10	0.277532	0.998	0.962	2.9742e-06	ANXA2
RP6-65G23.3	3.18447e-09	0.27672	0.196	0.101	7.03958e-05	RP6-65G23.3
CSNK1A1	3.71338e-08	0.275838	0.824	0.843	0.00082088	CSNK1A1
MEF2A	3.25757e-05	0.275549	0.477	0.439	0.720118	MEF2A
JMJD1C	0.000272322	0.275195	0.461	0.436	1	JMJD1C
B4GALT4	0.100946	0.274006	0.62	0.695	1	B4GALT4
MAFK	0.00225196	0.273734	0.263	0.216	1	MAFK
MALT1	2.48197e-06	0.272893	0.398	0.334	0.0548665	MALT1
RIT1	6.40732e-05	0.272834	0.404	0.362	1	RIT1
PPP2R2C	3.27688e-11	0.272432	0.279	0.16	7.24388e-07	PPP2R2C
KLF7	0.000203643	0.27218	0.424	0.391	1	KLF7
WASF2	0.00102658	0.272116	0.661	0.689	1	WASF2
NEDD4L	1.92045e-05	0.272084	0.295	0.222	0.424535	NEDD4L
BACE2	8.17706e-05	0.271688	0.471	0.436	1	BACE2
ANKRD9	0.000649082	0.270851	0.493	0.482	1	ANKRD9
EPHB3	0.0240494	0.270544	0.382	0.384	1	EPHB3
LYST	0.00010748	0.270114	0.297	0.246	1	LYST
MYL6	3.49338e-10	0.269297	0.988	0.967	7.72246e-06	MYL6
TTYH3	2.68686e-06	0.269201	0.279	0.197	0.0593957	TTYH3
DSG2	0.0345564	0.268814	0.529	0.567	1	DSG2
KLC3	3.05822e-05	0.268222	0.586	0.572	0.676051	KLC3
KRT80	0.0744518	0.266109	0.339	0.342	1	KRT80
AKAP13	7.78495e-05	0.264748	0.612	0.64	1	AKAP13
PLA2G4D	9.04975e-18	0.263689	0.111	0.017	2.00054e-13	PLA2G4D
NOL3	0.0185061	0.263497	0.461	0.476	1	NOL3
SERP1	2.96954e-06	0.263472	0.925	0.924	0.0656447	SERP1
TMEM79	0.000116875	0.262839	0.327	0.269	1	TMEM79
DHRS1	6.50047e-06	0.262632	0.513	0.479	0.143699	DHRS1
UBALD2	1.42569e-06	0.262429	0.626	0.593	0.0315162	UBALD2
SOCS1	0.191901	0.262211	0.242	0.24	1	SOCS1
MAP3K8	6.40271e-06	0.262102	0.299	0.224	0.141538	MAP3K8
MPZL3	1.47164e-12	0.261085	0.236	0.113	3.25321e-08	MPZL3
DNAJB2	4.51099e-06	0.261071	0.59	0.572	0.09972	DNAJB2
RYBP	9.40881e-05	0.261039	0.246	0.188	1	RYBP
ALDH3B2	2.43404e-06	0.260914	0.289	0.204	0.0538068	ALDH3B2
AMTN	0.786039	0.26086	0.158	0.17	1	AMTN
CLIP1	7.74403e-05	0.2603	0.685	0.723	1	CLIP1
ACTR3	3.65896e-07	0.26026	0.83	0.853	0.0080885	ACTR3
DCUN1D3	6.03579e-08	0.259619	0.196	0.108	0.00133427	DCUN1D3
CCDC64B	0.000898006	0.25961	0.331	0.29	1	CCDC64B
EHF	0.00184448	0.2595	0.711	0.749	1	EHF
PCDH1	2.42656e-06	0.259432	0.335	0.26	0.0536415	PCDH1
EHD1	4.31322e-05	0.259305	0.305	0.236	0.953481	EHD1
DSP	7.22123e-06	0.258955	0.986	0.958	0.159633	DSP
BACH1	0.00168239	0.258305	0.43	0.408	1	BACH1
SHB	0.000257427	0.258183	0.325	0.266	1	SHB
SH3GL1	8.26888e-05	0.258009	0.475	0.449	1	SH3GL1
EPHX3	0.00563441	0.257672	0.428	0.41	1	EPHX3
PPP2R2A	0.000815673	0.257194	0.568	0.579	1	PPP2R2A
EVPL	0.00239973	0.257178	0.384	0.369	1	EVPL
ACADVL	1.51691e-05	0.25686	0.679	0.688	0.335328	ACADVL
SLMAP	0.0048348	0.256699	0.432	0.423	1	SLMAP
NUMB	2.48217e-06	0.256665	0.687	0.676	0.054871	NUMB
PTAFR	1.39092e-05	0.256596	0.269	0.198	0.307478	PTAFR
ADAM10	0.000288741	0.256376	0.547	0.547	1	ADAM10
ATP13A3	0.00651142	0.256079	0.473	0.467	1	ATP13A3
ARL4D	0.00155477	0.255403	0.459	0.435	1	ARL4D
ADAM28	2.45742e-06	0.254377	0.259	0.176	0.0543237	ADAM28
DOCK9	3.49077e-05	0.252881	0.319	0.253	0.77167	DOCK9
CHD9	0.00020205	0.252753	0.59	0.603	1	CHD9
KRT14	6.42497e-06	0.252735	0.988	0.969	0.14203	KRT14
ZBTB43	0.00219392	0.25259	0.341	0.314	1	ZBTB43
UBE2J1	7.25043e-06	0.251185	0.491	0.44	0.160278	UBE2J1
ABCG1	2.86888e-08	0.251044	0.216	0.121	0.000634195	ABCG1
DLGAP4	1.61419e-05	0.251002	0.402	0.346	0.356833	DLGAP4
ANG	3.81857e-12	0.250899	0.196	0.085	8.44133e-08	ANG
AAGAB	1.69526e-15	-0.250235	0.216	0.441	3.74755e-11	AAGAB
COMTD1	6.46723e-12	-0.250256	0.455	0.671	1.42965e-07	COMTD1
ABCF1	6.41872e-16	-0.250472	0.253	0.493	1.41892e-11	ABCF1
GAS6	1.74173e-17	-0.250515	0.141	0.364	3.85027e-13	GAS6
ATIC	1.47862e-20	-0.250569	0.069	0.279	3.26863e-16	ATIC
DFFA	1.50011e-18	-0.251102	0.111	0.328	3.31615e-14	DFFA
PIR	9.43547e-18	-0.251286	0.123	0.335	2.08581e-13	PIR
MYDGF	1.93223e-12	-0.251388	0.396	0.641	4.2714e-08	MYDGF
LTV1	6.77763e-24	-0.251426	0.053	0.278	1.49826e-19	LTV1
MRPS35	2.86364e-20	-0.251617	0.135	0.376	6.33037e-16	MRPS35
GBP4	2.8958e-17	-0.251639	0.2	0.44	6.40146e-13	GBP4
LYRM2	6.45741e-21	-0.251698	0.137	0.385	1.42747e-16	LYRM2
DPM2	3.92729e-15	-0.251751	0.22	0.446	8.68168e-11	DPM2
CPNE1	9.82239e-18	-0.251863	0.216	0.467	2.17134e-13	CPNE1
NUP107	1.29164e-17	-0.251877	0.17	0.405	2.85531e-13	NUP107
DNASE2	1.34869e-17	-0.252638	0.16	0.389	2.98141e-13	DNASE2
DPY30	2.50627e-14	-0.252705	0.398	0.64	5.54036e-10	DPY30
RSRC1	2.49876e-15	-0.253021	0.309	0.556	5.52375e-11	RSRC1
PTGES3	2.12723e-11	-0.253153	0.83	0.916	4.70245e-07	PTGES3
WDR34	6.57641e-16	-0.253329	0.208	0.429	1.45378e-11	WDR34
MRPL32	8.56716e-22	-0.253405	0.123	0.376	1.89386e-17	MRPL32
POP7	1.85948e-18	-0.253665	0.162	0.396	4.11056e-14	POP7
MRPL37	1.11917e-18	-0.253687	0.19	0.436	2.47404e-14	MRPL37
MRPS11	1.76177e-16	-0.253816	0.246	0.495	3.89457e-12	MRPS11
NR2F6	2.5064e-14	-0.25384	0.323	0.559	5.54065e-10	NR2F6
FBXO9	3.75095e-16	-0.254295	0.204	0.435	8.29184e-12	FBXO9
RBM26	1.58559e-18	-0.254504	0.208	0.455	3.5051e-14	RBM26
SMARCA5	1.1772e-13	-0.254533	0.382	0.614	2.60233e-09	SMARCA5
XPOT	2.15983e-15	-0.254592	0.253	0.491	4.77453e-11	XPOT
SEC62	2.63204e-11	-0.255221	0.624	0.808	5.81838e-07	SEC62
ANK3	1.27622e-16	-0.255257	0.143	0.352	2.82122e-12	ANK3
SHMT2	1.98361e-15	-0.255537	0.232	0.459	4.38497e-11	SHMT2
GTSE1	9.7791e-20	-0.255771	0.024	0.197	2.16177e-15	GTSE1
TMA7	1.86256e-13	-0.256005	0.562	0.782	4.11737e-09	TMA7
COQ4	7.08881e-18	-0.256815	0.182	0.424	1.56705e-13	COQ4
SUSD4	8.39553e-16	-0.256916	0.192	0.411	1.85592e-11	SUSD4
NUB1	4.1433e-18	-0.256955	0.174	0.411	9.15917e-14	NUB1
IFITM2	1.1054e-10	-0.257118	0.21	0.377	2.44359e-06	IFITM2
GSTZ1	1.08313e-22	-0.257222	0.065	0.288	2.39436e-18	GSTZ1
SPON2	2.46537e-16	-0.25731	0.069	0.245	5.44996e-12	SPON2
KIAA1524	1.1359e-20	-0.257352	0.057	0.259	2.51102e-16	KIAA1524
ELAVL1	1.02405e-13	-0.257839	0.299	0.525	2.26377e-09	ELAVL1
AKR1C3	8.1681e-13	-0.257995	0.105	0.268	1.80564e-08	AKR1C3
MYCBP2	3.58475e-11	-0.258115	0.529	0.729	7.92445e-07	MYCBP2
TNFSF10	6.63302e-10	-0.258229	0.865	0.942	1.46629e-05	TNFSF10
NEDD8	8.44081e-12	-0.258843	0.756	0.879	1.86593e-07	NEDD8
PRPF40A	8.75887e-12	-0.25895	0.507	0.725	1.93623e-07	PRPF40A
GLO1	1.4323e-14	-0.258991	0.404	0.657	3.16625e-10	GLO1
DNAJC21	3.59693e-14	-0.259127	0.446	0.689	7.95138e-10	DNAJC21
LSM8	2.2096e-14	-0.259165	0.459	0.706	4.88454e-10	LSM8
PUF60	4.70188e-13	-0.259175	0.356	0.593	1.0394e-08	PUF60
TMEM208	1.66416e-13	-0.259327	0.315	0.537	3.67879e-09	TMEM208
C14orf80	2.27269e-21	-0.259333	0.139	0.398	5.024e-17	C14orf80
OAZ1	4.26833e-16	-0.259615	0.972	0.967	9.43557e-12	OAZ1
MMS22L	9.37231e-18	-0.259802	0.141	0.362	2.07184e-13	MMS22L
IFIT2	2.19198e-11	-0.259918	0.038	0.157	4.84559e-07	IFIT2
PML	7.13206e-14	-0.259989	0.327	0.56	1.57661e-09	PML
UMPS	7.68528e-20	-0.260141	0.123	0.355	1.69891e-15	UMPS
SKP1	2.89013e-11	-0.260166	0.727	0.855	6.38892e-07	SKP1
NAE1	2.26556e-16	-0.260355	0.248	0.491	5.00825e-12	NAE1
TMEM19	1.86981e-16	-0.260889	0.236	0.48	4.1334e-12	TMEM19
PQBP1	2.7464e-18	-0.261159	0.105	0.319	6.07118e-14	PQBP1
NDUFA12	2.88777e-10	-0.261587	0.62	0.783	6.3837e-06	NDUFA12
UPF3B	6.28965e-17	-0.261656	0.293	0.548	1.39039e-12	UPF3B
PTGES	3.55862e-16	-0.261969	0.196	0.421	7.86669e-12	PTGES
RPA2	1.4896e-17	-0.262069	0.234	0.488	3.29292e-13	RPA2
GART	1.70742e-22	-0.262377	0.111	0.355	3.77443e-18	GART
MCM4	3.66381e-17	-0.263081	0.184	0.417	8.09922e-13	MCM4
WDR61	7.70623e-21	-0.263151	0.137	0.386	1.70354e-16	WDR61
CNPY3	3.96599e-20	-0.263262	0.164	0.417	8.76722e-16	CNPY3
CROT	6.72983e-16	-0.263561	0.198	0.417	1.4877e-11	CROT
TSN	3.35614e-22	-0.263681	0.182	0.449	7.41908e-18	TSN
MMP28	3.23944e-15	-0.263831	0.311	0.553	7.1611e-11	MMP28
FDX1	1.21279e-16	-0.264004	0.265	0.512	2.681e-12	FDX1
FAT2	7.31279e-17	-0.26406	0.192	0.426	1.61657e-12	FAT2
WFDC2	1.62415e-07	-0.26418	0.505	0.67	0.00359035	WFDC2
PFDN2	4.78682e-12	-0.264724	0.584	0.778	1.05817e-07	PFDN2
PTGES2	2.71926e-19	-0.264766	0.164	0.402	6.01119e-15	PTGES2
SSNA1	1.1164e-14	-0.264785	0.362	0.617	2.46791e-10	SSNA1
TAX1BP3	2.27674e-12	-0.264787	0.515	0.738	5.03297e-08	TAX1BP3
MRPL21	1.63702e-17	-0.265002	0.216	0.463	3.6188e-13	MRPL21
DGCR6L	6.74765e-21	-0.265127	0.234	0.513	1.49164e-16	DGCR6L
UBE3C	3.21028e-18	-0.265173	0.178	0.413	7.09664e-14	UBE3C
ERGIC2	7.13086e-16	-0.26522	0.4	0.653	1.57635e-11	ERGIC2
RPS28	1.69169e-21	-0.265307	0.992	0.984	3.73966e-17	RPS28
COPS6	2.21529e-14	-0.265761	0.392	0.631	4.89713e-10	COPS6
CHD4	1.03455e-17	-0.265835	0.251	0.505	2.28698e-13	CHD4
FAM96A	3.74732e-22	-0.265899	0.135	0.388	8.28382e-18	FAM96A
UBL4A	6.00307e-18	-0.266007	0.218	0.476	1.32704e-13	UBL4A
HOXA10	7.14913e-20	-0.26606	0.121	0.356	1.58039e-15	HOXA10
DUS1L	2.8765e-23	-0.266143	0.119	0.382	6.3588e-19	DUS1L
TSPAN1	1.0123e-11	-0.266743	0.438	0.653	2.2378e-07	TSPAN1
EIF3I	1.83946e-15	-0.266853	0.358	0.617	4.06631e-11	EIF3I
NOL7	3.80391e-18	-0.266914	0.228	0.474	8.40892e-14	NOL7
PSMC2	1.8832e-17	-0.267133	0.275	0.525	4.16301e-13	PSMC2
LINC00998	2.37202e-14	-0.267142	0.307	0.534	5.24359e-10	LINC00998
MRPL16	1.43922e-20	-0.267389	0.17	0.421	3.18154e-16	MRPL16
TBCA	3.13341e-13	-0.267766	0.497	0.721	6.92672e-09	TBCA
POLR2H	1.87793e-15	-0.267807	0.394	0.646	4.15136e-11	POLR2H
FAM208B	6.85379e-19	-0.267917	0.119	0.337	1.5151e-14	FAM208B
TFDP2	1.43894e-16	-0.268159	0.192	0.421	3.18092e-12	TFDP2
TMEM9B	1.08066e-14	-0.268179	0.345	0.586	2.38891e-10	TMEM9B
LARP4	1.17245e-20	-0.268204	0.17	0.426	2.59181e-16	LARP4
ECH1	6.64783e-12	-0.268212	0.598	0.786	1.46957e-07	ECH1
SNHG15	8.39396e-19	-0.268272	0.172	0.415	1.85557e-14	SNHG15
EMC10	6.02018e-14	-0.268701	0.368	0.589	1.33082e-09	EMC10
IGFBP4	2.66431e-13	-0.268702	0.412	0.648	5.88971e-09	IGFBP4
WBSCR22	1.06479e-20	-0.268822	0.145	0.396	2.35383e-16	WBSCR22
MTDH	1.05703e-10	-0.269253	0.511	0.723	2.33666e-06	MTDH
MBNL1	1.28e-12	-0.269746	0.479	0.697	2.82956e-08	MBNL1
TK1	2.29799e-12	-0.269903	0.307	0.513	5.07995e-08	TK1
CAPRIN1	1.37217e-16	-0.269987	0.327	0.589	3.03332e-12	CAPRIN1
EIF2AK2	2.43008e-13	-0.270253	0.461	0.688	5.37193e-09	EIF2AK2
SAA1	3.89338e-12	-0.270467	0.152	0.327	8.60671e-08	SAA1
ZNRD1	1.73688e-17	-0.270486	0.224	0.466	3.83954e-13	ZNRD1
FAIM	3.36597e-19	-0.270659	0.184	0.438	7.44081e-15	FAIM
LPCAT3	2.6474e-18	-0.2707	0.196	0.435	5.85235e-14	LPCAT3
PUM3	1.1173e-25	-0.270808	0.051	0.286	2.4699e-21	PUM3
COA6	1.14725e-20	-0.271112	0.143	0.393	2.53611e-16	COA6
FGFBP1	3.67367e-06	-0.27117	0.608	0.749	0.08121	FGFBP1
FYB	2.70383e-14	-0.271737	0.154	0.349	5.97709e-10	FYB
COMMD4	5.72749e-14	-0.271784	0.345	0.594	1.26612e-09	COMMD4
SESN3	3.90589e-15	-0.271829	0.123	0.314	8.63436e-11	SESN3
PTMS	6.57693e-09	-0.271979	0.869	0.924	0.00014539	PTMS
RPL3	2.77343e-17	-0.272307	0.962	0.962	6.13093e-13	RPL3
COX7A2L	4.23243e-14	-0.272504	0.493	0.722	9.35621e-10	COX7A2L
PSME3	2.67722e-21	-0.272524	0.174	0.437	5.91826e-17	PSME3
RRM1	3.26499e-15	-0.272549	0.291	0.53	7.21758e-11	RRM1
GTF3A	1.08917e-21	-0.272643	0.141	0.398	2.40771e-17	GTF3A
S100A6	2.47111e-13	-0.272746	0.966	0.976	5.46263e-09	S100A6
TRMT10C	2.28299e-19	-0.272824	0.204	0.456	5.04678e-15	TRMT10C
IMPDH2	1.86776e-21	-0.273026	0.111	0.347	4.12887e-17	IMPDH2
TIMMDC1	2.19671e-16	-0.273575	0.376	0.623	4.85604e-12	TIMMDC1
RPL29	2.62072e-18	-0.273604	0.945	0.974	5.79337e-14	RPL29
TMEM14A	1.02274e-12	-0.274204	0.392	0.609	2.26087e-08	TMEM14A
TMTC3	9.3786e-16	-0.274597	0.303	0.55	2.07323e-11	TMTC3
CDIPT	9.06415e-21	-0.274998	0.172	0.434	2.00372e-16	CDIPT
ZNF146	9.78117e-23	-0.275071	0.186	0.462	2.16223e-18	ZNF146
FKBP1A	1.54381e-13	-0.275531	0.741	0.889	3.41276e-09	FKBP1A
TP53	1.74688e-24	-0.275584	0.065	0.3	3.86164e-20	TP53
VRK1	1.45274e-24	-0.275691	0.067	0.306	3.21143e-20	VRK1
ARMC10	9.23091e-20	-0.27579	0.202	0.465	2.04058e-15	ARMC10
RDH11	1.71298e-13	-0.275833	0.382	0.603	3.78672e-09	RDH11
RFC4	1.1175e-20	-0.275983	0.162	0.417	2.47034e-16	RFC4
PCSK7	2.34678e-16	-0.275987	0.301	0.541	5.18779e-12	PCSK7
TMEM109	2.39014e-18	-0.276176	0.224	0.473	5.28364e-14	TMEM109
PLK1	4.84408e-16	-0.276624	0.032	0.182	1.07083e-11	PLK1
NFE2L3	4.94161e-17	-0.276642	0.257	0.509	1.09239e-12	NFE2L3
HADHA	5.0426e-15	-0.276875	0.378	0.634	1.11472e-10	HADHA
THEM6	4.25692e-15	-0.277066	0.234	0.458	9.41035e-11	THEM6
RCC2	2.61339e-16	-0.277202	0.319	0.571	5.77716e-12	RCC2
CKAP5	4.79512e-22	-0.277301	0.073	0.297	1.06001e-17	CKAP5
ANKRD11	2.38923e-13	-0.277624	0.412	0.646	5.28164e-09	ANKRD11
NDUFAF4	3.4053e-26	-0.277824	0.055	0.297	7.52776e-22	NDUFAF4
PPIB	1.40624e-12	-0.278432	0.818	0.914	3.10864e-08	PPIB
KIF22	9.494e-19	-0.278554	0.125	0.344	2.09874e-14	KIF22
SDHC	8.47397e-15	-0.278558	0.455	0.695	1.87325e-10	SDHC
NAA50	1.65667e-14	-0.278614	0.59	0.797	3.66224e-10	NAA50
PITHD1	3.17136e-16	-0.278622	0.299	0.543	7.01061e-12	PITHD1
LAMTOR1	4.84209e-15	-0.278827	0.406	0.659	1.07039e-10	LAMTOR1
ASNA1	9.96274e-18	-0.278891	0.259	0.518	2.20236e-13	ASNA1
ACAT2	3.6089e-18	-0.278934	0.103	0.313	7.97783e-14	ACAT2
TRIP6	6.21518e-19	-0.279457	0.18	0.425	1.37393e-14	TRIP6
TSR3	1.41175e-20	-0.279516	0.182	0.439	3.12082e-16	TSR3
PPIG	1.98858e-15	-0.27965	0.473	0.73	4.39595e-11	PPIG
TIMM50	1.42095e-25	-0.279923	0.105	0.375	3.14116e-21	TIMM50
RANGAP1	3.73504e-21	-0.280136	0.123	0.364	8.25667e-17	RANGAP1
PRKCDBP	6.87139e-16	-0.280196	0.133	0.337	1.51899e-11	PRKCDBP
TMEM261	2.24559e-22	-0.280376	0.107	0.352	4.9641e-18	TMEM261
LINC00958	8.77649e-20	-0.280529	0.257	0.532	1.94013e-15	LINC00958
NDUFB5	1.97308e-12	-0.280821	0.636	0.807	4.36169e-08	NDUFB5
ENSA	1.1829e-15	-0.281119	0.533	0.775	2.61492e-11	ENSA
CUTA	4.413e-14	-0.281144	0.398	0.636	9.75539e-10	CUTA
NUF2	6.39171e-19	-0.28135	0.04	0.217	1.41295e-14	NUF2
FAM173A	1.06162e-25	-0.281461	0.091	0.351	2.34682e-21	FAM173A
M6PR	6.50274e-18	-0.281566	0.246	0.494	1.4375e-13	M6PR
AIMP2	7.78285e-29	-0.281901	0.046	0.305	1.72048e-24	AIMP2
PCBP2	1.55764e-13	-0.281915	0.6	0.791	3.44332e-09	PCBP2
RPS15A	8.23208e-18	-0.281923	0.986	0.982	1.81978e-13	RPS15A
RPF2	2.46653e-21	-0.282053	0.133	0.381	5.45251e-17	RPF2
KRTCAP3	3.11331e-18	-0.282145	0.244	0.499	6.88227e-14	KRTCAP3
NUDT8	2.36475e-16	-0.282205	0.248	0.488	5.22752e-12	NUDT8
YY1	1.02206e-13	-0.282306	0.596	0.795	2.25936e-09	YY1
PNKD	1.56133e-20	-0.282402	0.23	0.508	3.45147e-16	PNKD
USP14	6.71324e-14	-0.282607	0.386	0.611	1.48403e-09	USP14
MRPS16	6.0706e-18	-0.283324	0.267	0.54	1.34197e-13	MRPS16
MAF1	4.02319e-20	-0.283377	0.198	0.466	8.89366e-16	MAF1
HOXA10-AS	2.21817e-21	-0.283484	0.105	0.343	4.90348e-17	HOXA10-AS
RPS9	1.96322e-20	-0.283542	0.974	0.973	4.3399e-16	RPS9
TPRKB	9.91965e-18	-0.283549	0.267	0.526	2.19284e-13	TPRKB
SDHD	1.55545e-12	-0.283704	0.537	0.729	3.43847e-08	SDHD
ATP1A1	2.62802e-11	-0.283783	0.729	0.884	5.8095e-07	ATP1A1
POP5	1.13905e-28	-0.283821	0.061	0.327	2.51797e-24	POP5
YDJC	9.63477e-23	-0.283954	0.109	0.353	2.12986e-18	YDJC
PDIA6	9.94084e-13	-0.284081	0.741	0.897	2.19752e-08	PDIA6
NFIA	3.24842e-22	-0.28446	0.152	0.411	7.18097e-18	NFIA
CFH	5.32834e-14	-0.284564	0.313	0.538	1.17788e-09	CFH
KPNB1	1.24417e-14	-0.284566	0.455	0.701	2.75037e-10	KPNB1
LAP3	1.88577e-21	-0.284724	0.137	0.386	4.16868e-17	LAP3
SAMD1	4.12971e-17	-0.284831	0.331	0.597	9.12913e-13	SAMD1
SP100	5.69745e-17	-0.285236	0.366	0.65	1.25948e-12	SP100
GTPBP4	6.03786e-22	-0.285404	0.156	0.416	1.33473e-17	GTPBP4
RHOV	5.917e-10	-0.285726	0.776	0.897	1.30801e-05	RHOV
CINP	5.96247e-22	-0.285767	0.174	0.447	1.31806e-17	CINP
XRN2	3.81637e-18	-0.286024	0.285	0.547	8.43647e-14	XRN2
PDCD6	2.18788e-14	-0.286209	0.632	0.834	4.83653e-10	PDCD6
RPL18	2.73014e-25	-0.286238	0.998	0.981	6.03524e-21	RPL18
PSMD2	3.83341e-12	-0.286262	0.59	0.787	8.47414e-08	PSMD2
MRPS10	1.99018e-16	-0.286461	0.335	0.581	4.39949e-12	MRPS10
SCP2	9.73824e-12	-0.286743	0.681	0.845	2.15274e-07	SCP2
PSMG1	2.3928e-19	-0.287102	0.295	0.576	5.28951e-15	PSMG1
OAS2	1.78837e-20	-0.287115	0.24	0.523	3.95337e-16	OAS2
PPT1	3.25567e-20	-0.287222	0.263	0.542	7.19699e-16	PPT1
SCO2	1.87512e-14	-0.287475	0.41	0.66	4.14515e-10	SCO2
KARS	7.08576e-24	-0.287674	0.166	0.441	1.56638e-19	KARS
DNAJC7	5.8974e-15	-0.287701	0.345	0.582	1.30368e-10	DNAJC7
POLR2J3	4.45186e-11	-0.287865	0.503	0.698	9.84127e-07	POLR2J3
ESF1	1.25051e-21	-0.28818	0.164	0.423	2.76438e-17	ESF1
TAF1D	1.18251e-15	-0.288212	0.455	0.719	2.61406e-11	TAF1D
BCAM	2.41328e-10	-0.288243	0.186	0.351	5.33479e-06	BCAM
NAA15	1.71888e-22	-0.288394	0.152	0.415	3.79975e-18	NAA15
HNRNPK	6.07866e-15	-0.288454	0.867	0.931	1.34375e-10	HNRNPK
HNRNPU	2.85675e-14	-0.288778	0.687	0.831	6.31513e-10	HNRNPU
CETN2	1.06843e-15	-0.288911	0.479	0.737	2.36187e-11	CETN2
HLTF	2.40347e-19	-0.288922	0.176	0.417	5.31312e-15	HLTF
GSTK1	2.47727e-13	-0.289694	0.424	0.662	5.47624e-09	GSTK1
TMEM14C	3.66588e-15	-0.290026	0.552	0.773	8.10379e-11	TMEM14C
LLPH	1.04917e-18	-0.290439	0.251	0.508	2.3193e-14	LLPH
DBF4	1.60462e-25	-0.29047	0.044	0.273	3.54717e-21	DBF4
EIF3E	7.56987e-15	-0.29049	0.56	0.762	1.6734e-10	EIF3E
SF3B3	3.51749e-23	-0.290732	0.158	0.431	7.77577e-19	SF3B3
SULF2	4.43396e-21	-0.290819	0.16	0.416	9.8017e-17	SULF2
RIF1	1.17169e-19	-0.290928	0.236	0.5	2.59015e-15	RIF1
CCDC34	9.58006e-22	-0.291044	0.149	0.405	2.11777e-17	CCDC34
TCTEX1D2	1.08721e-18	-0.29107	0.285	0.558	2.40339e-14	TCTEX1D2
ST5	1.3831e-16	-0.291282	0.251	0.49	3.05749e-12	ST5
MYEOV2	9.87625e-14	-0.291463	0.594	0.799	2.18324e-09	MYEOV2
ANAPC11	2.31822e-13	-0.291837	0.628	0.823	5.12467e-09	ANAPC11
STUB1	2.4359e-14	-0.291936	0.402	0.649	5.3848e-10	STUB1
SSBP3	1.3634e-17	-0.292597	0.277	0.523	3.01393e-13	SSBP3
GPC1	5.04748e-13	-0.292613	0.549	0.776	1.1158e-08	GPC1
GHITM	1.11287e-13	-0.292791	0.568	0.766	2.4601e-09	GHITM
ORC6	1.06077e-24	-0.292825	0.055	0.285	2.34493e-20	ORC6
BCL11A	1.19117e-21	-0.293631	0.097	0.327	2.63319e-17	BCL11A
CDK2AP1	1.57691e-14	-0.293651	0.38	0.602	3.48591e-10	CDK2AP1
PYURF	3.30669e-17	-0.29372	0.511	0.77	7.30977e-13	PYURF
GTF2I	3.97015e-12	-0.294514	0.638	0.827	8.77641e-08	GTF2I
EIF4A1	2.6673e-15	-0.294654	0.513	0.748	5.89633e-11	EIF4A1
PTBP1	8.4356e-17	-0.294715	0.406	0.67	1.86477e-12	PTBP1
SSSCA1	7.57475e-26	-0.295052	0.095	0.357	1.67447e-21	SSSCA1
PBK	1.60936e-24	-0.295111	0.026	0.235	3.55765e-20	PBK
MZT1	1.49985e-16	-0.295379	0.261	0.504	3.31556e-12	MZT1
TMEM106C	5.03478e-16	-0.295605	0.368	0.613	1.11299e-11	TMEM106C
RCN2	6.8302e-15	-0.295708	0.386	0.626	1.50988e-10	RCN2
NDUFB8	1.5065e-17	-0.29605	0.465	0.708	3.33028e-13	NDUFB8
EPHX1	7.24467e-19	-0.296055	0.178	0.419	1.60151e-14	EPHX1
RPL15	1.57463e-17	-0.296115	0.941	0.967	3.48088e-13	RPL15
PSMC4	1.46827e-16	-0.296298	0.461	0.723	3.24576e-12	PSMC4
TPD52L1	1.1554e-15	-0.296644	0.402	0.664	2.55412e-11	TPD52L1
IL20RA	4.02299e-24	-0.297275	0.117	0.379	8.89323e-20	IL20RA
TMEM205	8.51138e-22	-0.297637	0.202	0.476	1.88152e-17	TMEM205
RPP25	2.56916e-20	-0.297641	0.206	0.468	5.67937e-16	RPP25
C9orf78	1.9196e-21	-0.297765	0.224	0.497	4.24347e-17	C9orf78
VAV3	4.26557e-21	-0.297895	0.145	0.393	9.42946e-17	VAV3
NDUFB4	8.30628e-16	-0.297984	0.802	0.905	1.83619e-11	NDUFB4
2011-09-01	2.95181e-20	-0.298039	0.214	0.478	6.52528e-16	2011-09-01
PPP1CC	3.27121e-14	-0.298319	0.41	0.631	7.23134e-10	PPP1CC
ZWINT	9.53057e-22	-0.298395	0.143	0.397	2.10683e-17	ZWINT
DDRGK1	1.36377e-21	-0.298474	0.202	0.475	3.01474e-17	DDRGK1
CACYBP	3.97293e-17	-0.298485	0.331	0.589	8.78256e-13	CACYBP
MT-ND4L	2.49528e-12	-0.298584	0.596	0.775	5.51607e-08	MT-ND4L
NHP2	2.05646e-26	-0.298718	0.113	0.391	4.54601e-22	NHP2
PFDN4	6.96586e-18	-0.299026	0.222	0.459	1.53987e-13	PFDN4
DHX36	2.23307e-20	-0.299318	0.305	0.593	4.93643e-16	DHX36
MMAB	6.15467e-25	-0.299366	0.065	0.302	1.36055e-20	MMAB
TRIAP1	5.74571e-24	-0.299536	0.131	0.389	1.27015e-19	TRIAP1
PAICS	5.35915e-22	-0.299627	0.145	0.402	1.18469e-17	PAICS
COPZ1	1.87749e-19	-0.299712	0.337	0.61	4.15037e-15	COPZ1
COX7A2	9.86332e-17	-0.29978	0.889	0.935	2.18039e-12	COX7A2
AES	2.78232e-14	-0.299879	0.665	0.867	6.15059e-10	AES
UQCRC2	3.00164e-15	-0.300375	0.457	0.707	6.63543e-11	UQCRC2
MRPL36	3.08749e-19	-0.300419	0.263	0.532	6.82521e-15	MRPL36
NIFK	1.52289e-21	-0.300563	0.218	0.49	3.36651e-17	NIFK
CNDP2	2.25933e-20	-0.300658	0.259	0.545	4.99448e-16	CNDP2
TBCB	2.78536e-15	-0.301008	0.475	0.713	6.15732e-11	TBCB
YWHAE	4.52754e-18	-0.301292	0.851	0.936	1.00086e-13	YWHAE
PDAP1	4.84947e-16	-0.301611	0.457	0.712	1.07202e-11	PDAP1
TMX2	3.07652e-18	-0.301901	0.277	0.539	6.80096e-14	TMX2
UFC1	1.80525e-20	-0.301913	0.168	0.417	3.99068e-16	UFC1
KRT15	1.30779e-13	-0.30235	0.275	0.494	2.891e-09	KRT15
FOXM1	5.72069e-24	-0.30242	0.051	0.271	1.26462e-19	FOXM1
C1R	2.5141e-18	-0.302857	0.289	0.55	5.55767e-14	C1R
C9orf142	2.6833e-22	-0.302896	0.194	0.46	5.9317e-18	C9orf142
RNPS1	2.17945e-16	-0.303015	0.402	0.648	4.81788e-12	RNPS1
SAP18	4.09724e-16	-0.303227	0.448	0.695	9.05736e-12	SAP18
MRPS5	1.728e-20	-0.30334	0.248	0.513	3.81992e-16	MRPS5
FUCA2	6.78446e-24	-0.303378	0.135	0.404	1.49977e-19	FUCA2
ADAM15	9.52217e-16	-0.303528	0.404	0.659	2.10497e-11	ADAM15
IFT57	1.59898e-16	-0.303753	0.325	0.577	3.5347e-12	IFT57
PSIP1	8.93954e-24	-0.303773	0.111	0.368	1.97617e-19	PSIP1
ALYREF	4.02396e-23	-0.30394	0.198	0.482	8.89537e-19	ALYREF
DLD	8.13231e-18	-0.303942	0.273	0.518	1.79773e-13	DLD
ARL6IP4	2.55592e-12	-0.304044	0.616	0.796	5.65013e-08	ARL6IP4
UQCRFS1	1.15998e-14	-0.30412	0.491	0.711	2.56426e-10	UQCRFS1
PTGFRN	9.29715e-18	-0.304887	0.327	0.578	2.05523e-13	PTGFRN
BCLAF1	1.07248e-18	-0.304891	0.299	0.571	2.37083e-14	BCLAF1
TMEM237	5.08138e-23	-0.305201	0.17	0.441	1.12329e-18	TMEM237
G3BP1	2.75611e-17	-0.30543	0.253	0.489	6.09266e-13	G3BP1
C1S	2.09905e-11	-0.305446	0.414	0.622	4.64016e-07	C1S
MRPL55	6.89534e-24	-0.305479	0.19	0.472	1.52428e-19	MRPL55
TXNL1	3.9814e-15	-0.305558	0.549	0.775	8.80128e-11	TXNL1
PHPT1	8.06113e-18	-0.305672	0.36	0.639	1.78199e-13	PHPT1
GPAA1	8.15199e-23	-0.305895	0.129	0.384	1.80208e-18	GPAA1
PDCD2	9.32186e-24	-0.306038	0.156	0.434	2.06069e-19	PDCD2
APOL6	5.73466e-16	-0.306424	0.339	0.592	1.26771e-11	APOL6
APOA1BP	1.01471e-22	-0.306905	0.222	0.511	2.24312e-18	APOA1BP
C20orf27	2.51429e-29	-0.307149	0.04	0.293	5.55808e-25	C20orf27
EIF2S1	8.51291e-19	-0.307882	0.386	0.645	1.88186e-14	EIF2S1
PSMD11	2.14439e-15	-0.308151	0.513	0.743	4.7404e-11	PSMD11
FADS1	7.87609e-22	-0.308214	0.107	0.343	1.74109e-17	FADS1
POMP	1.12071e-13	-0.308298	0.665	0.826	2.47744e-09	POMP
TIMM10	2.58615e-29	-0.308482	0.073	0.352	5.71695e-25	TIMM10
PBX1	2.71709e-22	-0.308514	0.145	0.407	6.00639e-18	PBX1
TXN2	1.68299e-22	-0.308727	0.24	0.542	3.72042e-18	TXN2
RPN2	6.19453e-14	-0.308933	0.57	0.757	1.36936e-09	RPN2
SYCP2	2.07336e-20	-0.308939	0.22	0.487	4.58336e-16	SYCP2
RPS19BP1	1.62165e-18	-0.309309	0.42	0.69	3.58481e-14	RPS19BP1
PSMD3	1.74426e-22	-0.309727	0.305	0.6	3.85585e-18	PSMD3
DEPDC1	9.89399e-19	-0.309747	0.048	0.23	2.18717e-14	DEPDC1
COPS3	7.07414e-22	-0.310477	0.192	0.462	1.56381e-17	COPS3
SLC25A39	1.37268e-16	-0.31081	0.323	0.575	3.03444e-12	SLC25A39
SUCLG1	2.73632e-20	-0.310911	0.244	0.506	6.04892e-16	SUCLG1
EBNA1BP2	3.0485e-27	-0.311051	0.113	0.396	6.739e-23	EBNA1BP2
C11orf58	6.30724e-15	-0.311178	0.638	0.822	1.39428e-10	C11orf58
APOPT1	1.695e-17	-0.311219	0.307	0.558	3.74696e-13	APOPT1
EIF3G	6.09721e-18	-0.311422	0.382	0.653	1.34785e-13	EIF3G
BSG	2.49463e-15	-0.31164	0.776	0.883	5.51464e-11	BSG
PSMC3	2.26855e-16	-0.311797	0.41	0.661	5.01486e-12	PSMC3
ECT2	1.617e-16	-0.31266	0.208	0.432	3.57455e-12	ECT2
ENAH	2.68769e-17	-0.31268	0.436	0.697	5.94141e-13	ENAH
C17orf89	6.00901e-26	-0.313076	0.097	0.356	1.32835e-21	C17orf89
NAPRT	9.19433e-17	-0.313391	0.43	0.683	2.0325e-12	NAPRT
ILF2	2.65905e-20	-0.313529	0.299	0.565	5.8781e-16	ILF2
ANAPC5	3.48158e-22	-0.31353	0.291	0.591	7.69638e-18	ANAPC5
LSM6	5.19757e-24	-0.31404	0.236	0.547	1.14897e-19	LSM6
POLR2E	2.94846e-19	-0.314156	0.271	0.542	6.51787e-15	POLR2E
TCEA3	7.24448e-20	-0.31437	0.198	0.45	1.60146e-15	TCEA3
HDDC2	1.57568e-21	-0.31449	0.202	0.463	3.4832e-17	HDDC2
PDGFA	2.42008e-20	-0.314559	0.196	0.448	5.34983e-16	PDGFA
SF1	6.74829e-16	-0.314682	0.459	0.704	1.49178e-11	SF1
PSMC1	8.83667e-14	-0.315227	0.523	0.731	1.95344e-09	PSMC1
OSTC	1.34831e-15	-0.315666	0.642	0.839	2.98058e-11	OSTC
MRPL15	1.92945e-21	-0.315761	0.226	0.502	4.26524e-17	MRPL15
NUPL2	5.86617e-25	-0.315769	0.158	0.441	1.29678e-20	NUPL2
DDX18	8.78831e-19	-0.316165	0.349	0.623	1.94274e-14	DDX18
MRPL40	3.71702e-24	-0.316609	0.166	0.452	8.21684e-20	MRPL40
HIBCH	1.74897e-21	-0.317118	0.202	0.468	3.86626e-17	HIBCH
SIGMAR1	1.0333e-26	-0.317227	0.111	0.39	2.28422e-22	SIGMAR1
PRDX4	2.92696e-15	-0.31751	0.418	0.658	6.47035e-11	PRDX4
DNAJA1	8.99305e-14	-0.317526	0.588	0.787	1.988e-09	DNAJA1
TM7SF3	4.63139e-21	-0.317543	0.253	0.524	1.02381e-16	TM7SF3
MALSU1	3.64968e-19	-0.317572	0.327	0.601	8.06799e-15	MALSU1
TRAPPC2L	7.71313e-24	-0.317595	0.218	0.502	1.70506e-19	TRAPPC2L
UCHL3	2.63361e-20	-0.317738	0.317	0.593	5.82187e-16	UCHL3
NOC2L	5.09575e-26	-0.317934	0.117	0.387	1.12647e-21	NOC2L
CASC5	1.23296e-22	-0.318086	0.053	0.265	2.72559e-18	CASC5
CISD3	2.05418e-24	-0.318134	0.115	0.376	4.54096e-20	CISD3
PIGX	9.07894e-14	-0.31833	0.428	0.654	2.00699e-09	PIGX
PFDN5	6.80155e-16	-0.318351	0.814	0.919	1.50355e-11	PFDN5
RPS29	1.37771e-24	-0.318412	0.994	0.982	3.04557e-20	RPS29
ACP1	2.43441e-18	-0.31854	0.347	0.615	5.3815e-14	ACP1
YIF1A	4.49943e-20	-0.31862	0.277	0.561	9.94645e-16	YIF1A
BLVRB	7.34223e-16	-0.318977	0.816	0.92	1.62307e-11	BLVRB
GBP1	1.21958e-14	-0.319096	0.281	0.513	2.696e-10	GBP1
UBE2G2	5.72921e-24	-0.320316	0.16	0.434	1.2665e-19	UBE2G2
SNRNP70	1.62112e-17	-0.320397	0.376	0.636	3.58366e-13	SNRNP70
SHFM1	6.22502e-17	-0.320411	0.802	0.915	1.3761e-12	SHFM1
METTL5	3.25363e-21	-0.320526	0.315	0.607	7.19246e-17	METTL5
PPIH	6.46509e-27	-0.320689	0.123	0.404	1.42917e-22	PPIH
CTSB	3.96175e-14	-0.320704	0.877	0.944	8.75785e-10	CTSB
GNB2L1	3.5725e-18	-0.321001	0.743	0.893	7.89737e-14	GNB2L1
RPL27A	4.04776e-22	-0.32107	0.947	0.964	8.94798e-18	RPL27A
ITGA6	2.77286e-13	-0.321188	0.774	0.899	6.12968e-09	ITGA6
MRPL34	2.82009e-23	-0.321669	0.178	0.453	6.23409e-19	MRPL34
HIST1H4C	2.61821e-11	-0.321872	0.125	0.275	5.78781e-07	HIST1H4C
MRPS23	5.39202e-28	-0.322303	0.137	0.438	1.19196e-23	MRPS23
EEF1E1	1.59709e-27	-0.322997	0.111	0.389	3.53053e-23	EEF1E1
TRAP1	1.80347e-26	-0.3234	0.107	0.382	3.98675e-22	TRAP1
HADH	4.80266e-27	-0.323587	0.109	0.38	1.06168e-22	HADH
LAMTOR2	7.41783e-15	-0.323738	0.515	0.757	1.63979e-10	LAMTOR2
ALDH16A1	7.94658e-26	-0.324298	0.214	0.524	1.75667e-21	ALDH16A1
XRCC5	4.54938e-17	-0.324448	0.564	0.786	1.00569e-12	XRCC5
HP1BP3	3.4826e-13	-0.324803	0.594	0.796	7.69863e-09	HP1BP3
OLA1	6.6777e-20	-0.324895	0.319	0.597	1.47617e-15	OLA1
RUVBL2	1.55879e-23	-0.325201	0.164	0.429	3.44587e-19	RUVBL2
NUDT3	7.67349e-21	-0.325306	0.24	0.51	1.6963e-16	NUDT3
ATXN10	5.12681e-21	-0.325525	0.388	0.663	1.13333e-16	ATXN10
MTHFD2	2.92367e-14	-0.325798	0.325	0.557	6.46306e-10	MTHFD2
PAK1IP1	2.07613e-31	-0.326011	0.067	0.347	4.5895e-27	PAK1IP1
ALDH3A1	1.84924e-19	-0.326273	0.17	0.422	4.08792e-15	ALDH3A1
CBR3	6.10635e-22	-0.326471	0.149	0.404	1.34987e-17	CBR3
PSMB7	9.98278e-16	-0.326652	0.487	0.739	2.20679e-11	PSMB7
TOMM70A	1.78388e-22	-0.326778	0.174	0.429	3.94344e-18	TOMM70A
RPL13A	3.00872e-25	-0.326828	0.994	0.97	6.65108e-21	RPL13A
PPA2	2.38236e-19	-0.327076	0.321	0.59	5.26644e-15	PPA2
ARL2	8.41285e-17	-0.327127	0.404	0.65	1.85975e-12	ARL2
C19orf24	8.23328e-26	-0.327208	0.158	0.445	1.82005e-21	C19orf24
HINT2	7.26958e-21	-0.327372	0.257	0.546	1.60701e-16	HINT2
SDF2L1	1.0745e-19	-0.327442	0.255	0.519	2.37528e-15	SDF2L1
EBPL	3.81247e-24	-0.327735	0.178	0.454	8.42785e-20	EBPL
HLA-C	1.68709e-19	-0.328029	0.982	0.98	3.72947e-15	HLA-C
NBL1	9.2937e-18	-0.32803	0.479	0.73	2.05446e-13	NBL1
LUC7L3	6.31024e-19	-0.328168	0.428	0.685	1.39494e-14	LUC7L3
SSU72	1.30342e-15	-0.328176	0.529	0.768	2.88134e-11	SSU72
GCSH	8.45639e-27	-0.328349	0.125	0.408	1.86937e-22	GCSH
ARL6IP5	3.59083e-21	-0.328467	0.251	0.524	7.93788e-17	ARL6IP5
USP1	7.07407e-19	-0.328688	0.303	0.57	1.56379e-14	USP1
DDX39A	2.44974e-25	-0.328709	0.143	0.417	5.4154e-21	DDX39A
RASIP1	1.4645e-17	-0.328864	0.41	0.658	3.23743e-13	RASIP1
RPL41	5.49514e-29	-0.329083	0.994	0.986	1.21476e-24	RPL41
EMC4	6.69906e-19	-0.329139	0.347	0.607	1.48089e-14	EMC4
LGALS7	1.4809e-06	-0.329163	0.479	0.623	0.0327368	LGALS7
DNAJC8	1.34566e-18	-0.329226	0.461	0.727	2.97472e-14	DNAJC8
NDUFV1	4.69714e-22	-0.329357	0.273	0.541	1.03835e-17	NDUFV1
PPM1G	2.90926e-20	-0.329461	0.368	0.651	6.43122e-16	PPM1G
HSPA9	7.53226e-23	-0.329473	0.208	0.487	1.66508e-18	HSPA9
PRPF31	3.79488e-25	-0.330734	0.184	0.472	8.38897e-21	PRPF31
UQCR10	1.26934e-19	-0.331134	0.867	0.943	2.80599e-15	UQCR10
AP2M1	6.68801e-18	-0.331285	0.82	0.904	1.47845e-13	AP2M1
EIF2S3	6.94116e-18	-0.331302	0.475	0.74	1.53441e-13	EIF2S3
TCP1	2.54247e-19	-0.332591	0.398	0.675	5.62038e-15	TCP1
CCDC25	1.58256e-21	-0.333347	0.248	0.533	3.4984e-17	CCDC25
MRPL19	1.15102e-28	-0.333607	0.149	0.459	2.54445e-24	MRPL19
INTS10	9.62105e-28	-0.334229	0.109	0.395	2.12683e-23	INTS10
SMC1A	1.0212e-19	-0.334235	0.325	0.592	2.25746e-15	SMC1A
POLR2B	3.55764e-26	-0.334763	0.162	0.453	7.86451e-22	POLR2B
TRIM44	2.39866e-26	-0.334939	0.149	0.434	5.30248e-22	TRIM44
MRPS18C	1.6142e-18	-0.334991	0.362	0.618	3.56835e-14	MRPS18C
TRIM56	3.01272e-18	-0.335089	0.277	0.536	6.65992e-14	TRIM56
RPS16	3.25715e-26	-0.335604	0.98	0.979	7.20026e-22	RPS16
ZNF428	2.10114e-20	-0.335763	0.283	0.559	4.64478e-16	ZNF428
SNHG8	8.65357e-21	-0.335815	0.275	0.548	1.91296e-16	SNHG8
STOML2	2.74069e-22	-0.336001	0.339	0.628	6.05858e-18	STOML2
NDUFA11	2.34094e-17	-0.336442	0.719	0.889	5.17489e-13	NDUFA11
SOCS2	1.08026e-21	-0.336666	0.347	0.636	2.38803e-17	SOCS2
KCTD1	5.38676e-24	-0.336851	0.259	0.554	1.1908e-19	KCTD1
HTATSF1	2.11936e-23	-0.33745	0.253	0.542	4.68505e-19	HTATSF1
DDX24	1.55801e-18	-0.337646	0.412	0.684	3.44413e-14	DDX24
C19orf60	1.4077e-21	-0.338741	0.396	0.666	3.11187e-17	C19orf60
IRAK1	7.83733e-22	-0.33898	0.261	0.543	1.73252e-17	IRAK1
IGFBP6	1.30321e-08	-0.340005	0.483	0.653	0.000288087	IGFBP6
NANS	1.04243e-24	-0.340097	0.218	0.506	2.30439e-20	NANS
RNASEH2A	5.96287e-27	-0.340468	0.145	0.439	1.31815e-22	RNASEH2A
SRP72	1.27769e-19	-0.340505	0.374	0.637	2.82446e-15	SRP72
MVP	4.32844e-20	-0.340902	0.341	0.626	9.56845e-16	MVP
MRPL50	7.23678e-24	-0.341253	0.21	0.499	1.59976e-19	MRPL50
GMPS	4.4075e-21	-0.34177	0.339	0.609	9.74321e-17	GMPS
MX1	8.54652e-16	-0.341805	0.459	0.695	1.88929e-11	MX1
SNRPB	2.25295e-16	-0.341864	0.786	0.896	4.98037e-12	SNRPB
INPP1	4.02171e-16	-0.342015	0.487	0.733	8.8904e-12	INPP1
RPL31	6.06626e-16	-0.342174	0.657	0.851	1.34101e-11	RPL31
IMP4	5.6993e-32	-0.342868	0.101	0.404	1.25989e-27	IMP4
SUMO3	2.86309e-19	-0.342875	0.521	0.757	6.32916e-15	SUMO3
RPS3A	1.0783e-22	-0.343015	0.962	0.967	2.38368e-18	RPS3A
RPL30	1.39184e-25	-0.343117	0.968	0.973	3.0768e-21	RPL30
URI1	5.28431e-22	-0.343248	0.226	0.506	1.16815e-17	URI1
GOT1	7.07333e-26	-0.344543	0.109	0.383	1.56363e-21	GOT1
CALM3	1.21078e-15	-0.344576	0.457	0.685	2.67654e-11	CALM3
TSPAN13	1.62366e-18	-0.345233	0.434	0.687	3.58926e-14	TSPAN13
AKR1C2	1.17283e-10	-0.345434	0.281	0.457	2.59266e-06	AKR1C2
RPS19	6.16495e-33	-0.345484	0.998	0.985	1.36282e-28	RPS19
PRDX3	5.61234e-21	-0.345552	0.313	0.603	1.24066e-16	PRDX3
ERI3	4.04191e-30	-0.346187	0.111	0.408	8.93505e-26	ERI3
AURKAIP1	1.2753e-17	-0.346498	0.588	0.814	2.81918e-13	AURKAIP1
DDX1	1.89122e-21	-0.346587	0.204	0.467	4.18074e-17	DDX1
DCAF13	1.78658e-27	-0.346595	0.127	0.406	3.94942e-23	DCAF13
CENPE	1.62931e-21	-0.346658	0.061	0.269	3.60174e-17	CENPE
PGRMC1	2.17451e-19	-0.346713	0.743	0.891	4.80697e-15	PGRMC1
MRPL57	3.55973e-24	-0.347277	0.216	0.507	7.86914e-20	MRPL57
HNRNPH1	1.20164e-19	-0.348083	0.426	0.706	2.65636e-15	HNRNPH1
TOMM7	2.65598e-21	-0.348099	0.855	0.947	5.8713e-17	TOMM7
RPS10	5.21983e-19	-0.348257	0.869	0.944	1.15389e-14	RPS10
RBM8A	1.30877e-19	-0.348582	0.628	0.832	2.89317e-15	RBM8A
MIS18BP1	8.35196e-23	-0.348593	0.156	0.413	1.84628e-18	MIS18BP1
MRPL47	1.30359e-18	-0.349442	0.495	0.748	2.88171e-14	MRPL47
RRM2	3.99258e-18	-0.349591	0.063	0.25	8.82599e-14	RRM2
TMEM238	1.85484e-16	-0.350029	0.598	0.806	4.1003e-12	TMEM238
STARD7	8.22173e-29	-0.350178	0.125	0.423	1.8175e-24	STARD7
UQCRB	2.79645e-25	-0.350301	0.937	0.961	6.18183e-21	UQCRB
SCPEP1	8.11588e-17	-0.35036	0.604	0.803	1.7941e-12	SCPEP1
RBX1	2.49905e-20	-0.350393	0.713	0.884	5.5244e-16	RBX1
EEF2	3.45364e-22	-0.35093	0.737	0.891	7.63462e-18	EEF2
IFIT1	7.23442e-20	-0.35099	0.117	0.344	1.59924e-15	IFIT1
PARP9	7.89602e-16	-0.351741	0.586	0.784	1.74549e-11	PARP9
CLPTM1L	6.74674e-23	-0.351903	0.271	0.562	1.49144e-18	CLPTM1L
NDUFA9	1.39164e-24	-0.352309	0.248	0.545	3.07635e-20	NDUFA9
MRPS7	9.59467e-29	-0.352376	0.16	0.469	2.121e-24	MRPS7
VSNL1	9.28098e-20	-0.352453	0.453	0.733	2.05165e-15	VSNL1
ANAPC16	6.11412e-18	-0.352474	0.566	0.796	1.35159e-13	ANAPC16
MRPL18	2.58168e-28	-0.352559	0.24	0.57	5.70707e-24	MRPL18
RWDD1	5.73423e-22	-0.353714	0.382	0.654	1.26761e-17	RWDD1
RPL18A	2.00234e-25	-0.353943	0.984	0.984	4.42636e-21	RPL18A
COMT	2.04627e-20	-0.354365	0.436	0.704	4.52348e-16	COMT
IFI44	2.73874e-21	-0.354452	0.323	0.601	6.05426e-17	IFI44
FUS	4.58061e-15	-0.354938	0.596	0.795	1.01259e-10	FUS
NACA	1.1541e-27	-0.355542	0.945	0.967	2.55124e-23	NACA
SSRP1	4.83534e-27	-0.355806	0.194	0.499	1.0689e-22	SSRP1
KRT19	1.17837e-13	-0.355867	0.972	0.964	2.60491e-09	KRT19
JTB	5.30729e-21	-0.355876	0.386	0.67	1.17323e-16	JTB
TYMP	3.23483e-19	-0.356093	0.925	0.965	7.15091e-15	TYMP
KIF23	1.264e-24	-0.356203	0.028	0.238	2.79421e-20	KIF23
PABPC4	1.30019e-22	-0.356465	0.21	0.5	2.8742e-18	PABPC4
NDUFC1	2.1195e-17	-0.357279	0.547	0.79	4.68536e-13	NDUFC1
DHX9	4.89588e-25	-0.357839	0.236	0.539	1.08228e-20	DHX9
CXCL9	2.1055e-07	-0.358353	0.053	0.141	0.00465443	CXCL9
TIMM9	1.29307e-28	-0.358837	0.145	0.45	2.85845e-24	TIMM9
RPL35A	3.89355e-30	-0.359113	0.99	0.976	8.60708e-26	RPL35A
MRPL42	3.97575e-21	-0.360609	0.4	0.673	8.7888e-17	MRPL42
STOM	5.4974e-18	-0.361382	0.547	0.805	1.21526e-13	STOM
AURKB	2.37493e-21	-0.36148	0.046	0.246	5.25002e-17	AURKB
AHSA1	3.69272e-25	-0.362199	0.257	0.565	8.16312e-21	AHSA1
IDH1	3.83835e-21	-0.36222	0.242	0.518	8.48505e-17	IDH1
GDI2	6.69865e-21	-0.362983	0.56	0.796	1.4808e-16	GDI2
RUVBL1	1.99267e-34	-0.363089	0.077	0.385	4.40499e-30	RUVBL1
FZD6	1.40274e-15	-0.363523	0.545	0.76	3.10089e-11	FZD6
NDUFB6	1.13648e-23	-0.363924	0.273	0.561	2.51231e-19	NDUFB6
TRAPPC1	4.2722e-19	-0.364278	0.519	0.759	9.44414e-15	TRAPPC1
RPL36	1.09366e-29	-0.364365	0.988	0.974	2.41765e-25	RPL36
ALDH2	3.96201e-29	-0.364608	0.123	0.417	8.75843e-25	ALDH2
TXN	2.19909e-20	-0.364624	0.972	0.962	4.86131e-16	TXN
MTHFD1	6.80987e-30	-0.364896	0.107	0.402	1.50539e-25	MTHFD1
EID1	1.25601e-20	-0.365346	0.349	0.619	2.77654e-16	EID1
MT-CO1	9.93339e-34	-0.365442	0.998	0.981	2.19588e-29	MT-CO1
MDH1	4.248e-22	-0.365769	0.471	0.743	9.39063e-18	MDH1
RPL21	4.33326e-25	-0.365957	0.939	0.972	9.57912e-21	RPL21
TOMM22	8.64627e-25	-0.367178	0.269	0.571	1.91134e-20	TOMM22
POLR2I	2.16613e-19	-0.367203	0.681	0.864	4.78845e-15	POLR2I
ITPA	6.38488e-28	-0.367787	0.166	0.464	1.41144e-23	ITPA
FAM213A	4.62116e-19	-0.367962	0.562	0.798	1.02155e-14	FAM213A
ATG3	1.49577e-21	-0.368037	0.438	0.702	3.30654e-17	ATG3
SEPP1	1.43646e-07	-0.368231	0.17	0.295	0.00317544	SEPP1
NOLC1	5.0398e-34	-0.368461	0.067	0.364	1.1141e-29	NOLC1
RPS25	1.83327e-23	-0.368531	0.919	0.961	4.05262e-19	RPS25
SNRPA	1.45844e-26	-0.368702	0.19	0.482	3.22402e-22	SNRPA
MAGOHB	1.24645e-29	-0.368745	0.131	0.434	2.7554e-25	MAGOHB
EEF1D	3.98824e-21	-0.369082	0.758	0.91	8.8164e-17	EEF1D
CCT3	1.76833e-22	-0.369103	0.307	0.59	3.90907e-18	CCT3
PFN1	7.70038e-21	-0.36919	0.865	0.949	1.70225e-16	PFN1
CDC123	7.39444e-24	-0.370229	0.198	0.474	1.63462e-19	CDC123
MRPS18B	3.291e-32	-0.370515	0.093	0.396	7.27509e-28	MRPS18B
NOP56	5.2626e-26	-0.370576	0.202	0.495	1.16335e-21	NOP56
MRPL17	7.92265e-24	-0.370916	0.293	0.585	1.75138e-19	MRPL17
MRPS33	3.27517e-27	-0.370918	0.214	0.52	7.24008e-23	MRPS33
FKBP3	3.5271e-23	-0.371009	0.491	0.763	7.79701e-19	FKBP3
NDUFS3	1.09588e-21	-0.371442	0.277	0.552	2.42255e-17	NDUFS3
PARP1	6.50874e-28	-0.372066	0.184	0.482	1.43882e-23	PARP1
SPCS1	2.04716e-20	-0.372571	0.471	0.744	4.52546e-16	SPCS1
WDR83OS	2.04543e-21	-0.373125	0.707	0.88	4.52163e-17	WDR83OS
PGP	2.86672e-27	-0.373408	0.186	0.491	6.33717e-23	PGP
PAFAH1B3	9.22265e-22	-0.37362	0.36	0.642	2.03876e-17	PAFAH1B3
GOT2	1.95567e-29	-0.37387	0.16	0.466	4.32321e-25	GOT2
IER5L	4.92231e-18	-0.374883	0.299	0.553	1.08813e-13	IER5L
MRPL1	1.29603e-37	-0.376034	0.059	0.374	2.865e-33	MRPL1
RPS21	2.71937e-24	-0.376318	0.937	0.961	6.01143e-20	RPS21
KNOP1	2.02853e-35	-0.376824	0.093	0.417	4.48426e-31	KNOP1
AGPS	2.16251e-24	-0.377	0.228	0.516	4.78044e-20	AGPS
METAP2	6.114e-24	-0.377004	0.364	0.666	1.35156e-19	METAP2
BBX	4.27798e-24	-0.377152	0.402	0.706	9.45691e-20	BBX
DNAJC19	1.90899e-27	-0.377289	0.216	0.526	4.22001e-23	DNAJC19
NFIC	1.82867e-27	-0.377381	0.269	0.597	4.04246e-23	NFIC
ISCU	6.04046e-26	-0.377754	0.218	0.518	1.3353e-21	ISCU
GCHFR	2.71347e-19	-0.377786	0.352	0.613	5.99839e-15	GCHFR
RPS11	2.90365e-29	-0.378046	0.972	0.961	6.4188e-25	RPS11
DTYMK	1.48277e-32	-0.379071	0.107	0.419	3.27782e-28	DTYMK
PSMC5	1.93597e-21	-0.379441	0.376	0.667	4.27965e-17	PSMC5
PSMA1	2.80677e-23	-0.379842	0.762	0.89	6.20464e-19	PSMA1
ERP29	2.33951e-22	-0.379951	0.527	0.804	5.17173e-18	ERP29
ACTL6A	5.57869e-27	-0.379978	0.281	0.595	1.23323e-22	ACTL6A
MRPL27	1.74333e-25	-0.380455	0.273	0.571	3.8538e-21	MRPL27
MROH2A	2.25609e-21	-0.380654	0.194	0.452	4.98731e-17	MROH2A
ETFB	3.3791e-23	-0.380825	0.547	0.807	7.46983e-19	ETFB
LGALS3BP	1.37307e-24	-0.380893	0.792	0.934	3.03532e-20	LGALS3BP
EIF2S2	1.3241e-18	-0.381748	0.622	0.829	2.92705e-14	EIF2S2
TAF15	2.28887e-23	-0.382458	0.271	0.57	5.05979e-19	TAF15
UQCRC1	1.12635e-21	-0.382544	0.448	0.717	2.48992e-17	UQCRC1
HOXA9	2.16261e-28	-0.382858	0.188	0.489	4.78067e-24	HOXA9
CLNS1A	7.38541e-25	-0.382988	0.303	0.603	1.63262e-20	CLNS1A
COPZ2	4.15219e-19	-0.383518	0.426	0.692	9.17883e-15	COPZ2
ATP5O	2.58917e-22	-0.383849	0.636	0.837	5.72362e-18	ATP5O
TWISTNB	4.70349e-25	-0.38414	0.307	0.612	1.03975e-20	TWISTNB
PDCD5	8.37607e-23	-0.384166	0.331	0.627	1.85161e-18	PDCD5
ILF3	8.68451e-28	-0.385245	0.236	0.545	1.9198e-23	ILF3
SUPT16H	1.39772e-28	-0.385616	0.255	0.578	3.08981e-24	SUPT16H
HACD3	1.25492e-29	-0.385808	0.194	0.51	2.77413e-25	HACD3
RPS7	2.19101e-29	-0.38584	0.974	0.972	4.84346e-25	RPS7
NCBP2	1.78815e-25	-0.386191	0.301	0.607	3.95289e-21	NCBP2
CSE1L	3.14306e-30	-0.386274	0.166	0.478	6.94805e-26	CSE1L
RSL24D1	4.08668e-24	-0.386749	0.382	0.68	9.03402e-20	RSL24D1
BTF3	3.53552e-24	-0.386979	0.816	0.926	7.81563e-20	BTF3
SF3B5	5.65496e-22	-0.387202	0.396	0.687	1.25009e-17	SF3B5
SNX5	1.23391e-26	-0.387203	0.261	0.577	2.72768e-22	SNX5
RPL9	8.77066e-25	-0.387361	0.865	0.95	1.93884e-20	RPL9
SLC25A6	7.7222e-22	-0.387653	0.584	0.811	1.70707e-17	SLC25A6
XPO1	8.97071e-24	-0.387981	0.354	0.639	1.98307e-19	XPO1
HELLS	2.61472e-22	-0.38854	0.188	0.459	5.78011e-18	HELLS
CXCL11	1.62131e-12	-0.388701	0.042	0.172	3.58408e-08	CXCL11
CNPY2	1.36276e-31	-0.388738	0.184	0.523	3.01252e-27	CNPY2
TAP2	2.83809e-25	-0.389714	0.253	0.544	6.27389e-21	TAP2
RPL24	4.5716e-31	-0.389904	0.97	0.972	1.0106e-26	RPL24
TSPO	4.90146e-26	-0.390216	0.937	0.959	1.08352e-21	TSPO
RPL34	4.33674e-29	-0.390474	0.982	0.983	9.58679e-25	RPL34
VBP1	4.70353e-24	-0.391157	0.459	0.743	1.03976e-19	VBP1
C12orf57	3.0749e-22	-0.39126	0.465	0.75	6.79737e-18	C12orf57
UBE2T	8.3181e-31	-0.391344	0.085	0.372	1.8388e-26	UBE2T
HLA-B	1.12729e-29	-0.391441	0.996	0.979	2.49198e-25	HLA-B
CCT7	6.74323e-29	-0.392365	0.251	0.569	1.49066e-24	CCT7
DCXR	7.9532e-30	-0.392585	0.17	0.482	1.75813e-25	DCXR
LRPPRC	1.07347e-33	-0.39371	0.117	0.432	2.37301e-29	LRPPRC
CYP1B1	1.08571e-09	-0.394293	0.271	0.44	2.40008e-05	CYP1B1
EPRS	9.32873e-28	-0.394316	0.255	0.568	2.06221e-23	EPRS
HLA-DMA	1.82919e-28	-0.394492	0.2	0.511	4.04361e-24	HLA-DMA
ANP32E	3.2209e-27	-0.394949	0.158	0.456	7.12012e-23	ANP32E
AP2S1	3.70934e-26	-0.395269	0.83	0.938	8.19987e-22	AP2S1
OCIAD1	1.1205e-23	-0.395513	0.554	0.798	2.47698e-19	OCIAD1
REXO2	9.90462e-24	-0.395609	0.469	0.743	2.18951e-19	REXO2
POLD2	3.34199e-28	-0.395665	0.224	0.536	7.3878e-24	POLD2
NGFRAP1	2.09116e-19	-0.395948	0.798	0.916	4.62273e-15	NGFRAP1
PRKDC	1.3653e-23	-0.395989	0.313	0.611	3.01812e-19	PRKDC
TSC22D3	6.68048e-21	-0.396223	0.354	0.628	1.47679e-16	TSC22D3
GFM1	1.51428e-30	-0.396462	0.174	0.488	3.34748e-26	GFM1
ALG3	2.88601e-30	-0.397225	0.178	0.493	6.37982e-26	ALG3
DCTPP1	1.73343e-35	-0.397497	0.095	0.414	3.83191e-31	DCTPP1
FAU	1.33994e-33	-0.398066	0.958	0.972	2.96207e-29	FAU
ANAPC13	5.90437e-29	-0.398256	0.22	0.542	1.30522e-24	ANAPC13
TNFRSF18	5.01598e-25	-0.398713	0.246	0.535	1.10883e-20	TNFRSF18
CCDC3	1.29666e-26	-0.39913	0.184	0.483	2.86641e-22	CCDC3
CCNA2	6.93658e-26	-0.39954	0.034	0.257	1.5334e-21	CCNA2
RPL7A	3.42558e-26	-0.399794	0.949	0.971	7.57258e-22	RPL7A
CENPA	1.02443e-23	-0.400255	0.026	0.228	2.26461e-19	CENPA
MRPL54	1.07222e-31	-0.400306	0.24	0.591	2.37026e-27	MRPL54
CISD1	2.12079e-28	-0.40049	0.246	0.559	4.68821e-24	CISD1
FXYD3	1.67536e-35	-0.40067	0.994	0.974	3.70356e-31	FXYD3
TXNL4A	3.48685e-25	-0.400738	0.333	0.638	7.70803e-21	TXNL4A
CALD1	2.60553e-23	-0.40101	0.301	0.589	5.75978e-19	CALD1
AIMP1	8.96505e-25	-0.401374	0.467	0.737	1.98181e-20	AIMP1
DNMT1	9.46615e-26	-0.401713	0.23	0.522	2.09259e-21	DNMT1
RPL39	1.03629e-46	-0.401997	0.998	0.983	2.29082e-42	RPL39
FIS1	7.52801e-25	-0.402541	0.317	0.624	1.66414e-20	FIS1
GLRX3	2.82552e-22	-0.403356	0.434	0.689	6.2461e-18	GLRX3
PDCD4	5.20814e-28	-0.404331	0.2	0.501	1.15131e-23	PDCD4
ECHDC1	2.57826e-27	-0.404683	0.259	0.57	5.6995e-23	ECHDC1
PHF14	3.06691e-27	-0.405038	0.305	0.632	6.77972e-23	PHF14
NOP58	1.62021e-32	-0.40563	0.162	0.493	3.58164e-28	NOP58
LAMTOR4	1.28036e-23	-0.405733	0.43	0.72	2.83036e-19	LAMTOR4
NUDC	1.8766e-28	-0.405884	0.289	0.601	4.1484e-24	NUDC
POLR2K	1.08328e-22	-0.406071	0.511	0.753	2.39469e-18	POLR2K
HNRNPDL	6.85129e-23	-0.406434	0.626	0.833	1.51455e-18	HNRNPDL
HLA-DPA1	4.49629e-22	-0.40669	0.275	0.549	9.9395e-18	HLA-DPA1
NUDT1	1.12579e-22	-0.407354	0.416	0.692	2.48868e-18	NUDT1
RBM25	5.33416e-23	-0.407456	0.562	0.82	1.17917e-18	RBM25
RBP1	4.87951e-16	-0.407866	0.501	0.732	1.07866e-11	RBP1
NAA20	7.8548e-23	-0.408522	0.578	0.826	1.73638e-18	NAA20
TCEB2	1.57644e-27	-0.408641	0.905	0.962	3.48487e-23	TCEB2
RPLP1	1.065e-40	-0.409085	0.998	0.994	2.3543e-36	RPLP1
HNRNPAB	1.27397e-28	-0.409223	0.246	0.565	2.81624e-24	HNRNPAB
MAGOH	3.86052e-25	-0.409352	0.41	0.697	8.53408e-21	MAGOH
MT1E	1.16355e-24	-0.410057	0.602	0.858	2.57214e-20	MT1E
CTA-392E5.1	2.87046e-22	-0.410207	0.305	0.589	6.34543e-18	CTA-392E5.1
CCT8	7.49478e-25	-0.41039	0.42	0.719	1.6568e-20	CCT8
NAP1L4	1.05764e-24	-0.410409	0.416	0.703	2.33803e-20	NAP1L4
RPL37A	9.76594e-30	-0.41075	0.976	0.973	2.15886e-25	RPL37A
RPL23	3.49474e-21	-0.411261	0.695	0.876	7.72547e-17	RPL23
ECHS1	3.24205e-28	-0.41163	0.402	0.705	7.16687e-24	ECHS1
KRT5	1.56556e-17	-0.411661	0.968	0.97	3.46084e-13	KRT5
PNN	1.23923e-26	-0.411727	0.331	0.64	2.73945e-22	PNN
GPX1	3.17568e-21	-0.412656	0.592	0.833	7.02015e-17	GPX1
NARS	5.68407e-30	-0.413088	0.305	0.654	1.25652e-25	NARS
UQCC3	4.44484e-27	-0.413408	0.269	0.583	9.82577e-23	UQCC3
MRPL14	5.14384e-25	-0.413417	0.463	0.746	1.1371e-20	MRPL14
TRIM22	1.1327e-27	-0.413798	0.236	0.553	2.50396e-23	TRIM22
UQCC2	9.85132e-25	-0.413941	0.475	0.766	2.17773e-20	UQCC2
SYNCRIP	3.35925e-25	-0.414246	0.438	0.752	7.42597e-21	SYNCRIP
EIF3B	2.95191e-21	-0.414721	0.541	0.766	6.52549e-17	EIF3B
ITPRIPL2	7.943e-25	-0.414763	0.269	0.559	1.75588e-20	ITPRIPL2
MCM3	1.90608e-29	-0.414779	0.141	0.439	4.21358e-25	MCM3
NMI	7.48035e-29	-0.415126	0.271	0.599	1.65361e-24	NMI
SRSF1	2.49141e-29	-0.415513	0.244	0.567	5.50752e-25	SRSF1
COX6A1	2.54047e-28	-0.415837	0.883	0.953	5.61597e-24	COX6A1
NDUFA13	7.17308e-26	-0.415849	0.612	0.853	1.58568e-21	NDUFA13
SRSF3	3.7222e-22	-0.415916	0.754	0.878	8.2283e-18	SRSF3
SNRPA1	1.83156e-30	-0.416301	0.23	0.548	4.04885e-26	SNRPA1
ZNF593	1.03005e-29	-0.416362	0.204	0.53	2.27703e-25	ZNF593
RPS3	1.22355e-29	-0.417548	0.958	0.976	2.70477e-25	RPS3
NDUFC2	5.43816e-26	-0.417632	0.61	0.843	1.20216e-21	NDUFC2
NUDT5	1.50346e-30	-0.41837	0.333	0.653	3.32355e-26	NUDT5
SNRPG	8.22717e-25	-0.419422	0.764	0.897	1.8187e-20	SNRPG
C14orf166	1.21504e-25	-0.419657	0.745	0.891	2.68598e-21	C14orf166
HN1	4.39185e-19	-0.419997	0.778	0.906	9.70863e-15	HN1
COX4I1	1.90549e-30	-0.420556	0.899	0.95	4.21227e-26	COX4I1
MRPL4	4.66852e-33	-0.421713	0.166	0.488	1.03202e-28	MRPL4
ADI1	2.50868e-26	-0.421822	0.309	0.618	5.5457e-22	ADI1
NDUFB11	3.33559e-25	-0.422483	0.689	0.889	7.37365e-21	NDUFB11
BOLA3	8.22505e-28	-0.422629	0.293	0.62	1.81823e-23	BOLA3
RBBP7	1.57298e-27	-0.42267	0.327	0.63	3.47724e-23	RBBP7
PSMB5	1.05733e-24	-0.422851	0.442	0.718	2.33733e-20	PSMB5
RPL12	1.24671e-31	-0.42311	0.945	0.97	2.75597e-27	RPL12
MCTS1	2.28545e-26	-0.423597	0.513	0.777	5.05221e-22	MCTS1
HSP90AA1	1.42198e-25	-0.424426	0.976	0.972	3.14342e-21	HSP90AA1
ARPC1B	5.90981e-21	-0.424696	0.56	0.799	1.30642e-16	ARPC1B
POLE4	1.12722e-25	-0.424973	0.432	0.732	2.49184e-21	POLE4
HSP90B1	3.79375e-23	-0.425126	0.834	0.927	8.38645e-19	HSP90B1
IFI35	2.03235e-30	-0.42529	0.16	0.476	4.49271e-26	IFI35
TAPBP	1.12184e-23	-0.425618	0.665	0.867	2.47994e-19	TAPBP
CCT4	3.43127e-30	-0.426022	0.37	0.692	7.58516e-26	CCT4
C10orf99	2.13778e-15	-0.426228	0.77	0.899	4.72578e-11	C10orf99
EIF5B	1.13632e-24	-0.427452	0.388	0.687	2.51195e-20	EIF5B
SIVA1	6.44665e-21	-0.427775	0.594	0.815	1.4251e-16	SIVA1
HNRNPF	3.09129e-25	-0.429232	0.693	0.885	6.83362e-21	HNRNPF
PSAT1	6.49398e-23	-0.429292	0.164	0.426	1.43556e-18	PSAT1
C8orf59	3.30409e-25	-0.429743	0.44	0.723	7.30402e-21	C8orf59
TAP1	2.14266e-25	-0.42987	0.525	0.806	4.73657e-21	TAP1
CRABP2	6.00132e-20	-0.429897	0.861	0.953	1.32665e-15	CRABP2
NCOA7	3.93142e-20	-0.43041	0.372	0.637	8.6908e-16	NCOA7
ATP5C1	2.03612e-25	-0.430442	0.64	0.855	4.50104e-21	ATP5C1
MT-ND3	1.59892e-34	-0.430737	0.994	0.972	3.53458e-30	MT-ND3
MIB2	1.07509e-29	-0.432431	0.275	0.604	2.37658e-25	MIB2
MLEC	9.26779e-35	-0.433118	0.166	0.503	2.04874e-30	MLEC
GSTP1	6.07886e-48	-0.433921	0.99	0.977	1.34379e-43	GSTP1
MZT2B	4.40539e-28	-0.435792	0.826	0.93	9.73855e-24	MZT2B
SFPQ	8.48315e-24	-0.43591	0.592	0.815	1.87528e-19	SFPQ
RPL11	2.24449e-36	-0.436997	0.982	0.977	4.96168e-32	RPL11
DNPH1	7.03835e-39	-0.437249	0.101	0.445	1.5559e-34	DNPH1
RPL13	2.54242e-38	-0.4377	0.99	0.986	5.62027e-34	RPL13
SNRPC	1.16664e-31	-0.437996	0.269	0.611	2.57898e-27	SNRPC
COX6B1	1.43281e-33	-0.43839	0.915	0.962	3.16737e-29	COX6B1
TRIM28	5.72851e-30	-0.43847	0.362	0.704	1.26634e-25	TRIM28
CALM2	5.64026e-13	-0.439019	0.82	0.902	1.24684e-08	CALM2
POLE3	3.94241e-35	-0.439839	0.208	0.556	8.71509e-31	POLE3
RPL36A	7.11961e-30	-0.440068	0.838	0.952	1.57386e-25	RPL36A
TSTA3	3.11901e-32	-0.440737	0.277	0.624	6.89488e-28	TSTA3
RBM3	3.34758e-27	-0.440809	0.378	0.687	7.40017e-23	RBM3
FAR1	3.5957e-25	-0.441285	0.398	0.701	7.94865e-21	FAR1
TMEM147	2.94225e-27	-0.441525	0.475	0.764	6.50414e-23	TMEM147
COX6C	7.55214e-30	-0.441786	0.879	0.949	1.66948e-25	COX6C
MRPS15	2.71649e-29	-0.441874	0.297	0.618	6.00506e-25	MRPS15
CBX5	2.3421e-31	-0.441944	0.251	0.593	5.17745e-27	CBX5
PLP2	4.38032e-26	-0.442745	0.786	0.932	9.68314e-22	PLP2
FBL	5.80865e-32	-0.443002	0.321	0.654	1.28406e-27	FBL
MRPL11	3.49165e-40	-0.443042	0.131	0.494	7.71864e-36	MRPL11
PSMA7	2.13528e-27	-0.443474	0.798	0.915	4.72025e-23	PSMA7
SLC9A3R1	7.44108e-24	-0.4451	0.501	0.756	1.64492e-19	SLC9A3R1
POLR2G	8.8926e-35	-0.445159	0.186	0.518	1.9658e-30	POLR2G
RPS4X	3.75616e-36	-0.445358	0.982	0.979	8.30336e-32	RPS4X
EI24	5.62689e-30	-0.445874	0.44	0.752	1.24388e-25	EI24
TMEM141	3.96913e-31	-0.446396	0.261	0.6	8.77417e-27	TMEM141
HINT1	1.56094e-33	-0.447417	0.895	0.945	3.45062e-29	HINT1
TXNDC17	1.7215e-24	-0.447708	0.721	0.896	3.80555e-20	TXNDC17
SRSF2	1.97273e-27	-0.449	0.549	0.814	4.36092e-23	SRSF2
NDUFA1	1.65635e-26	-0.449506	0.774	0.935	3.66152e-22	NDUFA1
SRP14	1.05034e-34	-0.449658	0.859	0.944	2.32188e-30	SRP14
APEX1	5.34734e-36	-0.45	0.143	0.476	1.18208e-31	APEX1
COA3	1.93335e-32	-0.450334	0.303	0.655	4.27386e-28	COA3
RPS6	7.52543e-35	-0.450378	0.964	0.971	1.66357e-30	RPS6
LSM2	6.5763e-30	-0.451566	0.323	0.643	1.45376e-25	LSM2
PSMB4	1.81297e-25	-0.451895	0.364	0.66	4.00775e-21	PSMB4
COA4	8.23574e-37	-0.452247	0.156	0.501	1.82059e-32	COA4
MAD2L1	2.64811e-34	-0.453377	0.069	0.366	5.85391e-30	MAD2L1
CENPW	2.16081e-20	-0.454012	0.752	0.895	4.77669e-16	CENPW
PSMG3	1.4642e-28	-0.454316	0.485	0.775	3.23675e-24	PSMG3
LAGE3	8.55501e-28	-0.454564	0.412	0.72	1.89117e-23	LAGE3
COX8A	9.13136e-29	-0.454792	0.754	0.913	2.01858e-24	COX8A
CYC1	7.22783e-31	-0.456909	0.315	0.636	1.59778e-26	CYC1
CDK4	4.16622e-35	-0.4576	0.196	0.534	9.20986e-31	CDK4
EIF1AX	1.80904e-27	-0.457785	0.564	0.819	3.99907e-23	EIF1AX
U2SURP	6.03838e-27	-0.45878	0.473	0.778	1.33485e-22	U2SURP
RNF7	1.72086e-26	-0.459469	0.64	0.873	3.80413e-22	RNF7
RNF213	1.30832e-21	-0.459836	0.659	0.851	2.89217e-17	RNF213
PARP14	4.15608e-22	-0.460346	0.519	0.781	9.18743e-18	PARP14
TCEAL4	1.11692e-25	-0.460534	0.467	0.751	2.46906e-21	TCEAL4
IFITM1	1.40257e-31	-0.462535	0.244	0.591	3.10052e-27	IFITM1
RAD23A	1.79715e-29	-0.463449	0.402	0.714	3.97277e-25	RAD23A
UBE2L6	1.27114e-28	-0.46348	0.416	0.734	2.80998e-24	UBE2L6
KIF20B	1.05454e-26	-0.464042	0.095	0.354	2.33117e-22	KIF20B
MRPL20	1.47672e-32	-0.464269	0.402	0.713	3.26444e-28	MRPL20
COX7C	2.42103e-25	-0.465931	0.687	0.875	5.35192e-21	COX7C
MDH2	2.97493e-29	-0.466294	0.392	0.708	6.57638e-25	MDH2
RPL27	6.59784e-35	-0.467783	0.919	0.957	1.45852e-30	RPL27
PRC1	3.48097e-28	-0.467939	0.127	0.41	7.69503e-24	PRC1
SKA2	2.44112e-32	-0.46914	0.236	0.569	5.39634e-28	SKA2
FDPS	3.34102e-27	-0.470321	0.42	0.718	7.38567e-23	FDPS
ATP5I	4.29671e-26	-0.470598	0.634	0.855	9.4983e-22	ATP5I
LINC00116	1.02974e-28	-0.470839	0.4	0.708	2.27634e-24	LINC00116
DCUN1D5	4.68958e-30	-0.471346	0.412	0.718	1.03668e-25	DCUN1D5
IARS	2.22252e-34	-0.471719	0.202	0.544	4.9131e-30	IARS
RPL38	2.17227e-35	-0.472365	0.897	0.956	4.80203e-31	RPL38
CHCHD2	2.62019e-35	-0.472445	0.844	0.932	5.79219e-31	CHCHD2
CCT2	6.21411e-37	-0.472824	0.21	0.565	1.37369e-32	CCT2
UQCRQ	1.08496e-28	-0.473385	0.509	0.787	2.39841e-24	UQCRQ
STRA13	1.64167e-34	-0.473409	0.273	0.633	3.62908e-30	STRA13
PRMT1	6.05655e-31	-0.474078	0.269	0.589	1.33886e-26	PRMT1
NDUFS7	1.72539e-30	-0.474345	0.444	0.753	3.81415e-26	NDUFS7
AKR1A1	5.04217e-35	-0.474393	0.23	0.582	1.11462e-30	AKR1A1
DBI	2.66635e-25	-0.474411	0.586	0.835	5.89423e-21	DBI
DLGAP5	6.27481e-25	-0.474913	0.036	0.253	1.38711e-20	DLGAP5
EIF3J	5.28173e-33	-0.475581	0.37	0.724	1.16758e-28	EIF3J
RPS18	1.14201e-36	-0.475827	0.986	0.981	2.52452e-32	RPS18
FDFT1	2.65582e-25	-0.47599	0.392	0.691	5.87097e-21	FDFT1
TYMS	2.09514e-20	-0.476313	0.289	0.549	4.63152e-16	TYMS
RPL7	1.31845e-31	-0.476657	0.887	0.958	2.91456e-27	RPL7
NDUFAB1	1.02736e-27	-0.47684	0.473	0.737	2.27107e-23	NDUFAB1
ADH5	7.17765e-30	-0.477917	0.442	0.76	1.58669e-25	ADH5
COX14	1.95345e-34	-0.47799	0.279	0.631	4.31829e-30	COX14
SSB	3.70159e-33	-0.479786	0.244	0.571	8.18273e-29	SSB
TUFM	5.96495e-32	-0.480078	0.382	0.696	1.31861e-27	TUFM
SLC25A3	4.05072e-32	-0.480079	0.794	0.926	8.95452e-28	SLC25A3
GSPT1	2.11634e-37	-0.481279	0.297	0.675	4.67839e-33	GSPT1
HNRNPC	1.5418e-30	-0.481301	0.707	0.881	3.4083e-26	HNRNPC
DUT	4.36296e-18	-0.482129	0.515	0.731	9.64475e-14	DUT
NIT2	3.77655e-35	-0.482275	0.388	0.743	8.34844e-31	NIT2
MRPS26	1.10735e-37	-0.483491	0.182	0.536	2.44791e-33	MRPS26
EIF3A	1.79084e-32	-0.483962	0.493	0.803	3.95883e-28	EIF3A
ADAR	4.25628e-30	-0.484124	0.372	0.696	9.40894e-26	ADAR
C19orf48	4.23802e-31	-0.485236	0.259	0.594	9.36856e-27	C19orf48
PSMA2	1.1157e-30	-0.485676	0.533	0.802	2.46636e-26	PSMA2
COX5A	8.31019e-32	-0.485776	0.61	0.847	1.83705e-27	COX5A
RPS15	2.01704e-50	-0.48747	0.984	0.984	4.45887e-46	RPS15
SRPRB	9.11259e-38	-0.487715	0.176	0.524	2.01443e-33	SRPRB
DEK	1.15957e-27	-0.488523	0.747	0.904	2.56335e-23	DEK
RPA3	1.33163e-27	-0.489163	0.6	0.837	2.9437e-23	RPA3
RPS13	1.79168e-36	-0.490506	0.929	0.967	3.96068e-32	RPS13
GTF3C6	2.04454e-35	-0.490974	0.341	0.701	4.51967e-31	GTF3C6
GLRX5	3.53591e-30	-0.491028	0.42	0.709	7.81649e-26	GLRX5
C14orf1	6.22393e-28	-0.491542	0.422	0.712	1.37586e-23	C14orf1
COX5B	3.6227e-34	-0.49199	0.844	0.937	8.00834e-30	COX5B
ISOC2	9.1937e-44	-0.492272	0.145	0.526	2.03236e-39	ISOC2
UQCR11	1.24264e-34	-0.493834	0.719	0.926	2.74698e-30	UQCR11
GPX4	5.37883e-27	-0.494195	0.543	0.803	1.18904e-22	GPX4
PSMD1	2.07012e-33	-0.494389	0.388	0.71	4.57621e-29	PSMD1
NASP	1.07705e-33	-0.494635	0.279	0.629	2.38093e-29	NASP
RPS8	3.54581e-37	-0.495222	0.972	0.977	7.83836e-33	RPS8
TOMM40	7.39853e-42	-0.496917	0.135	0.506	1.63552e-37	TOMM40
ISG15	2.66759e-23	-0.497525	0.731	0.907	5.89696e-19	ISG15
RPS12	2.81296e-42	-0.498415	0.98	0.983	6.21832e-38	RPS12
ATP5H	1.24359e-30	-0.498482	0.515	0.793	2.74909e-26	ATP5H
ENY2	3.41531e-35	-0.498729	0.42	0.767	7.54989e-31	ENY2
CYBA	1.19159e-28	-0.500806	0.77	0.928	2.63414e-24	CYBA
ECI1	3.63675e-34	-0.501308	0.301	0.654	8.03939e-30	ECI1
PSMD7	5.70493e-34	-0.501458	0.531	0.805	1.26113e-29	PSMD7
KIAA0101	4.9152e-24	-0.502168	0.188	0.459	1.08655e-19	KIAA0101
PNMA5	3.85901e-34	-0.502488	0.301	0.647	8.53073e-30	PNMA5
SRM	1.22408e-41	-0.502548	0.089	0.441	2.70595e-37	SRM
RPS14	5.42956e-41	-0.50376	0.925	0.973	1.20026e-36	RPS14
SRSF10	1.07599e-36	-0.504054	0.356	0.719	2.37858e-32	SRSF10
ATP5L	5.29248e-37	-0.50433	0.816	0.938	1.16995e-32	ATP5L
BUB3	1.05949e-30	-0.505119	0.372	0.692	2.34212e-26	BUB3
MT-ND2	6.53517e-31	-0.505671	0.982	0.967	1.44466e-26	MT-ND2
AKR1B10	4.54114e-25	-0.507086	0.212	0.492	1.00386e-20	AKR1B10
HMGB3	4.14539e-25	-0.507578	0.461	0.732	9.1638e-21	HMGB3
ALDH3A2	5.74208e-41	-0.508559	0.156	0.524	1.26935e-36	ALDH3A2
IFI44L	2.649e-28	-0.511012	0.362	0.682	5.85589e-24	IFI44L
EIF3M	6.16076e-33	-0.511592	0.426	0.738	1.3619e-28	EIF3M
HSD17B10	3.02311e-44	-0.513929	0.172	0.561	6.68289e-40	HSD17B10
RPL14	8.22084e-32	-0.513932	0.745	0.914	1.8173e-27	RPL14
IL32	3.90257e-26	-0.514571	0.564	0.829	8.62703e-22	IL32
TPX2	3.64969e-29	-0.515433	0.079	0.347	8.06801e-25	TPX2
NDUFB3	7.29349e-31	-0.51594	0.586	0.843	1.6123e-26	NDUFB3
CNBP	2.03309e-38	-0.517161	0.778	0.923	4.49434e-34	CNBP
SAMHD1	1.79874e-38	-0.517808	0.156	0.512	3.97629e-34	SAMHD1
TMPO	2.36559e-39	-0.517828	0.133	0.488	5.22936e-35	TMPO
CMSS1	2.57742e-45	-0.519653	0.087	0.457	5.69765e-41	CMSS1
RPL8	2.1368e-47	-0.519774	0.982	0.979	4.7236e-43	RPL8
LAPTM4B	2.36107e-35	-0.522208	0.349	0.686	5.21938e-31	LAPTM4B
TIMM13	2.33819e-38	-0.52309	0.273	0.645	5.1688e-34	TIMM13
TKT	2.16423e-33	-0.523565	0.273	0.608	4.78425e-29	TKT
C1QBP	9.79795e-40	-0.523656	0.22	0.587	2.16594e-35	C1QBP
HNRNPD	1.90055e-34	-0.527072	0.61	0.844	4.20137e-30	HNRNPD
SNRPD3	2.17265e-37	-0.529196	0.533	0.818	4.80285e-33	SNRPD3
HNRNPM	1.23931e-34	-0.531779	0.442	0.76	2.73961e-30	HNRNPM
CCNB2	3.05439e-26	-0.531987	0.083	0.328	6.75203e-22	CCNB2
ATP5F1	1.30596e-35	-0.533568	0.479	0.79	2.88696e-31	ATP5F1
NDUFB1	1.79201e-36	-0.535028	0.764	0.928	3.96142e-32	NDUFB1
PSMB1	1.52532e-34	-0.535979	0.739	0.908	3.37188e-30	PSMB1
PARK7	2.03406e-37	-0.536498	0.317	0.672	4.49648e-33	PARK7
CBX3	2.63278e-35	-0.536989	0.701	0.886	5.82003e-31	CBX3
IFI16	1.63374e-36	-0.536995	0.614	0.88	3.61155e-32	IFI16
ATP5G2	7.45766e-34	-0.538776	0.713	0.896	1.64859e-29	ATP5G2
MT-ND6	1.05011e-29	-0.539622	0.317	0.654	2.32136e-25	MT-ND6
TRMT112	7.01379e-37	-0.540102	0.477	0.806	1.55047e-32	TRMT112
RPS24	3.48433e-53	-0.540364	0.99	0.98	7.70246e-49	RPS24
USMG5	1.58093e-42	-0.540945	0.857	0.945	3.49479e-38	USMG5
VAMP5	1.28119e-36	-0.543925	0.291	0.643	2.8322e-32	VAMP5
NFE2L2	3.98287e-30	-0.544289	0.774	0.914	8.80453e-26	NFE2L2
HNRNPR	8.93111e-37	-0.544447	0.386	0.719	1.97431e-32	HNRNPR
PSMB8	1.52528e-38	-0.545031	0.388	0.737	3.37177e-34	PSMB8
PHB2	2.38142e-43	-0.545158	0.271	0.651	5.26436e-39	PHB2
TNFAIP2	6.05125e-21	-0.545341	0.467	0.707	1.33769e-16	TNFAIP2
PSMB6	3.83727e-36	-0.547058	0.539	0.818	8.48268e-32	PSMB6
TUBA1C	2.93446e-12	-0.547173	0.602	0.744	6.48692e-08	TUBA1C
RPL6	6.61952e-41	-0.549002	0.891	0.959	1.46331e-36	RPL6
LSM7	5.40317e-38	-0.549678	0.448	0.79	1.19442e-33	LSM7
SNU13	2.64998e-37	-0.552598	0.529	0.811	5.85804e-33	SNU13
HDGF	4.34574e-32	-0.553568	0.519	0.786	9.60669e-28	HDGF
PPIA	5.54036e-55	-0.55384	0.947	0.967	1.22475e-50	PPIA
RPL10A	2.23913e-38	-0.554047	0.887	0.957	4.94983e-34	RPL10A
H2AFV	1.39352e-32	-0.55498	0.471	0.759	3.08052e-28	H2AFV
BIRC5	6.28514e-31	-0.555318	0.055	0.32	1.38939e-26	BIRC5
CEP55	3.83624e-29	-0.556909	0.077	0.34	8.4804e-25	CEP55
MAZ	2.86338e-43	-0.558755	0.238	0.622	6.32979e-39	MAZ
CDC20	1.46245e-26	-0.561671	0.044	0.275	3.23288e-22	CDC20
PSME1	4.85239e-36	-0.561975	0.653	0.883	1.07267e-31	PSME1
CD151	1.67206e-39	-0.56404	0.632	0.891	3.69625e-35	CD151
CCT6A	1.45284e-40	-0.565177	0.384	0.735	3.21165e-36	CCT6A
RPL32	1.52041e-47	-0.565396	0.941	0.979	3.36102e-43	RPL32
PSMB3	1.75728e-39	-0.5659	0.695	0.897	3.88465e-35	PSMB3
ATP5J	8.53525e-39	-0.567133	0.733	0.901	1.8868e-34	ATP5J
MT-ATP6	3.90164e-53	-0.567324	0.996	0.988	8.62496e-49	MT-ATP6
PYCARD	3.8615e-33	-0.56752	0.424	0.76	8.53624e-29	PYCARD
CHCHD10	1.46843e-35	-0.569115	0.487	0.814	3.2461e-31	CHCHD10
MRPL52	1.02407e-42	-0.569459	0.356	0.735	2.26381e-38	MRPL52
TMEM160	2.82031e-43	-0.57246	0.244	0.633	6.23458e-39	TMEM160
RPL23A	1.0183e-45	-0.57353	0.897	0.963	2.25104e-41	RPL23A
COX7B	1.39754e-42	-0.573676	0.838	0.947	3.08939e-38	COX7B
STAT1	1.31501e-35	-0.573764	0.527	0.816	2.90696e-31	STAT1
ATP5B	5.1528e-37	-0.574433	0.634	0.879	1.13908e-32	ATP5B
PSMA5	6.08504e-40	-0.575031	0.354	0.715	1.34516e-35	PSMA5
NAA10	5.61326e-43	-0.57659	0.424	0.786	1.24087e-38	NAA10
PHB	1.72809e-49	-0.577739	0.218	0.635	3.82012e-45	PHB
HNRNPA1	8.32359e-40	-0.579076	0.62	0.861	1.84001e-35	HNRNPA1
NDUFA3	6.25682e-43	-0.581283	0.574	0.873	1.38313e-38	NDUFA3
GGCT	3.70006e-38	-0.582605	0.545	0.818	8.17934e-34	GGCT
RPS5	4.26508e-51	-0.584045	0.943	0.972	9.42838e-47	RPS5
ABCE1	8.42351e-60	-0.584223	0.059	0.491	1.8621e-55	ABCE1
CBR1	3.71472e-39	-0.584328	0.315	0.678	8.21177e-35	CBR1
PRDX6	3.49053e-38	-0.58598	0.525	0.817	7.71617e-34	PRDX6
ATPIF1	4.48809e-36	-0.586008	0.588	0.846	9.92138e-32	ATPIF1
RBMX	2.26305e-50	-0.587075	0.265	0.688	5.0027e-46	RBMX
NDUFS8	1.64629e-42	-0.587353	0.386	0.76	3.63929e-38	NDUFS8
MINOS1	3.95295e-40	-0.587555	0.578	0.859	8.73839e-36	MINOS1
HNRNPA3	5.0599e-42	-0.588291	0.733	0.908	1.11854e-37	HNRNPA3
MT-ND4	5.02972e-53	-0.589216	0.996	0.979	1.11187e-48	MT-ND4
MRPS21	1.73759e-42	-0.590789	0.424	0.783	3.84112e-38	MRPS21
TALDO1	1.1656e-39	-0.591288	0.558	0.856	2.57667e-35	TALDO1
HMGB2	4.74888e-25	-0.592877	0.283	0.566	1.04979e-20	HMGB2
NAA38	6.47079e-43	-0.593047	0.414	0.773	1.43043e-38	NAA38
LMO4	3.24334e-31	-0.593889	0.543	0.819	7.16973e-27	LMO4
GADD45GIP1	1.78985e-45	-0.59429	0.303	0.716	3.95663e-41	GADD45GIP1
MT-ND5	2.96334e-42	-0.594974	0.923	0.966	6.55077e-38	MT-ND5
GMNN	5.65189e-44	-0.597433	0.198	0.584	1.24941e-39	GMNN
RSL1D1	2.02035e-50	-0.598975	0.164	0.572	4.46619e-46	RSL1D1
ATP5E	3.43465e-57	-0.600328	0.939	0.972	7.59263e-53	ATP5E
BRIX1	4.83387e-51	-0.606382	0.192	0.605	1.06857e-46	BRIX1
RPS27A	4.26636e-62	-0.607725	0.98	0.982	9.43121e-58	RPS27A
SMC4	1.23448e-27	-0.607833	0.398	0.689	2.72894e-23	SMC4
RPLP2	1.49095e-58	-0.615963	0.945	0.973	3.2959e-54	RPLP2
XRCC6	1.47883e-46	-0.616231	0.349	0.731	3.26909e-42	XRCC6
HMGN3	8.29807e-46	-0.616679	0.246	0.646	1.83437e-41	HMGN3
FABP4	0.110797	-0.617186	0.091	0.119	1	FABP4
C9orf3	8.47282e-35	-0.617507	0.517	0.816	1.873e-30	C9orf3
SSR4	4.56754e-36	-0.618322	0.923	0.981	1.0097e-31	SSR4
CCNB1	2.68446e-33	-0.619892	0.048	0.326	5.93427e-29	CCNB1
EEF1B2	6.21876e-39	-0.620722	0.628	0.885	1.37472e-34	EEF1B2
ARL6IP1	4.16099e-13	-0.621459	0.386	0.571	9.19828e-09	ARL6IP1
POLR2F	1.52578e-44	-0.621856	0.511	0.827	3.3729e-40	POLR2F
ATP5J2	1.2295e-48	-0.622604	0.768	0.92	2.71794e-44	ATP5J2
C19orf70	2.40817e-48	-0.622791	0.283	0.684	5.32351e-44	C19orf70
H2AFX	4.73001e-38	-0.622821	0.141	0.478	1.04562e-33	H2AFX
DDX21	2.00684e-50	-0.623865	0.226	0.647	4.43631e-46	DDX21
RCN1	1.94529e-43	-0.624323	0.277	0.644	4.30025e-39	RCN1
UQCRH	2.66837e-51	-0.624432	0.806	0.947	5.8987e-47	UQCRH
IFIT3	6.98182e-41	-0.627705	0.164	0.536	1.5434e-36	IFIT3
MKI67	1.51089e-29	-0.627847	0.099	0.376	3.33997e-25	MKI67
RPL4	9.19823e-49	-0.628114	0.76	0.933	2.03336e-44	RPL4
SSBP1	1.64623e-47	-0.628323	0.525	0.852	3.63915e-43	SSBP1
HMGN1	1.07896e-54	-0.628428	0.818	0.95	2.38514e-50	HMGN1
NUSAP1	4.69315e-30	-0.631635	0.079	0.345	1.03747e-25	NUSAP1
HSPA8	1.83569e-32	-0.632368	0.568	0.82	4.05798e-28	HSPA8
MT-ND1	3.40513e-49	-0.63348	0.988	0.967	7.52739e-45	MT-ND1
ANP32B	1.19457e-41	-0.636506	0.584	0.855	2.64072e-37	ANP32B
EIF3K	2.79244e-45	-0.638247	0.723	0.915	6.17296e-41	EIF3K
RPLP0	1.53359e-52	-0.638554	0.905	0.966	3.39016e-48	RPLP0
PCNA	1.42831e-36	-0.639274	0.392	0.734	3.15743e-32	PCNA
TIMM8B	8.80326e-49	-0.640108	0.335	0.742	1.94605e-44	TIMM8B
APRT	3.46151e-49	-0.644952	0.396	0.782	7.65201e-45	APRT
PTTG1	9.33131e-33	-0.65066	0.143	0.448	2.06278e-28	PTTG1
DKC1	2.71678e-55	-0.651193	0.135	0.565	6.00571e-51	DKC1
AIM2	6.52279e-40	-0.653866	0.271	0.627	1.44193e-35	AIM2
BZW2	4.84027e-49	-0.654375	0.273	0.676	1.06999e-44	BZW2
RPL19	1.0786e-55	-0.65557	0.937	0.974	2.38435e-51	RPL19
NQO1	7.09576e-51	-0.65629	0.261	0.664	1.56859e-46	NQO1
ATP5G3	9.49656e-48	-0.657635	0.675	0.894	2.09931e-43	ATP5G3
PEBP1	3.66108e-50	-0.658227	0.311	0.708	8.09318e-46	PEBP1
PSMB2	1.84581e-46	-0.659179	0.531	0.841	4.08035e-42	PSMB2
CCT5	3.15315e-48	-0.664241	0.384	0.768	6.97035e-44	CCT5
ATP5A1	2.1767e-50	-0.66563	0.41	0.776	4.81182e-46	ATP5A1
KRT10	2.27278e-23	-0.667134	0.6	0.837	5.0242e-19	KRT10
ASPM	2.05257e-31	-0.669747	0.044	0.308	4.53741e-27	ASPM
IFI6	8.06397e-36	-0.669819	0.752	0.929	1.78262e-31	IFI6
UBE2S	2.85977e-17	-0.670573	0.325	0.536	6.3218e-13	UBE2S
ANLN	2.54708e-25	-0.670665	0.152	0.409	5.63057e-21	ANLN
RPL26	4.23129e-59	-0.671597	0.941	0.977	9.35368e-55	RPL26
MRPS34	9.45429e-53	-0.673338	0.311	0.724	2.08997e-48	MRPS34
SRSF7	1.52696e-48	-0.677333	0.414	0.779	3.37549e-44	SRSF7
PA2G4	2.77298e-50	-0.678168	0.38	0.75	6.12994e-46	PA2G4
BANF1	9.21771e-53	-0.678249	0.37	0.749	2.03767e-48	BANF1
C14orf2	4.80014e-61	-0.678597	0.863	0.965	1.06112e-56	C14orf2
CYCS	1.27912e-51	-0.678789	0.834	0.948	2.82762e-47	CYCS
MRPL12	1.87688e-62	-0.680938	0.145	0.596	4.14903e-58	MRPL12
MT-CO3	1.40091e-68	-0.681987	0.998	0.987	3.09686e-64	MT-CO3
SLC1A5	3.92835e-41	-0.682269	0.434	0.778	8.68402e-37	SLC1A5
KLHDC7B	5.27659e-36	-0.682377	0.596	0.869	1.16644e-31	KLHDC7B
RPL5	1.04435e-49	-0.682453	0.792	0.953	2.30865e-45	RPL5
RARRES3	8.1593e-46	-0.684532	0.22	0.607	1.8037e-41	RARRES3
RPSA	2.29907e-50	-0.685101	0.699	0.918	5.08232e-46	RPSA
CDK1	1.38428e-31	-0.687612	0.172	0.481	3.06009e-27	CDK1
MRPL3	8.50955e-57	-0.690048	0.23	0.653	1.88112e-52	MRPL3
NDUFS5	5.09076e-49	-0.691124	0.622	0.881	1.12536e-44	NDUFS5
MT-CYB	3.89952e-57	-0.69118	0.996	0.979	8.62029e-53	MT-CYB
BST2	4.13585e-48	-0.691649	0.717	0.926	9.1427e-44	BST2
EIF5A	2.07785e-47	-0.69262	0.556	0.866	4.59329e-43	EIF5A
SOD1	3.20741e-49	-0.693426	0.539	0.852	7.09031e-45	SOD1
PRDX1	2.30299e-67	-0.702185	0.909	0.962	5.09098e-63	PRDX1
RPL22	3.09822e-59	-0.702456	0.875	0.962	6.84892e-55	RPL22
GABRP	3.10713e-42	-0.703244	0.461	0.811	6.86862e-38	GABRP
LY6D	1.25887e-50	-0.703608	0.994	0.985	2.78285e-46	LY6D
CDKN3	1.26445e-34	-0.704465	0.073	0.366	2.79519e-30	CDKN3
LSM4	2.32783e-54	-0.704761	0.406	0.779	5.14591e-50	LSM4
SNRPD1	2.76658e-53	-0.71053	0.374	0.772	6.11579e-49	SNRPD1
NME1	9.44853e-61	-0.710889	0.168	0.625	2.08869e-56	NME1
NDUFB7	8.02883e-56	-0.711728	0.543	0.872	1.77485e-51	NDUFB7
HLA-DRB1	2.10972e-40	-0.718855	0.525	0.812	4.66375e-36	HLA-DRB1
RPS26	1.39488e-57	-0.7193	0.796	0.946	3.08352e-53	RPS26
CCND1	1.82908e-50	-0.720265	0.21	0.621	4.04337e-46	CCND1
KRT13	6.11161e-30	-0.72256	0.798	0.935	1.35103e-25	KRT13
LSM5	1.20663e-58	-0.726413	0.782	0.924	2.66737e-54	LSM5
SLC25A5	4.67804e-62	-0.729003	0.877	0.958	1.03413e-57	SLC25A5
TXNIP	2.6314e-42	-0.729325	0.267	0.655	5.81698e-38	TXNIP
RPS23	3.94827e-62	-0.732981	0.863	0.957	8.72805e-58	RPS23
MRPL51	7.54432e-55	-0.734739	0.471	0.831	1.66775e-50	MRPL51
NDUFB10	2.23051e-59	-0.736096	0.396	0.797	4.93077e-55	NDUFB10
SNRPE	4.68201e-58	-0.740476	0.378	0.772	1.03501e-53	SNRPE
RPL35	1.92011e-81	-0.741819	0.97	0.978	4.2446e-77	RPL35
HNRNPA2B1	3.31295e-67	-0.742131	0.893	0.957	7.32362e-63	HNRNPA2B1
SERBP1	3.36582e-57	-0.742871	0.685	0.916	7.44047e-53	SERBP1
NDUFS6	4.9711e-67	-0.751197	0.685	0.926	1.09891e-62	NDUFS6
YBX1	6.05093e-57	-0.754293	0.806	0.932	1.33762e-52	YBX1
CRIP1	1.05146e-41	-0.757455	0.529	0.833	2.32435e-37	CRIP1
WARS	8.21893e-47	-0.75788	0.487	0.851	1.81688e-42	WARS
CENPF	5.76739e-32	-0.76366	0.061	0.336	1.27494e-27	CENPF
LY6E	6.18884e-69	-0.767554	0.903	0.964	1.3681e-64	LY6E
MRPS12	1.43989e-67	-0.770519	0.23	0.701	3.18302e-63	MRPS12
RANBP1	5.8549e-58	-0.771547	0.392	0.796	1.29428e-53	RANBP1
MT-CO2	4.83244e-78	-0.772038	0.998	0.985	1.06826e-73	MT-CO2
CTHRC1	7.61453e-41	-0.773272	0.426	0.778	1.68327e-36	CTHRC1
ADH7	4.84879e-43	-0.777318	0.133	0.497	1.07187e-38	ADH7
ATP5D	1.73091e-61	-0.779922	0.6	0.896	3.82636e-57	ATP5D
NDUFB2	2.88181e-66	-0.788236	0.648	0.925	6.37053e-62	NDUFB2
SLIRP	8.19149e-58	-0.799014	0.513	0.825	1.81081e-53	SLIRP
ATP5G1	1.28389e-60	-0.804727	0.307	0.731	2.83817e-56	ATP5G1
PSMA4	8.3127e-65	-0.805979	0.622	0.897	1.83761e-60	PSMA4
CD74	3.93498e-43	-0.808886	0.642	0.893	8.69866e-39	CD74
TUBB	3.28679e-38	-0.810182	0.558	0.808	7.26579e-34	TUBB
SNRPD2	5.86953e-67	-0.810655	0.648	0.918	1.29752e-62	SNRPD2
CKS2	5.42661e-28	-0.820022	0.283	0.565	1.19961e-23	CKS2
KPNA2	4.28837e-37	-0.820268	0.152	0.477	9.47986e-33	KPNA2
SNRPF	2.79058e-63	-0.821357	0.465	0.83	6.16885e-59	SNRPF
ERH	1.51026e-72	-0.826059	0.646	0.909	3.33857e-68	ERH
HLA-DRA	3.81734e-41	-0.826674	0.616	0.872	8.43862e-37	HLA-DRA
MDK	1.06588e-46	-0.832676	0.414	0.772	2.35624e-42	MDK
IFITM3	8.02559e-67	-0.833111	0.929	0.969	1.77414e-62	IFITM3
RAN	2.42192e-70	-0.833559	0.762	0.926	5.3539e-66	RAN
PSMB9	3.42156e-61	-0.84098	0.388	0.814	7.5637e-57	PSMB9
NCL	9.47997e-64	-0.847478	0.295	0.749	2.09564e-59	NCL
ID3	4.17818e-42	-0.853135	0.352	0.714	9.23628e-38	ID3
CKS1B	1.53963e-47	-0.860931	0.23	0.612	3.4035e-43	CKS1B
HSPD1	9.14485e-62	-0.861592	0.36	0.764	2.02156e-57	HSPD1
NUCKS1	1.41359e-56	-0.868987	0.616	0.882	3.12488e-52	NUCKS1
RPS17	6.40829e-70	-0.870059	0.749	0.936	1.41662e-65	RPS17
STMN1	1.21597e-38	-0.877903	0.408	0.723	2.68803e-34	STMN1
ATP1B3	9.16848e-71	-0.885259	0.937	0.972	2.02678e-66	ATP1B3
GPX2	3.2532e-49	-0.888891	0.489	0.83	7.19153e-45	GPX2
UBE2C	1.63317e-24	-0.896947	0.105	0.34	3.61028e-20	UBE2C
NPM1	3.34691e-70	-0.898028	0.517	0.868	7.39868e-66	NPM1
SET	1.36862e-72	-0.898373	0.537	0.882	3.02546e-68	SET
NDUFA4	5.0945e-86	-0.900799	0.844	0.96	1.12619e-81	NDUFA4
HMGB1	6.99877e-72	-0.916822	0.78	0.938	1.54715e-67	HMGB1
LDHB	7.06913e-67	-0.919915	0.299	0.749	1.5627e-62	LDHB
TOP2A	8.48953e-31	-0.942844	0.093	0.37	1.8767e-26	TOP2A
TUBA1B	1.31591e-44	-0.946747	0.626	0.858	2.90896e-40	TUBA1B
H2AFZ	3.44768e-59	-0.964824	0.8	0.932	7.62144e-55	H2AFZ
PSMA3	2.98263e-81	-0.968239	0.519	0.871	6.59341e-77	PSMA3
IDO1	3.1236e-39	-0.969647	0.503	0.791	6.90502e-35	IDO1
MMP7	2.34545e-28	-0.995103	0.737	0.868	5.18485e-24	MMP7
PTMA	1.58286e-118	-0.995984	0.984	0.978	3.49908e-114	PTMA
POLR2L	9.63871e-83	-1.00337	0.646	0.926	2.13073e-78	POLR2L
RPS2	1.22545e-89	-1.03188	0.917	0.976	2.70899e-85	RPS2
HSP90AB1	6.59949e-82	-1.05364	0.667	0.932	1.45888e-77	HSP90AB1
HMGN2	1.8948e-69	-1.07483	0.634	0.891	4.18864e-65	HMGN2
PSME2	7.65431e-93	-1.1718	0.426	0.873	1.69206e-88	PSME2
HSPE1	1.07035e-93	-1.1731	0.493	0.881	2.36611e-89	HSPE1
CXCL10	2.1371e-14	-1.19619	0.075	0.233	4.72427e-10	CXCL10
IGKC	0.0190999	-6.85199	0.071	0.109	1	IGKC

## Sheet: state1pn
	p_val	avg_log2FC	pct.1	pct.2	p_val_adj	gene
BAIAP2L2	2.68128e-13	0.806123	0.839	0.538	5.92724e-09	BAIAP2L2
IDO1	3.11474e-08	0.333811	0.711	0.413	0.000688545	IDO1
RBPMS	1.0499e-07	0.258316	0.242	0.069	0.00232091	RBPMS
ZKSCAN1	1.47592e-07	0.32753	0.591	0.306	0.00326266	ZKSCAN1
RPS2	1.48775e-07	0.492743	0.973	0.893	0.00328883	RPS2
PTMA	5.09355e-07	0.341413	0.993	0.98	0.0112598	PTMA
IFITM2	8.28546e-07	0.299984	0.349	0.15	0.0183158	IFITM2
STAT1	8.96657e-07	0.448467	0.711	0.448	0.0198215	STAT1
MTDH	1.36491e-06	0.372724	0.658	0.448	0.0301728	MTDH
PI3	1.54489e-06	-0.599993	0.966	0.965	0.0341513	PI3
ANXA1	2.44793e-06	-0.798654	1	1	0.0541139	ANXA1
ADAR	3.06578e-06	0.333174	0.523	0.306	0.067772	ADAR
ALCAM	3.61513e-06	0.253149	0.282	0.113	0.0799161	ALCAM
ODF2L	3.8897e-06	0.341614	0.711	0.46	0.0859856	ODF2L
PNISR	4.86607e-06	0.291604	0.738	0.483	0.107569	PNISR
RBM17	5.34514e-06	0.320195	0.664	0.434	0.11816	RBM17
LDHB	5.82571e-06	0.260474	0.443	0.237	0.128783	LDHB
CUX1	7.31716e-06	0.250793	0.678	0.422	0.161753	CUX1
EEF1D	7.63439e-06	0.284351	0.893	0.699	0.168766	EEF1D
KRT17	7.66381e-06	-0.513773	0.993	0.994	0.169416	KRT17
SRSF10	8.07667e-06	0.2899	0.51	0.289	0.178543	SRSF10
MRPS22	9.16584e-06	0.255969	0.497	0.275	0.20262	MRPS22
GPX1	9.24335e-06	0.34093	0.758	0.52	0.204334	GPX1
NCL	9.86904e-06	0.295314	0.443	0.231	0.218165	NCL
MT2A	1.15678e-05	0.563693	0.886	0.772	0.255719	MT2A
AK3	1.16186e-05	0.288322	0.597	0.37	0.25684	AK3
EEF1B2	1.48303e-05	0.298124	0.785	0.561	0.327838	EEF1B2
RHCG	1.68671e-05	-0.691423	0.906	0.908	0.372864	RHCG
P4HA1	1.90271e-05	0.397928	0.685	0.483	0.420613	P4HA1
IFI16	2.056e-05	0.321506	0.725	0.566	0.454499	IFI16
CSTB	2.16057e-05	-0.464068	1	1	0.477615	CSTB
PSMB9	2.30164e-05	0.32116	0.537	0.324	0.508801	PSMB9
CTSZ	2.48049e-05	0.267379	0.369	0.188	0.548337	CTSZ
TAPBP	2.65494e-05	0.300356	0.826	0.595	0.586901	TAPBP
FBLN1	3.30871e-05	0.275037	0.564	0.344	0.731423	FBLN1
KRT15	3.53179e-05	0.537601	0.403	0.22	0.780738	KRT15
SRSF11	3.57517e-05	0.311709	0.779	0.54	0.790328	SRSF11
MT-ND1	4.44834e-05	0.266641	0.993	0.986	0.98335	MT-ND1
CBX3	4.78309e-05	0.288617	0.832	0.645	1	CBX3
RPL4	4.86124e-05	0.326071	0.913	0.694	1	RPL4
SPRR1B	5.21406e-05	-0.68824	0.839	0.919	1	SPRR1B
IER5	6.06926e-05	0.265045	0.691	0.451	1	IER5
MT1E	7.39554e-05	0.370639	0.732	0.546	1	MT1E
PERP	8.05452e-05	-0.351775	1	1	1	PERP
ASS1	0.000111327	0.302047	0.517	0.327	1	ASS1
WFDC2	0.000112219	0.388714	0.631	0.451	1	WFDC2
KRT8	0.000128298	0.280519	0.497	0.301	1	KRT8
ID1	0.000128972	0.325511	1	0.96	1	ID1
RPL23A	0.0001306	0.30132	0.953	0.873	1	RPL23A
RPS15	0.000136172	0.258636	1	0.977	1	RPS15
RYR1	0.000146633	0.267926	0.523	0.332	1	RYR1
TMEM40	0.000158749	-0.390282	0.396	0.526	1	TMEM40
NUCKS1	0.000165768	0.25125	0.779	0.546	1	NUCKS1
KRT6B	0.000169649	-0.642796	0.879	0.893	1	KRT6B
REL	0.000172584	0.282684	0.785	0.566	1	REL
SGK1	0.000182589	0.286794	0.738	0.529	1	SGK1
SCP2	0.000201866	0.259967	0.799	0.63	1	SCP2
ITGA6	0.00021312	0.387087	0.899	0.72	1	ITGA6
ACTB	0.00023162	-0.275819	1	1	1	ACTB
ARL6IP5	0.000261049	0.280743	0.356	0.205	1	ARL6IP5
AIG1	0.000274007	0.2564	0.51	0.332	1	AIG1
SLC38A2	0.000284174	0.259619	0.745	0.558	1	SLC38A2
CAV2	0.000290021	0.285473	0.859	0.708	1	CAV2
DST	0.000297911	0.306652	0.47	0.292	1	DST
CUTA	0.000305289	0.25534	0.53	0.341	1	CUTA
IL32	0.000306248	0.429392	0.691	0.509	1	IL32
H1FX	0.000340506	0.272894	0.846	0.72	1	H1FX
RPL13	0.000359172	0.26427	0.993	0.988	1	RPL13
CAPRIN1	0.000364604	0.251463	0.443	0.277	1	CAPRIN1
JUP	0.00036564	-0.30006	0.966	0.957	1	JUP
KRT13	0.000384469	0.330502	0.899	0.754	1	KRT13
APP	0.000435251	0.251933	0.846	0.682	1	APP
RPS8	0.000458845	0.279357	0.987	0.965	1	RPS8
RPL22	0.00047084	0.272073	0.946	0.844	1	RPL22
RPL37A	0.000482433	0.266056	0.987	0.971	1	RPL37A
HMGB3	0.00048337	0.298114	0.584	0.408	1	HMGB3
CRIP2	0.000508109	0.277516	0.859	0.734	1	CRIP2
IGFBP4	0.00055591	0.253209	0.53	0.361	1	IGFBP4
S100A8	0.000671639	-0.379801	1	1	1	S100A8
RPS3	0.000705764	0.268153	0.98	0.948	1	RPS3
KRT19	0.000707763	0.324302	0.993	0.962	1	KRT19
RPS18	0.0007858	0.268733	1	0.98	1	RPS18
ST13	0.000796456	0.265754	0.597	0.419	1	ST13
SYNE2	0.000943919	0.289086	0.899	0.775	1	SYNE2
IFIT3	0.000954551	0.28141	0.248	0.127	1	IFIT3
LITAF	0.000985781	0.251075	0.872	0.685	1	LITAF
CP	0.00101534	0.251037	0.282	0.147	1	CP
CD151	0.00106292	0.258177	0.758	0.578	1	CD151
TNFSF10	0.00113153	0.349559	0.94	0.832	1	TNFSF10
CD74	0.00114413	0.326939	0.765	0.59	1	CD74
BIK	0.00115074	0.292559	0.51	0.341	1	BIK
IGFBP6	0.00118403	0.295682	0.617	0.425	1	IGFBP6
CAV1	0.00123086	0.35816	0.591	0.436	1	CAV1
TNFAIP2	0.00126616	0.281372	0.584	0.416	1	TNFAIP2
RPL12	0.00129127	0.291346	0.973	0.934	1	RPL12
GPX4	0.00133662	0.251434	0.658	0.494	1	GPX4
PTRF	0.00137803	0.283515	0.705	0.558	1	PTRF
SLC20A1	0.00141578	0.287011	0.443	0.289	1	SLC20A1
SPATS2L	0.00146544	0.265527	0.685	0.503	1	SPATS2L
MT1G	0.0015133	0.310234	0.349	0.205	1	MT1G
ITGB4	0.00160048	0.251534	0.839	0.734	1	ITGB4
DSC2	0.00177738	-0.519438	0.933	0.948	1	DSC2
FGFBP1	0.00178153	0.293434	0.705	0.566	1	FGFBP1
RPL6	0.00194786	0.251129	0.94	0.87	1	RPL6
IVL	0.0019669	-0.900297	0.51	0.595	1	IVL
HSPG2	0.00209459	0.261793	0.678	0.517	1	HSPG2
C4orf3	0.00239317	-0.262439	0.987	0.954	1	C4orf3
RPL7	0.00248676	0.250727	0.94	0.864	1	RPL7
ITGA3	0.00260575	0.256318	0.584	0.434	1	ITGA3
SULT2B1	0.00262357	-0.649275	0.577	0.639	1	SULT2B1
EIF2AK2	0.0027802	0.27036	0.577	0.41	1	EIF2AK2
PRSS3	0.00294889	-0.412299	0.228	0.347	1	PRSS3
ISG15	0.00302348	0.371324	0.812	0.697	1	ISG15
SERPINB1	0.00309268	-0.300735	0.993	0.977	1	SERPINB1
IGFBP3	0.00317424	0.311141	0.973	0.847	1	IGFBP3
CDKN1A	0.00319961	-0.271948	0.96	0.919	1	CDKN1A
S100A9	0.00322592	-0.281676	0.987	0.997	1	S100A9
SBSN	0.00333024	-0.793702	0.121	0.231	1	SBSN
ATP5O	0.00338198	0.256969	0.752	0.587	1	ATP5O
CLTB	0.00369654	-0.29306	0.832	0.806	1	CLTB
KRT6C	0.00370033	-0.983321	0.396	0.5	1	KRT6C
KRT16	0.00377479	-0.500396	0.987	0.968	1	KRT16
CXCL10	0.0038535	0.305557	0.128	0.052	1	CXCL10
IL36G	0.00417637	-0.670103	0.443	0.529	1	IL36G
C8orf4	0.00445719	0.382835	0.839	0.751	1	C8orf4
CD24	0.00447132	-0.287489	0.933	0.922	1	CD24
TGFB1	0.00454546	-0.317158	0.866	0.841	1	TGFB1
HSPA1A	0.00457029	0.260189	0.946	0.925	1	HSPA1A
MXD1	0.00459285	-0.31129	0.953	0.939	1	MXD1
KRT5	0.00478142	0.286025	0.993	0.957	1	KRT5
TP63	0.00479853	0.267071	0.765	0.598	1	TP63
IRF1	0.00480356	0.27719	0.43	0.289	1	IRF1
COL7A1	0.00573667	0.28161	0.477	0.344	1	COL7A1
MALL	0.00592655	-0.289195	0.973	0.922	1	MALL
LYPD3	0.00624107	-0.400674	0.946	0.887	1	LYPD3
CA12	0.00755099	0.271336	0.658	0.483	1	CA12
SLPI	0.00832023	-0.325668	0.987	0.994	1	SLPI
SERPINB5	0.00833705	-0.274086	0.993	0.991	1	SERPINB5
FAM25A	0.00942894	-0.297495	0.141	0.234	1	FAM25A
COL17A1	0.0101802	0.357347	0.215	0.124	1	COL17A1
SPAG9	0.0117259	-0.270542	0.651	0.676	1	SPAG9
KRT14	0.0133084	-0.345327	0.987	0.988	1	KRT14
ATF3	0.0158009	0.250683	0.443	0.318	1	ATF3
TFPI	0.0208683	0.348229	0.295	0.202	1	TFPI
SDCBP2	0.0210997	-0.296558	0.792	0.803	1	SDCBP2
GLTP	0.0214701	-0.388597	0.926	0.916	1	GLTP
BGN	0.0246402	0.302072	0.49	0.396	1	BGN
GJB6	0.0246735	-0.253736	0.926	0.899	1	GJB6
APOBEC3A	0.0248988	-1.32999	0.201	0.269	1	APOBEC3A
BMP2	0.0255285	-0.375434	0.685	0.714	1	BMP2
TUBB2A	0.0300279	-0.281101	0.221	0.295	1	TUBB2A
DMKN	0.0310746	-0.412188	0.638	0.656	1	DMKN
CDA	0.0330323	-0.352167	0.215	0.283	1	CDA
IL1RN	0.0347807	-0.467701	0.758	0.743	1	IL1RN
IL36RN	0.0351126	-0.27533	0.047	0.104	1	IL36RN
PLAUR	0.0406444	-0.308311	0.805	0.74	1	PLAUR
CLDN4	0.0426661	-0.496853	0.55	0.592	1	CLDN4
PRDM1	0.0442021	-0.414587	0.409	0.471	1	PRDM1
S100A14	0.0470615	-0.266576	0.899	0.879	1	S100A14
PNP	0.0513674	-0.261341	0.423	0.477	1	PNP
TUBA1C	0.0542322	-0.26558	0.597	0.604	1	TUBA1C
GJB2	0.0552235	-0.261251	0.98	0.971	1	GJB2
ABLIM1	0.0553304	-0.309774	0.477	0.509	1	ABLIM1
WARS	0.0558455	0.260975	0.55	0.46	1	WARS
CSTA	0.0609384	-0.473339	0.987	0.983	1	CSTA
PRSS22	0.0612788	-0.513689	0.631	0.604	1	PRSS22
SPRR1A	0.0615733	-0.31442	0.181	0.243	1	SPRR1A
ERO1A	0.0648143	-0.334262	1	0.997	1	ERO1A
CEACAM7	0.0665611	0.283553	0.436	0.358	1	CEACAM7
SERPINB2	0.0667425	-0.627446	0.537	0.584	1	SERPINB2
HEPHL1	0.0684871	-0.251758	0.221	0.298	1	HEPHL1
ITPKC	0.0762434	-0.338767	0.497	0.506	1	ITPKC
C3orf52	0.104072	-0.271256	0.336	0.358	1	C3orf52
GPRC5A	0.114125	-0.274071	0.685	0.694	1	GPRC5A
BNIP3	0.11598	-0.274663	0.779	0.766	1	BNIP3
FABP5	0.122314	-0.257135	0.987	0.965	1	FABP5
SPRR2D	0.12849	-0.394822	0.389	0.439	1	SPRR2D
DUOX2	0.134608	0.291761	0.678	0.616	1	DUOX2
IMPA2	0.136004	-0.271332	0.309	0.335	1	IMPA2
CALML5	0.13789	-0.425728	0.228	0.289	1	CALML5
TGM1	0.138419	-0.373993	0.523	0.529	1	TGM1
SERPINB7	0.15827	-0.283693	0.55	0.543	1	SERPINB7
CNFN	0.179548	-0.407015	0.597	0.595	1	CNFN
CD55	0.179993	-0.38466	0.826	0.803	1	CD55
HBEGF	0.1913	-0.300046	0.309	0.338	1	HBEGF
SPINK5	0.210295	-0.62823	0.235	0.289	1	SPINK5
KRT1	0.23606	-0.431714	0.396	0.428	1	KRT1
IGFL1	0.246708	-0.299233	0.174	0.127	1	IGFL1
CLIC3	0.264874	-0.299593	0.336	0.358	1	CLIC3
G0S2	0.277057	-0.486685	0.168	0.124	1	G0S2
IL1A	0.294653	-0.253064	0.128	0.156	1	IL1A
SPRR3	0.315843	-0.58931	0.235	0.269	1	SPRR3
CCL20	0.319831	-0.677829	0.188	0.223	1	CCL20
CXCL8	0.335461	-0.837639	0.275	0.301	1	CXCL8
BDH1	0.353924	-0.302639	0.369	0.382	1	BDH1
IL1R2	0.397127	-0.26016	0.121	0.142	1	IL1R2
MTSS1	0.426298	-0.274124	0.792	0.743	1	MTSS1
TM4SF1	0.428802	-0.417535	0.839	0.766	1	TM4SF1
MMP1	0.444232	-0.37059	0.846	0.708	1	MMP1
TNFAIP3	0.512808	-0.338016	0.544	0.506	1	TNFAIP3
SPRR2E	0.575163	-1.34484	0.141	0.153	1	SPRR2E
UPP1	0.575367	-0.279927	0.886	0.844	1	UPP1
CRCT1	0.5783	-0.822305	0.128	0.139	1	CRCT1
ISG20	0.583589	-0.273674	0.624	0.578	1	ISG20
PLAU	0.590722	-0.317484	0.839	0.772	1	PLAU
KRTDAP	0.59618	-0.329161	0.121	0.136	1	KRTDAP
HILPDA	0.596588	-0.339463	0.591	0.529	1	HILPDA
HSPA6	0.659202	-0.319279	0.235	0.243	1	HSPA6
SPRR2A	0.679615	-0.937757	0.416	0.402	1	SPRR2A
INHBA	0.813454	-0.353342	0.289	0.263	1	INHBA
UNC5B-AS1	0.819092	-0.293105	0.664	0.581	1	UNC5B-AS1
EDN2	0.851908	-0.386758	0.188	0.191	1	EDN2
ALDH1A3	0.860893	-0.371524	0.443	0.382	1	ALDH1A3
MMP12	0.874439	-0.30332	0.195	0.199	1	MMP12
PLIN2	0.924239	-0.297455	0.403	0.376	1	PLIN2
AKR1C2	0.97414	-0.368812	0.302	0.272	1	AKR1C2
MMP10	0.990485	-0.713922	0.577	0.514	1	MMP10

## Sheet: KEGGstate1
geneSet	description	link	enrichmentScore	normalizedEnrichmentScore	pValue	FDR	size	plotPath	leadingEdgeNum	leadingEdgeId	userId
GO:0008544	epidermis development	http://amigo.geneontology.org/amigo/term/GO:0008544	0.663908	3.41632	0	0	85	./Project_wg_result1650230695_GSEA/GO_0008544.png	47	301;6707;6700;3713;84518;6699;3854;3872;6703;1824;286887;3868;6820;6704;7051;6278;388533;51806;2012;7538;3918;9314;64065;5744;5266;1475;7357;55612;2810;1999;3624;1969;5652;3664;1830;3914;9333;57822;11005;29841;3853;3728;2171;2317;54206;5317;5275	ANXA1;CALML5;CNFN;CSTA;DSC2;DSG3;ELF3;EMP1;EPHA2;ERRFI1;FABP5;FERMT1;FLNB;GRHL1;GRHL3;INHBA;IRF6;IVL;JUP;KLF4;KRT16;KRT17;KRT6A;KRT6B;KRT6C;KRTDAP;LAMB3;LAMC2;PERP;PI3;PKP1;PRSS8;PTHLH;S100A7;SERPINB13;SFN;SPINK5;SPRR1B;SPRR2A;SPRR2D;SPRR2E;SPRR3;SULT2B1;TGM1;TGM5;UGCG;ZFP36
GO:0043588	skin development	http://amigo.geneontology.org/amigo/term/GO:0043588	0.650408	3.24743	0	0	71	./Project_wg_result1650230695_GSEA/GO_0043588.png	38	301;6707;6700;3713;84518;6699;3854;3872;6703;1824;286887;3868;6704;7051;6278;7538;64065;5266;1364;1475;55612;2810;3624;3673;1969;5652;3664;1830;9333;57822;11005;29841;3853;3728;2317;54206;5317;5275	ANXA1;CLDN4;CNFN;CSTA;DSC2;DSG3;EPHA2;ERRFI1;FERMT1;FLNB;GRHL1;GRHL3;INHBA;IRF6;ITGA2;IVL;JUP;KRT16;KRT17;KRT6A;KRT6B;KRT6C;PERP;PI3;PKP1;PRSS8;S100A7;SERPINB13;SFN;SPINK5;SPRR1B;SPRR2A;SPRR2D;SPRR2E;SPRR3;TGM1;TGM5;ZFP36
GO:0018149	peptide cross-linking	http://amigo.geneontology.org/amigo/term/GO:0018149	0.835754	2.82663	0	0	15	./Project_wg_result1650230695_GSEA/GO_0018149.png	11	301;6707;6700;3713;6699;6703;6704;7051;5266;1475;9333	ANXA1;CSTA;IVL;PI3;SPRR1B;SPRR2A;SPRR2D;SPRR2E;SPRR3;TGM1;TGM5
GO:0070482	response to oxygen levels	http://amigo.geneontology.org/amigo/term/GO:0070482	0.588509	2.82467	0	0	62	./Project_wg_result1650230695_GSEA/GO_0070482.png	30	30001;10397;29923;664;6513;5328;4319;112399;5228;133;7422;51129;650;7040;1026;54541;481;665;3673;5352;3939;100133941;26355;7316;9520;3099;768;5467;10135;5327	ADM;ANGPTL4;ATP1B1;BMP2;BNIP3;BNIP3L;CA9;CD24;CDKN1A;DDIT4;EGLN3;ERO1A;FAM162A;HILPDA;HK2;ITGA2;LDHA;MMP10;NAMPT;NDRG1;NPEPPS;PGF;PLAT;PLAU;PLOD2;PPARD;SLC2A1;TGFB1;UBC;VEGFA
GO:0034330	cell junction organization	http://amigo.geneontology.org/amigo/term/GO:0034330	0.556834	2.64826	0	0	57	./Project_wg_result1650230695_GSEA/GO_0034330.png	39	2706;7422;7040;3918;64065;71;2697;3673;1969;6385;3678;60;3914;1525;29841;6624;1739;81671;23499;3728;5317;6281;999;5879;90102;54751;92359;9448;9748;23603;3801;51762;81;7414;382;389;50848;7408;1001	ACTB;ACTG1;ACTN4;ARF6;CDH1;CDH3;CORO1C;CRB3;CXADR;DLG1;EPHA2;F11R;FBLIM1;FSCN1;GJA1;GJB2;GRHL1;ITGA2;ITGA5;JUP;KIFC3;LAMB3;LAMC2;MACF1;MAP4K4;PERP;PHLDB2;PKP1;RAB8B;RAC1;RHOC;S100A10;SDC4;SLK;TGFB1;VASP;VCL;VEGFA;VMP1
GO:0050900	leukocyte migration	http://amigo.geneontology.org/amigo/term/GO:0050900	0.554176	2.64711	0	0	61	./Project_wg_result1650230695_GSEA/GO_0050900.png	32	301;3557;56300;5228;1843;1893;6278;7422;634;1048;7040;4312;481;6280;6279;5054;3576;3673;6385;6382;3678;1525;6364;284340;1907;4478;4680;9123;5879;5880;3688;101	ADAM8;ANXA1;ATP1B1;CCL20;CEACAM1;CEACAM5;CEACAM6;CXADR;CXCL17;CXCL8;DUSP1;ECM1;EDN2;IL1RN;IL36G;ITGA2;ITGA5;ITGB1;MMP1;MSN;PGF;RAC1;RAC2;S100A7;S100A8;S100A9;SDC1;SDC4;SERPINE1;SLC16A3;TGFB1;VEGFA
GO:0043062	extracellular structure organization	http://amigo.geneontology.org/amigo/term/GO:0043062	0.566966	2.64028	0	0	49	./Project_wg_result1650230695_GSEA/GO_0043062.png	26	30001;4319;7040;4312;3918;3038;55612;5054;1999;3673;5352;6385;6382;3678;3914;5268;11005;3037;6624;10049;999;4035;5033;90102;3688;101	ADAM8;CDH1;DNAJB6;ELF3;ERO1A;FERMT1;FSCN1;HAS2;HAS3;ITGA2;ITGA5;ITGB1;LAMB3;LAMC2;LRP1;MMP1;MMP10;P4HA1;PHLDB2;PLOD2;SDC1;SDC4;SERPINB5;SERPINE1;SPINK5;TGFB1
GO:0050673	epithelial cell proliferation	http://amigo.geneontology.org/amigo/term/GO:0050673	0.552092	2.57749	0	0	57	./Project_wg_result1650230695_GSEA/GO_0050673.png	30	2152;5228;7051;1893;7422;634;650;7040;7538;55612;2810;1030;3486;374;1969;3664;3725;5268;9788;3037;1739;1051;54206;195814;26277;7039;1948;5467;7128;4070	AREG;BMP2;CDKN2B;CEACAM1;CEBPB;DLG1;ECM1;EFNB2;EPHA2;ERRFI1;F3;FERMT1;HAS2;IGFBP3;IRF6;JUN;MTSS1;PGF;PPARD;SDR16C5;SERPINB5;SFN;TACSTD2;TGFA;TGFB1;TGM1;TINF2;TNFAIP3;VEGFA;ZFP36
GO:0098742	cell-cell adhesion via plasma-membrane adhesion molecules	http://amigo.geneontology.org/amigo/term/GO:0098742	0.650928	2.47193	0	0	25	./Project_wg_result1650230695_GSEA/GO_0098742.png	17	3557;1824;634;1048;650;9314;1364;3678;1830;1525;4680;10205;1366;999;3688;23767;1825	BMP2;CDH1;CEACAM1;CEACAM5;CEACAM6;CLDN4;CLDN7;CXADR;DSC2;DSC3;DSG3;FLRT3;IL1RN;ITGA5;ITGB1;KLF4;MPZL2
GO:0006401	RNA catabolic process	http://amigo.geneontology.org/amigo/term/GO:0006401	-0.438795	-2.85933	0	0	117	./Project_wg_result1650230695_GSEA/GO_0006401.png	84	10535;6160;6189;6156;6223;6204;9939;6142;8761;1660;6165;25873;6144;6230;55110;6227;6205;6201;22916;6133;7514;6152;6164;10128;6130;6170;6176;4116;6168;9349;10492;6188;6136;6135;6137;6173;5436;6191;328;6194;6155;6169;6222;6129;6741;2935;3183;6209;6207;6202;6206;6208;9045;6132;3184;4670;6229;10236;6128;4736;6161;6147;6193;6233;6181;6124;3312;6175;1736;6143;6154;6125;3921;6146;6231;6228;11224;26135;4…	APEX1;DHX9;DKC1;GSPT1;HNRNPC;HNRNPD;HNRNPM;HNRNPR;HSPA8;LRPPRC;MAGOH;MAGOHB;NCBP2;NPM1;PABPC4;POLR2G;RBM8A;RNASEH2A;RPL10A;RPL11;RPL12;RPL13;RPL14;RPL18A;RPL19;RPL21;RPL22;RPL23;RPL23A;RPL24;RPL26;RPL27;RPL30;RPL31;RPL32;RPL34;RPL35;RPL35A;RPL36;RPL36A;RPL37A;RPL38;RPL39;RPL4;RPL5;RPL6;RPL7;RPL7A;RPL8;RPL9;RPLP0;RPLP1;RPLP2;RPS10;RPS11;RPS12;RPS13;RPS14;RPS15;RPS17;RPS18;RPS19;RPS2;RPS21;RPS23;RP…
GO:0006605	protein targeting	http://amigo.geneontology.org/amigo/term/GO:0006605	-0.43742	-2.90566	0	0	115	./Project_wg_result1650230695_GSEA/GO_0006605.png	82	6731;6160;6189;6156;6223;54543;6204;6142;26520;6165;2040;3417;25873;6144;56993;64422;6230;28972;6227;8540;131118;6205;9141;6201;6133;293;6152;706;6164;6130;6170;51024;6176;6168;9349;51079;6188;6136;3320;6135;6137;6173;6191;6727;6194;6155;6169;6222;6129;6209;6207;6202;10452;6206;6208;9045;6132;26517;6229;6128;4736;6161;6147;6193;6233;6181;23204;6124;3312;6175;26521;6143;6154;6125;3921;6146;6231;62…	AGPS;ARL6IP1;ATG3;DNAJC19;FIS1;HSP90AA1;HSPA8;HSPD1;IDH1;NDUFA13;PDCD5;RPL10A;RPL11;RPL12;RPL13;RPL14;RPL18A;RPL19;RPL21;RPL22;RPL23;RPL23A;RPL24;RPL26;RPL27;RPL30;RPL31;RPL32;RPL34;RPL35;RPL35A;RPL36;RPL36A;RPL37A;RPL38;RPL39;RPL4;RPL5;RPL6;RPL7;RPL7A;RPL8;RPL9;RPLP0;RPLP1;RPLP2;RPS10;RPS11;RPS12;RPS13;RPS14;RPS15;RPS17;RPS18;RPS19;RPS2;RPS21;RPS23;RPS24;RPS25;RPS26;RPS27A;RPS3;RPS3A;RPS4X;RPS5;…
GO:0071826	ribonucleoprotein complex subunit organization	http://amigo.geneontology.org/amigo/term/GO:0071826	-0.505202	-2.96247	0	0	66	./Project_wg_result1650230695_GSEA/GO_0071826.png	53	10856;23521;51747;26121;1968;6628;6223;1653;6204;51081;1660;8607;1207;51187;6152;10907;8662;6426;6637;6136;28985;3320;6135;6631;65003;55052;6169;8669;8661;103;6209;6208;10772;10480;708;6634;6128;4809;6147;6193;27316;55299;27335;6175;6125;3921;6632;6228;6635;6633;6636;4869;3326	ADAR;BRIX1;C1QBP;CLNS1A;DDX1;DHX9;EIF2S3;EIF3A;EIF3B;EIF3J;EIF3K;EIF3M;HSP90AA1;HSP90AB1;LUC7L3;MCTS1;MRPL11;MRPL20;MRPS7;NPM1;PRPF31;RBMX;RPL11;RPL12;RPL13A;RPL23A;RPL24;RPL38;RPL5;RPL6;RPLP0;RPS10;RPS14;RPS15;RPS19;RPS23;RPS5;RPSA;RSL24D1;RUVBL1;RUVBL2;SNRPB;SNRPC;SNRPD1;SNRPD2;SNRPD3;SNRPE;SNRPF;SNRPG;SNU13;SRSF1;SRSF10;TXNL4A
GO:0070972	protein localization to endoplasmic reticulum	http://amigo.geneontology.org/amigo/term/GO:0070972	-0.479613	-2.96437	0	0	82	./Project_wg_result1650230695_GSEA/GO_0070972.png	63	6217;6731;6160;6189;6156;6223;6204;6142;6165;25873;6144;6230;28972;6227;6205;6201;6133;6152;6164;6130;6170;6176;6168;9349;6188;6136;6135;6137;6173;6191;6727;6194;6155;6169;6222;6129;6209;6207;6202;6206;6208;9045;6132;6229;6128;4736;6161;6147;6193;6233;6181;6124;6175;6143;6154;6125;3921;6146;6231;6228;11224;6218;6187	RPL10A;RPL11;RPL12;RPL13;RPL14;RPL18A;RPL19;RPL21;RPL22;RPL23;RPL23A;RPL24;RPL26;RPL27;RPL30;RPL31;RPL32;RPL34;RPL35;RPL35A;RPL36;RPL36A;RPL37A;RPL38;RPL39;RPL4;RPL5;RPL6;RPL7;RPL7A;RPL8;RPL9;RPLP0;RPLP1;RPLP2;RPS10;RPS11;RPS12;RPS13;RPS14;RPS15;RPS16;RPS17;RPS18;RPS19;RPS2;RPS21;RPS23;RPS24;RPS25;RPS26;RPS27A;RPS3;RPS3A;RPS4X;RPS5;RPS6;RPS7;RPS8;RPSA;SPCS1;SRP14;SRP72
GO:0022613	ribonucleoprotein complex biogenesis	http://amigo.geneontology.org/amigo/term/GO:0022613	-0.482505	-3.22663	0	0	114	./Project_wg_result1650230695_GSEA/GO_0022613.png	87	10856;55003;23521;51747;26121;1968;6217;6628;92856;6223;79033;1653;25879;6204;51081;1660;6165;8607;9221;10528;65008;6227;1207;6201;51187;7514;6152;6130;10907;51602;8662;6426;51042;6637;6136;28985;3320;6135;6631;2091;65003;6194;55052;6155;6169;8669;6129;8661;103;6209;6202;6208;10772;10480;9045;708;6634;51504;6229;6128;4809;4736;6147;6193;6059;27316;26156;55299;9188;27335;6175;1736;6154;5036;6125;3…	ABCE1;ADAR;BRIX1;C1QBP;CLNS1A;DCAF13;DDX1;DDX21;DHX9;DKC1;EIF2S3;EIF3A;EIF3B;EIF3J;EIF3K;EIF3M;ERI3;FBL;HSP90AA1;HSP90AB1;IMP4;LUC7L3;MCTS1;MRPL1;MRPL11;MRPL20;MRPS7;NOLC1;NOP56;NOP58;NPM1;PA2G4;PAK1IP1;PRPF31;RAN;RBMX;RPL10A;RPL11;RPL12;RPL13A;RPL14;RPL23A;RPL24;RPL26;RPL27;RPL35;RPL35A;RPL38;RPL5;RPL6;RPL7;RPL7A;RPLP0;RPS10;RPS14;RPS15;RPS16;RPS17;RPS19;RPS2;RPS21;RPS23;RPS24;RPS5;RPS6;RPS7;RPS…
GO:0006413	translational initiation	http://amigo.geneontology.org/amigo/term/GO:0006413	-0.516715	-3.27908	0	0	95	./Project_wg_result1650230695_GSEA/GO_0006413.png	74	6160;6189;6156;6223;1653;6204;6142;6165;25873;6144;6230;8872;6227;6205;8894;6201;22916;6133;6152;6164;6130;6170;6176;6168;9349;8662;6188;6136;28985;9669;6135;6137;6173;5436;6191;6194;1964;6155;6169;8669;6222;6129;8661;6209;6207;6202;6206;6208;10480;9045;6132;6229;6128;4736;6161;6147;6193;6059;6233;6181;6124;27335;6175;6143;6154;6125;3921;6146;6231;6228;11224;6218;4869;6187	ABCE1;CDC123;DDX1;EIF1AX;EIF2S2;EIF3A;EIF3B;EIF3J;EIF3K;EIF3M;EIF5B;MCTS1;NCBP2;NPM1;POLR2G;RPL10A;RPL11;RPL12;RPL13;RPL14;RPL18A;RPL19;RPL21;RPL22;RPL23;RPL23A;RPL24;RPL26;RPL27;RPL30;RPL31;RPL32;RPL34;RPL35;RPL35A;RPL36;RPL36A;RPL37A;RPL38;RPL39;RPL4;RPL5;RPL6;RPL7;RPL7A;RPL8;RPL9;RPLP0;RPLP1;RPLP2;RPS10;RPS11;RPS12;RPS13;RPS14;RPS15;RPS17;RPS18;RPS19;RPS2;RPS21;RPS23;RPS24;RPS25;RPS26;RPS27A;R…
GO:0090130	tissue migration	http://amigo.geneontology.org/amigo/term/GO:0090130	0.538885	2.43479	0	9.56389e-05	46	./Project_wg_result1650230695_GSEA/GO_0090130.png	31	301;3868;7422;634;7040;9314;55612;3673;1969;6286;5646;3725;10519;3037;23499;6273;3728;1948;5467;8766;1839;4070;388;3688;2821;57142;51094;9448;23603;382;4233	ADIPOR1;ANXA1;ARF6;CEACAM1;CIB1;CORO1C;EFNB2;EPHA2;FERMT1;GPI;HAS2;HBEGF;ITGA2;ITGB1;JUN;JUP;KLF4;KRT16;MACF1;MAP4K4;MET;PPARD;PRSS3;RAB11A;RHOB;RTN4;S100A2;S100P;TACSTD2;TGFB1;VEGFA
GO:0006397	mRNA processing	http://amigo.geneontology.org/amigo/term/GO:0006397	-0.421498	-2.69785	0	0.000129022	91	./Project_wg_result1650230695_GSEA/GO_0006397.png	76	3190;3192;23450;5725;51759;170506;10921;10284;11168;10189;51329;5434;7536;6625;10465;51747;29101;10212;22826;26121;5431;27336;6628;54998;1653;3187;9939;2521;1660;5438;6626;55110;1207;22916;83443;10907;5440;58517;4116;5411;10492;6426;6428;6627;6637;3185;6421;6631;5935;5436;6427;23350;3183;103;10772;708;3184;6634;4670;10236;4809;3178;9588;27316;220988;891;5435;3312;6432;6632;6635;3181;4904;6633;663…	ADAR;ALYREF;ARL6IP4;AURKAIP1;C1QBP;C9orf78;CCNB1;CLNS1A;DDX1;DDX39A;DHX36;DHX9;DNAJC8;FUS;HNRNPA1;HNRNPA2B1;HNRNPA3;HNRNPC;HNRNPD;HNRNPF;HNRNPH1;HNRNPK;HNRNPM;HNRNPR;HNRNPU;HSPA8;HTATSF1;LUC7L3;MAGOH;MAGOHB;NCBP2;PNN;POLR2B;POLR2E;POLR2F;POLR2G;POLR2I;POLR2K;POLR2L;PPIH;PRDX6;PRPF31;PSIP1;PTBP1;RBM25;RBM3;RBM8A;RBMX;RNPS1;SAP18;SF1;SF3B3;SF3B5;SFPQ;SNRNP70;SNRPA;SNRPA1;SNRPB;SNRPC;SNRPD1;SNRPD2;S…
GO:0008380	RNA splicing	http://amigo.geneontology.org/amigo/term/GO:0008380	-0.413542	-2.65161	0	0.000338683	88	./Project_wg_result1650230695_GSEA/GO_0008380.png	68	10921;10284;11168;10189;51329;5434;7536;6625;10465;51747;10212;22826;26121;5431;27336;6628;1653;3187;9939;2521;1660;5438;6626;55110;1207;22916;83443;10907;5440;58517;4116;5411;10492;6426;6428;6627;6637;3185;6421;6631;5935;5436;6427;23350;3183;6207;10772;708;3184;6634;4670;10236;4809;3178;9588;27316;220988;5435;3312;6432;6632;6231;6635;3181;4904;6633;6636;5441	ALYREF;ARL6IP4;C1QBP;CLNS1A;DDX1;DDX39A;DHX9;DNAJC8;FUS;HNRNPA1;HNRNPA2B1;HNRNPA3;HNRNPC;HNRNPD;HNRNPF;HNRNPH1;HNRNPM;HNRNPR;HSPA8;HTATSF1;LUC7L3;MAGOH;MAGOHB;NCBP2;PNN;POLR2B;POLR2E;POLR2F;POLR2G;POLR2I;POLR2K;POLR2L;PPIH;PRDX6;PRPF31;PSIP1;RBM25;RBM3;RBM8A;RBMX;RNPS1;RPS13;RPS26;SAP18;SF1;SF3B5;SFPQ;SNRNP70;SNRPA;SNRPA1;SNRPB;SNRPC;SNRPD1;SNRPD2;SNRPD3;SNRPE;SNRPF;SNRPG;SNU13;SRSF1;SRSF10;SRSF2…
GO:0006414	translational elongation	http://amigo.geneontology.org/amigo/term/GO:0006414	-0.46097	-2.58708	0	0.000602103	52	./Project_wg_result1650230695_GSEA/GO_0006414.png	44	64979;64969;128308;29088;64976;64981;51649;9801;51023;54534;54998;78988;57129;1938;51081;29074;28977;1936;28973;63875;51650;65008;51264;85476;116541;6176;64928;51073;64960;65003;55052;7284;64949;122704;54460;90480;6181;1933;65993;6182;11222;1984;51258;6183	AURKAIP1;EEF1B2;EEF1D;EEF2;EIF5A;GADD45GIP1;GFM1;MRPL1;MRPL11;MRPL12;MRPL14;MRPL15;MRPL17;MRPL18;MRPL19;MRPL20;MRPL27;MRPL3;MRPL34;MRPL36;MRPL4;MRPL40;MRPL42;MRPL47;MRPL50;MRPL51;MRPL52;MRPL54;MRPL55;MRPL57;MRPS12;MRPS15;MRPS18B;MRPS18C;MRPS21;MRPS23;MRPS26;MRPS33;MRPS34;MRPS5;MRPS7;RPLP1;RPLP2;TUFM
GO:0033108	mitochondrial respiratory chain complex assembly	http://amigo.geneontology.org/amigo/term/GO:0033108	-0.507294	-2.52266	0	0.00171599	35	./Project_wg_result1650230695_GSEA/GO_0033108.png	28	4723;29796;126328;7381;4704;4717;4712;4722;790955;84300;51079;4718;54539;4694;28958;51287;374291;4706;84987;4709;4707;4696;4728;4725;4713;4716;4726;4708	COA3;COA4;COX14;NDUFA1;NDUFA11;NDUFA13;NDUFA3;NDUFA9;NDUFAB1;NDUFB1;NDUFB10;NDUFB11;NDUFB2;NDUFB3;NDUFB6;NDUFB7;NDUFC1;NDUFC2;NDUFS3;NDUFS5;NDUFS6;NDUFS7;NDUFS8;NDUFV1;UQCC2;UQCC3;UQCR10;UQCRB

## Sheet: GOstate1
geneSet	description	link	enrichmentScore	normalizedEnrichmentScore	pValue	FDR	size	plotPath	leadingEdgeNum	leadingEdgeId	userId
hsa04066	HIF-1 signaling pathway	http://www.kegg.jp/kegg-bin/show_pathway?hsa04066+6513+112399+7422+1026+2872+5054+3939+2026+2597+226+3099+5209+3460+1978+2023	0.692912	2.52121	0	0	19	./Project_wg_result1650230792_GSEA/hsa04066.png	15	6513;112399;7422;1026;2872;5054;3939;2026;2597;226;3099;5209;3460;1978;2023	ALDOA;CDKN1A;EGLN3;EIF4EBP1;ENO1;ENO2;GAPDH;HK2;IFNGR2;LDHA;MKNK2;PFKFB3;SERPINE1;SLC2A1;VEGFA
hsa03010	Ribosome	http://www.kegg.jp/kegg-bin/show_pathway?hsa03010+6235+6157+64981+23521+6171+9801+51023+6217+6160+6189+6156+6223+6204+51081+29074+6142+6165+25873+6144+6230+63875+65008+6227+6205+51264+6201+51187+6133+6152+6164+2197+6130+6170+6176+6168+9349+64928+6188+51073+6136+6135+6137+6173+64960+65003+6191+6194+55052+6155+6169+6222+6129+6209+6207+6202+6206+6208+9045+6132+6229+6128+4736+6161+6147+6193+54460+623…	-0.521607	-3.39787	0	0	99	./Project_wg_result1650230792_GSEA/hsa03010.png	83	6235;6157;64981;23521;6171;9801;51023;6217;6160;6189;6156;6223;6204;51081;29074;6142;6165;25873;6144;6230;63875;65008;6227;6205;51264;6201;51187;6133;6152;6164;2197;6130;6170;6176;6168;9349;64928;6188;51073;6136;6135;6137;6173;64960;65003;6191;6194;55052;6155;6169;6222;6129;6209;6207;6202;6206;6208;9045;6132;6229;6128;4736;6161;6147;6193;54460;6233;6181;6124;6175;6143;6154;6182;6125;3921;11222;61…	FAU;MRPL1;MRPL11;MRPL12;MRPL14;MRPL17;MRPL18;MRPL19;MRPL20;MRPL27;MRPL3;MRPL34;MRPL4;MRPS12;MRPS15;MRPS18C;MRPS21;MRPS7;RPL10A;RPL11;RPL12;RPL13;RPL13A;RPL14;RPL18A;RPL19;RPL21;RPL22;RPL23;RPL23A;RPL24;RPL26;RPL27;RPL27A;RPL30;RPL31;RPL32;RPL34;RPL35;RPL35A;RPL36;RPL36A;RPL37A;RPL38;RPL39;RPL4;RPL41;RPL5;RPL6;RPL7;RPL7A;RPL8;RPL9;RPLP0;RPLP1;RPLP2;RPS10;RPS11;RPS12;RPS13;RPS14;RPS15;RPS16;RPS17;R…
hsa05012	Parkinson disease	http://www.kegg.jp/kegg-bin/show_pathway?hsa05012+1337+51079+4718+1327+54539+1340+1345+4694+1351+1537+9246+1350+27089+374291+4706+9377+1329+10975+4709+4707+11315+1349+4696+4728+7388+54205+4725+4713+292+4716+4726+4708+4697	-0.461628	-2.62142	0	0.000398476	57	./Project_wg_result1650230792_GSEA/hsa05012.png	33	1337;51079;4718;1327;54539;1340;1345;4694;1351;1537;9246;1350;27089;374291;4706;9377;1329;10975;4709;4707;11315;1349;4696;4728;7388;54205;4725;4713;292;4716;4726;4708;4697	COX4I1;COX5A;COX5B;COX6A1;COX6B1;COX6C;COX7B;COX7C;COX8A;CYC1;CYCS;NDUFA1;NDUFA13;NDUFA3;NDUFA4;NDUFAB1;NDUFB1;NDUFB10;NDUFB11;NDUFB2;NDUFB3;NDUFB7;NDUFC2;NDUFS5;NDUFS6;NDUFS7;NDUFS8;PARK7;SLC25A5;UBE2L6;UQCR11;UQCRH;UQCRQ
hsa05016	Huntington disease	http://www.kegg.jp/kegg-bin/show_pathway?hsa05016+4723+29796+1173+5431+126328+7381+4704+4717+4712+5438+4722+7384+293+1175+5440+2876+1337+51079+4718+1327+54539+1340+1345+5436+4694+1351+1537+1350+27089+374291+4706+9377+1329+10975+4709+4707+1349+4696+4728+5435+7388+54205+4725+6647+4713+292+4716+4726+4708+4697+5441	-0.424997	-2.55174	0	0.0010626	70	./Project_wg_result1650230792_GSEA/hsa05016.png	51	4723;29796;1173;5431;126328;7381;4704;4717;4712;5438;4722;7384;293;1175;5440;2876;1337;51079;4718;1327;54539;1340;1345;5436;4694;1351;1537;1350;27089;374291;4706;9377;1329;10975;4709;4707;1349;4696;4728;5435;7388;54205;4725;6647;4713;292;4716;4726;4708;4697;5441	AP2M1;AP2S1;COX4I1;COX5A;COX5B;COX6A1;COX6B1;COX6C;COX7B;COX7C;COX8A;CYC1;CYCS;GPX1;NDUFA1;NDUFA11;NDUFA13;NDUFA3;NDUFA4;NDUFA9;NDUFAB1;NDUFB1;NDUFB10;NDUFB11;NDUFB2;NDUFB3;NDUFB6;NDUFB7;NDUFC1;NDUFC2;NDUFS3;NDUFS5;NDUFS6;NDUFS7;NDUFS8;NDUFV1;POLR2B;POLR2F;POLR2G;POLR2I;POLR2K;POLR2L;SLC25A5;SLC25A6;SOD1;UQCR10;UQCR11;UQCRB;UQCRC1;UQCRH;UQCRQ
hsa05205	Proteoglycans in cancer	http://www.kegg.jp/kegg-bin/show_pathway?hsa05205+5328+7422+5329+7040+1026+71+3673+6385+6382+3678+60+7078+4478+2317+1839+5879+3688+5500+6237+7430+1514	0.56323	2.36483	0	0.00112792	34	./Project_wg_result1650230792_GSEA/hsa05205.png	21	5328;7422;5329;7040;1026;71;3673;6385;6382;3678;60;7078;4478;2317;1839;5879;3688;5500;6237;7430;1514	ACTB;ACTG1;CDKN1A;CTSL;EZR;FLNB;HBEGF;ITGA2;ITGA5;ITGB1;MSN;PLAU;PLAUR;PPP1CB;RAC1;RRAS;SDC1;SDC4;TGFB1;TIMP3;VEGFA
hsa03050	Proteasome	http://www.kegg.jp/kegg-bin/show_pathway?hsa03050+5693+5688+5692+5683+5707+5713+5689+5696+5694+5720+5691+5686+5690+5685+5698+5684+5721	-0.530774	-2.50916	0	0.00139467	29	./Project_wg_result1650230792_GSEA/hsa03050.png	17	5693;5688;5692;5683;5707;5713;5689;5696;5694;5720;5691;5686;5690;5685;5698;5684;5721	PSMA2;PSMA3;PSMA4;PSMA5;PSMA7;PSMB1;PSMB2;PSMB3;PSMB4;PSMB5;PSMB6;PSMB8;PSMB9;PSMD1;PSMD7;PSME1;PSME2
hsa05146	Amoebiasis	http://www.kegg.jp/kegg-bin/show_pathway?hsa05146+1992+7040+3918+3576+3914+5275+5272+7850+2769+81+7414+384+6318	0.725584	2.28904	0	0.00169187	13	./Project_wg_result1650230792_GSEA/hsa05146.png	13	1992;7040;3918;3576;3914;5275;5272;7850;2769;81;7414;384;6318	ACTN4;ARG2;CXCL8;GNA15;IL1R2;LAMB3;LAMC2;SERPINB1;SERPINB13;SERPINB4;SERPINB9;TGFB1;VCL
hsa04010	MAPK signaling pathway	http://www.kegg.jp/kegg-bin/show_pathway?hsa04010+5228+1843+7422+7040+2872+2353+374+1969+3725+1847+2317+7039+5879+5880+6237+3303+1647+3304+9448+4233+9175+123745+3552+4616	0.538546	2.29549	0	0.00187986	34	./Project_wg_result1650230792_GSEA/hsa04010.png	24	5228;1843;7422;7040;2872;2353;374;1969;3725;1847;2317;7039;5879;5880;6237;3303;1647;3304;9448;4233;9175;123745;3552;4616	AREG;DUSP1;DUSP5;EPHA2;FLNB;FOS;GADD45A;GADD45B;HSPA1A;HSPA1B;IL1A;JUN;MAP3K13;MAP4K4;MET;MKNK2;PGF;PLA2G4E;RAC1;RAC2;RRAS;TGFA;TGFB1;VEGFA
hsa03040	Spliceosome	http://www.kegg.jp/kegg-bin/show_pathway?hsa03040+6626+55110+22916+83443+10907+58517+4116+6426+6428+6627+6637+6631+6427+23350+3183+10772+6634+4670+4809+3178+27316+220988+3312+6432+6632+6635+6633+6636	-0.456959	-2.44283	0	0.00318781	43	./Project_wg_result1650230792_GSEA/hsa03040.png	28	6626;55110;22916;83443;10907;58517;4116;6426;6428;6627;6637;6631;6427;23350;3183;10772;6634;4670;4809;3178;27316;220988;3312;6432;6632;6635;6633;6636	HNRNPA1;HNRNPA3;HNRNPC;HNRNPM;HSPA8;MAGOH;MAGOHB;NCBP2;RBM25;RBMX;SF3B5;SNRPA;SNRPA1;SNRPC;SNRPD1;SNRPD2;SNRPD3;SNRPE;SNRPF;SNRPG;SNU13;SRSF1;SRSF10;SRSF2;SRSF3;SRSF7;TXNL4A;U2SURP
hsa05200	Pathways in cancer	http://www.kegg.jp/kegg-bin/show_pathway?hsa05200+6513+112399+5228+7422+650+51806+7040+4312+1026+3918+2353+801+1030+5292+3576+3673+3914+3725+810+3728+4792+7039+999+5467+5879+5880+3688	0.455232	2.2343	0	0.00319576	61	./Project_wg_result1650230792_GSEA/hsa05200.png	27	6513;112399;5228;7422;650;51806;7040;4312;1026;3918;2353;801;1030;5292;3576;3673;3914;3725;810;3728;4792;7039;999;5467;5879;5880;3688	BMP2;CALM1;CALML3;CALML5;CDH1;CDKN1A;CDKN2B;CXCL8;EGLN3;FOS;ITGA2;ITGB1;JUN;JUP;LAMB3;LAMC2;MMP1;NFKBIA;PGF;PIM1;PPARD;RAC1;RAC2;SLC2A1;TGFA;TGFB1;VEGFA
hsa00190	Oxidative phosphorylation	http://www.kegg.jp/kegg-bin/show_pathway?hsa00190+1337+51079+4718+1327+54539+1340+1345+4694+1351+1537+1350+27089+374291+4706+9377+1329+10975+4709+4707+1349+4696+4728+7388+4725+4713+4716+4726+4708+4697	-0.443264	-2.43333	0	0.00332063	51	./Project_wg_result1650230792_GSEA/hsa00190.png	29	1337;51079;4718;1327;54539;1340;1345;4694;1351;1537;1350;27089;374291;4706;9377;1329;10975;4709;4707;1349;4696;4728;7388;4725;4713;4716;4726;4708;4697	COX4I1;COX5A;COX5B;COX6A1;COX6B1;COX6C;COX7B;COX7C;COX8A;CYC1;NDUFA1;NDUFA13;NDUFA3;NDUFA4;NDUFAB1;NDUFB1;NDUFB10;NDUFB11;NDUFB2;NDUFB3;NDUFB7;NDUFC2;NDUFS5;NDUFS6;NDUFS7;NDUFS8;UQCR11;UQCRH;UQCRQ
hsa04610	Complement and coagulation cascades	http://www.kegg.jp/kegg-bin/show_pathway?hsa04610+2152+5328+5055+5329+1604+5054+966+5327+7056	0.728168	2.2374	0.00169779	0.00338375	12	./Project_wg_result1650230792_GSEA/hsa04610.png	9	2152;5328;5055;5329;1604;5054;966;5327;7056	CD55;CD59;F3;PLAT;PLAU;PLAUR;SERPINB2;SERPINE1;THBD
hsa05211	Renal cell carcinoma	http://www.kegg.jp/kegg-bin/show_pathway?hsa05211+6513+112399+7422+7040+1026+3725+7039+5879	0.698241	2.16984	0.00167504	0.00406049	12	./Project_wg_result1650230792_GSEA/hsa05211.png	8	6513;112399;7422;7040;1026;3725;7039;5879	CDKN1A;EGLN3;JUN;RAC1;SLC2A1;TGFA;TGFB1;VEGFA
hsa04510	Focal adhesion	http://www.kegg.jp/kegg-bin/show_pathway?hsa04510+5228+7422+3918+71+3673+3678+60+3914+3725+2317+5879+5880+3688+5500	0.57031	2.17226	0	0.00438634	25	./Project_wg_result1650230792_GSEA/hsa04510.png	14	5228;7422;3918;71;3673;3678;60;3914;3725;2317;5879;5880;3688;5500	ACTB;ACTG1;FLNB;ITGA2;ITGA5;ITGB1;JUN;LAMB3;LAMC2;PGF;PPP1CB;RAC1;RAC2;VEGFA
hsa04921	Oxytocin signaling pathway	http://www.kegg.jp/kegg-bin/show_pathway?hsa04921+51806+1026+71+1827+2353+801+60+3725+810	0.59921	2.17919	0	0.00465265	19	./Project_wg_result1650230792_GSEA/hsa04921.png	9	51806;1026;71;1827;2353;801;60;3725;810	ACTB;ACTG1;CALM1;CALML3;CALML5;CDKN1A;FOS;JUN;RCAN1
hsa04512	ECM-receptor interaction	http://www.kegg.jp/kegg-bin/show_pathway?hsa04512+3918+3673+6385+6382+3678+3914	0.747466	2.13233	0.00338409	0.00468519	9	./Project_wg_result1650230792_GSEA/hsa04512.png	6	3918;3673;6385;6382;3678;3914	ITGA2;ITGA5;LAMB3;LAMC2;SDC1;SDC4
hsa04714	Thermogenesis	http://www.kegg.jp/kegg-bin/show_pathway?hsa04714+1337+51079+4718+1327+54539+1340+1345+4694+28958+6194+51287+1351+1537+1350+27089+374291+4706+84987+9377+1329+10975+4709+4707+1349+4696+4728+7388+4725+4713+4716+4726+4708+4697	-0.419432	-2.3579	0	0.00683102	58	./Project_wg_result1650230792_GSEA/hsa04714.png	33	1337;51079;4718;1327;54539;1340;1345;4694;28958;6194;51287;1351;1537;1350;27089;374291;4706;84987;9377;1329;10975;4709;4707;1349;4696;4728;7388;4725;4713;4716;4726;4708;4697	COA3;COA4;COX14;COX4I1;COX5A;COX5B;COX6A1;COX6B1;COX6C;COX7B;COX7C;COX8A;CYC1;NDUFA1;NDUFA13;NDUFA3;NDUFA4;NDUFAB1;NDUFB1;NDUFB10;NDUFB11;NDUFB2;NDUFB3;NDUFB7;NDUFC2;NDUFS5;NDUFS6;NDUFS7;NDUFS8;RPS6;UQCR11;UQCRH;UQCRQ
hsa04612	Antigen processing and presentation	http://www.kegg.jp/kegg-bin/show_pathway?hsa04612+6891+3106+3108+3113+3320+6892+6890+5720+3312+3123+972+3122+3326+5721	-0.508434	-2.1442	0.0110193	0.0391503	21	./Project_wg_result1650230792_GSEA/hsa04612.png	14	6891;3106;3108;3113;3320;6892;6890;5720;3312;3123;972;3122;3326;5721	CD74;HLA-B;HLA-DMA;HLA-DPA1;HLA-DRA;HLA-DRB1;HSP90AA1;HSP90AB1;HSPA8;PSME1;PSME2;TAP1;TAP2;TAPBP
hsa04723	Retrograde endocannabinoid signaling	http://www.kegg.jp/kegg-bin/show_pathway?hsa04723+51079+4718+54539+4694+374291+4706+4709+4707+4696+4728+4725+2568+4713+4716+4726+4708+4697	-0.453109	-2.11105	0.00320513	0.0444522	29	./Project_wg_result1650230792_GSEA/hsa04723.png	17	51079;4718;54539;4694;374291;4706;4709;4707;4696;4728;4725;2568;4713;4716;4726;4708;4697	GABRP;NDUFA1;NDUFA13;NDUFA3;NDUFA4;NDUFAB1;NDUFB1;NDUFB10;NDUFB11;NDUFB2;NDUFB3;NDUFB7;NDUFC2;NDUFS5;NDUFS6;NDUFS7;NDUFS8
hsa04932	Non-alcoholic fatty liver disease (NAFLD)	http://www.kegg.jp/kegg-bin/show_pathway?hsa04932+1337+51079+4718+1327+54539+1340+1345+4694+1351+1537+1350+27089+374291+4706+9377+1329+10975+4709+4707+1349+4696+4728+7388+54205+4725+4713+4716+4726+4708+4697	-0.367058	-2.0642	0	0.055946	57	./Project_wg_result1650230792_GSEA/hsa04932.png	30	1337;51079;4718;1327;54539;1340;1345;4694;1351;1537;1350;27089;374291;4706;9377;1329;10975;4709;4707;1349;4696;4728;7388;54205;4725;4713;4716;4726;4708;4697	COX4I1;COX5A;COX5B;COX6A1;COX6B1;COX6C;COX7B;COX7C;COX8A;CYC1;CYCS;NDUFA1;NDUFA13;NDUFA3;NDUFA4;NDUFAB1;NDUFB1;NDUFB10;NDUFB11;NDUFB2;NDUFB3;NDUFB7;NDUFC2;NDUFS5;NDUFS6;NDUFS7;NDUFS8;UQCR11;UQCRH;UQCRQ

## Sheet: KEGGstate1pn
geneSet	description	link	enrichmentScore	normalizedEnrichmentScore	pValue	FDR	size	plotPath	leadingEdgeNum	leadingEdgeId	userId
hsa03010	Ribosome	http://www.kegg.jp/kegg-bin/show_pathway?hsa03010+6187+6124+6147+6136+6202+6146+6188+6137	0.536458	1.76364	0.026087	0.307962	8	./Project_wg_result1650304617_GSEA/hsa03010.png	8	6187;6124;6147;6136;6202;6146;6188;6137	RPL12;RPL13;RPL22;RPL23A;RPL4;RPS2;RPS3;RPS8
hsa05168	Herpes simplex infection	http://www.kegg.jp/kegg-bin/show_pathway?hsa05168+6772+972+1936+5610+4792	0.517949	1.35723	0.134921	0.720698	5	./Project_wg_result1650304617_GSEA/hsa05168.png	5	6772;972;1936;5610;4792	CD74;EEF1D;EIF2AK2;NFKBIA;STAT1
hsa05165	Human papillomavirus infection	http://www.kegg.jp/kegg-bin/show_pathway?hsa05165+6772+3655+9636	0.467183	1.43919	0.0944444	0.766722	7	./Project_wg_result1650304617_GSEA/hsa05165.png	3	6772;3655;9636	ISG15;ITGA6;STAT1
hsa04640	Hematopoietic cell lineage	http://www.kegg.jp/kegg-bin/show_pathway?hsa04640+3655+3675+3552+7850+100133941+1604	0.268041	0.754892	0.760331	0.769745	6	./Project_wg_result1650304617_GSEA/hsa04640.png	6	3655;3675;3552;7850;100133941;1604	CD24;CD55;IL1A;IL1R2;ITGA3;ITGA6
hsa04062	Chemokine signaling pathway	http://www.kegg.jp/kegg-bin/show_pathway?hsa04062+6364+3576	-0.553891	-1.31278	0.153974	0.775393	5	./Project_wg_result1650304617_GSEA/hsa04062.png	2	6364;3576	CCL20;CXCL8
hsa04380	Osteoclast differentiation	http://www.kegg.jp/kegg-bin/show_pathway?hsa04380+6772+4792+8061+3552+7040	0.302564	0.78112	0.730458	0.784326	5	./Project_wg_result1650304617_GSEA/hsa04380.png	5	6772;4792;8061;3552;7040	FOSL1;IL1A;NFKBIA;STAT1;TGFB1
hsa04068	FoxO signaling pathway	http://www.kegg.jp/kegg-bin/show_pathway?hsa04068+8743+6446+1026+664+7040	0.302564	0.795175	0.704188	0.816716	5	./Project_wg_result1650304617_GSEA/hsa04068.png	5	8743;6446;1026;664;7040	BNIP3;CDKN1A;SGK1;TGFB1;TNFSF10
hsa05162	Measles	http://www.kegg.jp/kegg-bin/show_pathway?hsa05162+6772+8743+103+3303	0.28928	1.0059	0.436364	0.865028	9	./Project_wg_result1650304617_GSEA/hsa05162.png	4	6772;8743;103;3303	ADAR;HSPA1A;STAT1;TNFSF10
hsa05161	Hepatitis B	http://www.kegg.jp/kegg-bin/show_pathway?hsa05161+3576	-0.298265	-0.739705	0.760317	0.865682	6	./Project_wg_result1650304617_GSEA/hsa05161.png	1	3576	CXCL8
hsa05418	Fluid shear stress and atherosclerosis	http://www.kegg.jp/kegg-bin/show_pathway?hsa05418+857+445+858+3552+7850+60	0.25994	0.797804	0.73487	0.875527	7	./Project_wg_result1650304617_GSEA/hsa05418.png	6	857;445;858;3552;7850;60	ACTB;ASS1;CAV1;CAV2;IL1A;IL1R2
hsa01100	Metabolic pathways	http://www.kegg.jp/kegg-bin/show_pathway?hsa01100+5033+3620+445+3945+4860+3613+7378+622+80271+978+220	0.232804	0.872983	0.623239	0.879807	11	./Project_wg_result1650304617_GSEA/hsa01100.png	11	5033;3620;445;3945;4860;3613;7378;622;80271;978;220	ALDH1A3;ASS1;BDH1;CDA;IDO1;IMPA2;ITPKC;LDHB;P4HA1;PNP;UPP1
hsa04621	NOD-like receptor signaling pathway	http://www.kegg.jp/kegg-bin/show_pathway?hsa04621+3576	-0.325747	-0.766582	0.754934	0.883834	5	./Project_wg_result1650304617_GSEA/hsa04621.png	1	3576	CXCL8
hsa04144	Endocytosis	http://www.kegg.jp/kegg-bin/show_pathway?hsa04144+857+3303+858	0.359574	0.949293	0.506361	0.896171	5	./Project_wg_result1650304617_GSEA/hsa04144.png	3	857;3303;858	CAV1;CAV2;HSPA1A
hsa04668	TNF signaling pathway	http://www.kegg.jp/kegg-bin/show_pathway?hsa04668+6364	-0.330921	-0.791679	0.706271	0.906723	5	./Project_wg_result1650304617_GSEA/hsa04668.png	1	6364	CCL20
hsa04060	Cytokine-cytokine receptor interaction	http://www.kegg.jp/kegg-bin/show_pathway?hsa04060+650+3557+56300+6364+3576	-0.41468	-1.33592	0.161473	0.93982	12	./Project_wg_result1650304617_GSEA/hsa04060.png	5	650;3557;56300;6364;3576	BMP2;CCL20;CXCL8;IL1RN;IL36G
hsa05202	Transcriptional misregulation in cancer	http://www.kegg.jp/kegg-bin/show_pathway?hsa05202+7850+1026+3728+5328+3576	-0.297384	-0.794965	0.70743	0.964953	7	./Project_wg_result1650304617_GSEA/hsa05202.png	5	7850;1026;3728;5328;3576	CDKN1A;CXCL8;IL1R2;JUP;PLAU
hsa05412	Arrhythmogenic right ventricular cardiomyopathy (ARVC)	http://www.kegg.jp/kegg-bin/show_pathway?hsa05412+3675+60+3728+1824	-0.194895	-0.448394	0.983633	0.990324	5	./Project_wg_result1650304617_GSEA/hsa05412.png	4	3675;60;3728;1824	ACTB;DSC2;ITGA3;JUP
hsa05323	Rheumatoid arthritis	http://www.kegg.jp/kegg-bin/show_pathway?hsa05323+7040+4312+6364+3576	-0.605148	-1.39558	0.10311	1	5	./Project_wg_result1650304617_GSEA/hsa05323.png	4	7040;4312;6364;3576	CCL20;CXCL8;MMP1;TGFB1
hsa04657	IL-17 signaling pathway	http://www.kegg.jp/kegg-bin/show_pathway?hsa04657+7128+6279+4312+6364+3576	-0.466421	-1.38497	0.125561	1	9	./Project_wg_result1650304617_GSEA/hsa04657.png	5	7128;6279;4312;6364;3576	CCL20;CXCL8;MMP1;S100A8;TNFAIP3
hsa05166	Human T-cell leukemia virus 1 infection	http://www.kegg.jp/kegg-bin/show_pathway?hsa05166+4792+8061+7850+1026+7040	-0.502564	-1.15827	0.32137	1	5	./Project_wg_result1650304617_GSEA/hsa05166.png	5	4792;8061;7850;1026;7040	CDKN1A;FOSL1;IL1R2;NFKBIA;TGFB1

## Sheet: GOstate1pn
geneSet	description	link	enrichmentScore	normalizedEnrichmentScore	pValue	FDR	size	plotPath	leadingEdgeNum	leadingEdgeId	userId
GO:0018149	peptide cross-linking	http://amigo.geneontology.org/amigo/term/GO:0018149	-0.770556	-2.54371	0	0	13	./Project_wg_result1650304732_GSEA/GO_0018149.png	11	7051;6703;3848;1475;5266;6707;6699;301;3713;6700;6704	ANXA1;CSTA;IVL;KRT1;PI3;SPRR1B;SPRR2A;SPRR2D;SPRR2E;SPRR3;TGM1
GO:0043588	skin development	http://amigo.geneontology.org/amigo/term/GO:0043588	-0.607167	-2.6283	0	0	31	./Project_wg_result1650304732_GSEA/GO_0043588.png	16	3848;1475;1824;1364;3872;3868;5266;6707;3854;11005;6699;301;3713;286887;6700;6704	ANXA1;CLDN4;CSTA;DSC2;IVL;KRT1;KRT16;KRT17;KRT6B;KRT6C;PI3;SPINK5;SPRR1B;SPRR2A;SPRR2E;SPRR3
GO:0008544	epidermis development	http://amigo.geneontology.org/amigo/term/GO:0008544	-0.622895	-2.71563	0	0	33	./Project_wg_result1650304732_GSEA/GO_0008544.png	20	388533;7051;6703;51806;3848;1475;1824;3872;3868;5266;6707;3854;6820;11005;6699;301;3713;286887;6700;6704	ANXA1;CALML5;CSTA;DSC2;IVL;KRT1;KRT16;KRT17;KRT6B;KRT6C;KRTDAP;PI3;SPINK5;SPRR1B;SPRR2A;SPRR2D;SPRR2E;SPRR3;SULT2B1;TGM1
GO:0006959	humoral immune response	http://amigo.geneontology.org/amigo/term/GO:0006959	-0.578572	-1.83864	0.0186514	0.20413	11	./Project_wg_result1650304732_GSEA/GO_0006959.png	8	6590;1604;6279;5646;3848;5266;11005;3576	CD55;CXCL8;KRT1;PI3;PRSS3;S100A8;SLPI;SPINK5
GO:0036230	granulocyte activation	http://amigo.geneontology.org/amigo/term/GO:0036230	-0.475196	-1.78016	0.022339	0.264196	20	./Project_wg_result1650304732_GSEA/GO_0036230.png	19	1522;968;4860;634;6280;5329;3728;5328;1992;3310;6590;1604;6279;978;51806;5646;3848;1476;3576	CALML5;CD55;CD68;CDA;CEACAM1;CSTB;CTSZ;CXCL8;HSPA6;JUP;KRT1;PLAU;PLAUR;PNP;PRSS3;S100A8;S100A9;SERPINB1;SLPI
GO:0006401	RNA catabolic process	http://amigo.geneontology.org/amigo/term/GO:0006401	0.449696	1.65274	0.0482315	0.342222	11	./Project_wg_result1650304732_GSEA/GO_0006401.png	10	6187;6124;3303;6147;6136;6202;6146;3184;6188;6137	HNRNPD;HSPA1A;RPL12;RPL13;RPL22;RPL23A;RPL4;RPS2;RPS3;RPS8
GO:0030099	myeloid cell differentiation	http://amigo.geneontology.org/amigo/term/GO:0030099	0.453435	1.63405	0.0403727	0.345573	10	./Project_wg_result1650304732_GSEA/GO_0030099.png	6	6772;9636;3428;972;4495;3303	CD74;HSPA1A;IFI16;ISG15;MT1G;STAT1
GO:0019932	second-messenger-mediated signaling	http://amigo.geneontology.org/amigo/term/GO:0019932	-0.716216	-1.67465	0.0253165	0.358988	5	./Project_wg_result1650304732_GSEA/GO_0019932.png	4	1907;51806;6364;3576	CALML5;CCL20;CXCL8;EDN2
GO:0002446	neutrophil mediated immunity	http://amigo.geneontology.org/amigo/term/GO:0002446	-0.467226	-1.71538	0.0375335	0.363811	19	./Project_wg_result1650304732_GSEA/GO_0002446.png	18	1522;968;4860;634;6280;5329;3728;5328;1992;3310;6590;1604;6279;978;51806;5646;3848;1476	CALML5;CD55;CD68;CDA;CEACAM1;CSTB;CTSZ;HSPA6;JUP;KRT1;PLAU;PLAUR;PNP;PRSS3;S100A8;S100A9;SERPINB1;SLPI
GO:0090150	establishment of protein localization to membrane	http://amigo.geneontology.org/amigo/term/GO:0090150	0.463158	1.65618	0.0398773	0.368453	10	./Project_wg_result1650304732_GSEA/GO_0090150.png	10	6187;6124;6147;8626;6136;6202;6146;6188;6137;100133941	CD24;RPL12;RPL13;RPL22;RPL23A;RPL4;RPS2;RPS3;RPS8;TP63
GO:0070972	protein localization to endoplasmic reticulum	http://amigo.geneontology.org/amigo/term/GO:0070972	0.536458	1.71573	0.0239521	0.381214	8	./Project_wg_result1650304732_GSEA/GO_0070972.png	8	6187;6124;6147;6136;6202;6146;6188;6137	RPL12;RPL13;RPL22;RPL23A;RPL4;RPS2;RPS3;RPS8
GO:0070555	response to interleukin-1	http://amigo.geneontology.org/amigo/term/GO:0070555	-0.605557	-1.6847	0.0346908	0.384574	8	./Project_wg_result1650304732_GSEA/GO_0070555.png	4	3557;6364;301;3576	ANXA1;CCL20;CXCL8;IL1RN
GO:0006413	translational initiation	http://amigo.geneontology.org/amigo/term/GO:0006413	0.539267	1.80157	0.015625	0.400275	9	./Project_wg_result1650304732_GSEA/GO_0006413.png	9	6187;6124;6147;6136;6202;6146;5610;6188;6137	EIF2AK2;RPL12;RPL13;RPL22;RPL23A;RPL4;RPS2;RPS3;RPS8
GO:1902903	regulation of supramolecular fiber organization	http://amigo.geneontology.org/amigo/term/GO:1902903	0.573172	1.65915	0.0238727	0.403367	6	./Project_wg_result1650304732_GSEA/GO_1902903.png	4	80115;2876;3397;3303	BAIAP2L2;GPX1;HSPA1A;ID1
GO:0006575	cellular modified amino acid metabolic process	http://amigo.geneontology.org/amigo/term/GO:0006575	0.626276	1.67274	0.0422886	0.42061	5	./Project_wg_result1650304732_GSEA/GO_0006575.png	4	5033;2876;50506;445	ASS1;DUOX2;GPX1;P4HA1
GO:0022613	ribonucleoprotein complex biogenesis	http://amigo.geneontology.org/amigo/term/GO:0022613	0.568489	1.72468	0.0221607	0.42382	7	./Project_wg_result1650304732_GSEA/GO_0022613.png	6	6187;103;10772;6147;6136;6202	ADAR;RPL12;RPL23A;RPS2;RPS8;SRSF10
GO:0034248	regulation of cellular amide metabolic process	http://amigo.geneontology.org/amigo/term/GO:0034248	0.564103	1.50023	0.0728643	0.433492	5	./Project_wg_result1650304732_GSEA/GO_0034248.png	5	4691;351;5610;3184;6188	APP;EIF2AK2;HNRNPD;NCL;RPS3
GO:0060326	cell chemotaxis	http://amigo.geneontology.org/amigo/term/GO:0060326	-0.492338	-1.62523	0.0405594	0.440762	13	./Project_wg_result1650304732_GSEA/GO_0060326.png	7	6279;1907;3557;56300;6364;301;3576	ANXA1;CCL20;CXCL8;EDN2;IL1RN;IL36G;S100A8
GO:0006397	mRNA processing	http://amigo.geneontology.org/amigo/term/GO:0006397	0.578125	1.897	0.0112676	0.445939	8	./Project_wg_result1650304732_GSEA/GO_0006397.png	8	103;9295;84991;10772;351;3181;11030;3184	ADAR;APP;HNRNPA2B1;HNRNPD;RBM17;RBPMS;SRSF10;SRSF11
GO:0098742	cell-cell adhesion via plasma-membrane adhesion molecules	http://amigo.geneontology.org/amigo/term/GO:0098742	-0.607928	-1.5233	0.0533981	0.659175	6	./Project_wg_result1650304732_GSEA/GO_0098742.png	4	650;1824;1364;3557	BMP2;CLDN4;DSC2;IL1RN
