# Supplementary material for: Use of Single Cell Transcriptomic Techniques to Study the Role of High-Risk Human Papillomavirus Infection in Cervical Cancer
Source: Front Immunol. 2022 Jun 13;13:907599. doi: 10.3389/fimmu.2022.907599 (PMC9236134; doi:10.3389/fimmu.2022.907599)
Supplement: Supplementary file 10 [file DataSheet_5.xlsx]

## Sheet: meanshpvp
	id_cp_interaction	interacting_pair	partner_a	partner_b	gene_a	gene_b	secreted	receptor_a	receptor_b	annotation_strategy	is_integrin	ptm0.ptm0	ptm0.ptm11	ptm0.ptm2	ptm0.ptm3	ptm0.ptm5	ptm0.ptm8	ptm0.ptm9	ptm11.ptm0	ptm11.ptm11	ptm11.ptm2	ptm11.ptm3	ptm11.ptm5	ptm11.ptm8	ptm11.ptm9	ptm2.ptm0	ptm2.ptm11	ptm2.ptm2	ptm2.ptm3	ptm2.ptm5	ptm2.ptm8	ptm2.ptm9	ptm3.ptm0	ptm3.ptm11	ptm3.ptm2	ptm3.ptm3	ptm3.ptm5	ptm3.ptm8	ptm3.ptm9	ptm5.ptm0	ptm5.ptm11	ptm5.ptm2	ptm5.ptm3	ptm5.ptm5	ptm5.ptm8	ptm5.ptm9	ptm8.ptm0	ptm8.ptm11	ptm8.ptm2
1	CPI-SS0A7B487D4	KLRG2_WNT11	simple:A4D1S0	simple:O96014	ENSG00000188883	ENSG00000085741	TRUE	TRUE	FALSE	InnateDB-All	FALSE	0.019	0.012	0.019	0.014	0.007	0.113	0.009	0	0	0	0	0	0	0	0.016	0.009	0.016	0.011	0.004	0.11	0.006	0.024	0.017	0.024	0.019	0.013	0.118	0.014	0.015	0.007	0.014	0.01	0.003	0.108	0.005	0	0	0
2	CPI-SS0FEC87269	KLRG2_TNFSF9	simple:A4D1S0	simple:P41273	ENSG00000188883	ENSG00000125657	TRUE	TRUE	FALSE	InnateDB-All	FALSE	0.069	0.118	0.119	0.082	0.102	0.082	0.14	0	0	0	0	0	0	0	0.066	0.114	0.116	0.079	0.099	0.079	0.137	0.075	0.123	0.124	0.088	0.107	0.088	0.145	0.065	0.113	0.114	0.078	0.097	0.078	0.135	0	0	0
3	CPI-SS028784FC6	HLA-DPA1_TNFSF9	simple:HLADPA1	simple:P41273	ENSG00000231389	ENSG00000125657	TRUE	TRUE	FALSE	InnateDB-All	FALSE	0.305	0.353	0.354	0.318	0.337	0.318	0.375	1.576	1.624	1.625	1.588	1.608	1.588	1.646	0.242	0.29	0.291	0.255	0.274	0.255	0.312	0.312	0.36	0.361	0.325	0.344	0.325	0.382	0.603	0.651	0.652	0.616	0.635	0.616	0.673	0.55	0.598	0.599
4	CPI-SS00A8596B5	PVR_TNFSF9	simple:P15151	simple:P41273	ENSG00000073008	ENSG00000125657	TRUE	TRUE	FALSE	InnateDB-All	FALSE	0.159	0.207	0.208	0.171	0.191	0.171	0.229	0.071	0.119	0.12	0.084	0.103	0.084	0.141	0.134	0.182	0.183	0.147	0.167	0.147	0.205	0.132	0.18	0.181	0.145	0.164	0.145	0.202	0.105	0.153	0.154	0.118	0.138	0.118	0.176	0.138	0.186	0.187
5	CPI-SS044DF8749	KLRG2_WNT5B	simple:A4D1S0	simple:Q9H1J7	ENSG00000188883	ENSG00000111186	TRUE	TRUE	FALSE	InnateDB-All	FALSE	0.03	0	0.018	0.02	0.012	0.023	0.008	0	0	0	0	0	0	0	0.027	0	0.014	0.017	0.009	0.02	0.005	0.036	0	0.023	0.025	0.018	0.029	0.013	0.026	0	0.013	0.016	0.008	0.019	0.004	0	0	0
6	CPI-SS072B19293	HLA-DPA1_GAL	simple:HLADPA1	simple:P22466	ENSG00000231389	ENSG00000069482	TRUE	TRUE	FALSE	InnateDB-All	FALSE	0.258	0.242	0.26	0.266	0.242	0	0.244	1.528	1.513	1.53	1.536	1.512	0	1.514	0.194	0.179	0.197	0.202	0.179	0	0.181	0.264	0.249	0.267	0.272	0.249	0	0.251	0.556	0.54	0.558	0.564	0.54	0	0.542	0.503	0.488	0.505
7	CPI-SS0F8ABC300	GALR2_GAL	simple:O43603	simple:P22466	ENSG00000182687	ENSG00000069482	TRUE	TRUE	FALSE	guidetopharmacology.org	FALSE	0.021	0.005	0.023	0.029	0.005	0	0.007	0	0	0	0	0	0	0	0.02	0.004	0.022	0.028	0.004	0	0.006	0.018	0.002	0.02	0.026	0.002	0	0.004	0.017	0.002	0.02	0.025	0.002	0	0.003	0.052	0.037	0.055
8	CPI-SS0E70DD97F	GALR3_GAL	simple:O60755	simple:P22466	ENSG00000128310	ENSG00000069482	TRUE	TRUE	FALSE	guidetopharmacology.org	FALSE	0.019	0.004	0.022	0.027	0.004	0	0.006	0	0	0	0	0	0	0	0	0	0	0	0	0	0	0	0	0	0	0	0	0	0.017	0.002	0.02	0.025	0.002	0	0.004	0	0	0
9	CPI-SS0B84DAE3D	PVR_CD96	simple:P15151	simple:P40200	ENSG00000073008	ENSG00000153283	TRUE	TRUE	TRUE	curated	FALSE	0	0	0	0.099	0	0	0.412	0	0	0	0.011	0	0	0.325	0	0	0	0.075	0	0	0.388	0	0	0	0.072	0	0	0.386	0	0	0	0.046	0	0	0.359	0	0	0
10	CPI-SS0A8627ED6	PVR_CD226	simple:P15151	simple:Q15762	ENSG00000073008	ENSG00000150637	TRUE	TRUE	TRUE	curated	FALSE	0	0.145	0	0	0.095	0	0.201	0	0.058	0	0	0.008	0	0.114	0	0.121	0	0	0.071	0	0.177	0	0.119	0	0	0.069	0	0.175	0	0.092	0	0	0.042	0	0.148	0	0.125	0
11	CPI-SS00561BBD7	PVR_TIGIT	simple:P15151	simple:Q495A1	ENSG00000073008	ENSG00000181847	TRUE	TRUE	FALSE	curated	FALSE	0	0	0	0.095	0.095	0	0.452	0	0	0	0.008	0.007	0	0.364	0	0	0	0.071	0.07	0	0.428	0	0	0	0.069	0.068	0	0.425	0	0	0	0.042	0.041	0	0.399	0	0	0
12	CPI-SS09C06644C	CADM3_CADM1	simple:Q8N126	simple:Q9BY67	ENSG00000162706	ENSG00000182985	FALSE	FALSE	FALSE	curated	FALSE	0	0	0	0	0	0	0	0	0	0	0	0	0	0	0	0	0	0	0	0	0	0	0	0	0	0	0	0	0.005	0.028	0.002	0.003	0.031	0.011	0.023	0	0	0
13	CPI-SS0889E281D	CADM1_CADM1	simple:Q9BY67	simple:Q9BY67	ENSG00000182985	ENSG00000182985	FALSE	FALSE	FALSE	curated	FALSE	0.005	0.029	0.003	0.003	0.031	0.012	0.024	0.029	0.053	0.027	0.027	0.055	0.036	0.048	0.003	0.027	0.001	0.001	0.029	0.01	0.022	0.003	0.027	0.001	0.001	0.029	0.01	0.022	0.031	0.055	0.029	0.029	0.057	0.038	0.05	0.012	0.036	0.01
14	CPI-SS0C9696AAA	CRTAM_CADM1	simple:O95727	simple:Q9BY67	ENSG00000109943	ENSG00000182985	FALSE	FALSE	FALSE	curated	FALSE	0	0	0	0	0	0	0	0.019	0.042	0.016	0.017	0.045	0.025	0.037	0	0	0	0	0	0	0	0	0	0	0	0	0	0	0	0	0	0	0	0	0	0	0	0
15	CPI-SS02D18D12B	CADM3_CADM4	simple:Q8N126	simple:Q8NFZ8	ENSG00000162706	ENSG00000105767	FALSE	FALSE	FALSE	curated	FALSE	0	0	0	0	0	0	0	0	0	0	0	0	0	0	0	0	0	0	0	0	0	0	0	0	0	0	0	0	0.086	0.011	0.113	0.082	0.019	0.146	0.009	0	0	0
16	CPI-SS0B3829651	CADM3_EPB41L1	simple:Q8N126	simple:Q9H4G0	ENSG00000162706	ENSG00000088367	FALSE	FALSE	FALSE	curated	FALSE	0	0	0	0	0	0	0	0	0	0	0	0	0	0	0	0	0	0	0	0	0	0	0	0	0	0	0	0	0.091	0.014	0.064	0.081	0.015	0.109	0.015	0	0	0
17	CPI-SC01C699B73	COL6A6_a10b1 complex	simple:A6NMZ7	complex:a10b1 complex	ENSG00000206384		TRUE	FALSE	FALSE	curated	TRUE	0	0	0	0	0	0	0	0	0	0	0	0	0	0	0	0	0	0	0	0	0	0	0	0	0	0	0	0	0	0	0	0	0	0	0	0	0	0
18	CPI-SC07ECBFCA7	COL1A1_a10b1 complex	simple:P02452	complex:a10b1 complex	ENSG00000108821		TRUE	FALSE	FALSE	curated	TRUE	0.036	0.037	0.036	0.038	0.058	0	0.038	0.032	0.033	0.033	0.034	0.055	0	0.034	0.043	0.043	0.043	0.044	0.065	0	0.045	0.031	0.031	0.031	0.032	0.053	0	0.033	0.072	0.072	0.072	0.074	0.094	0	0.074	0.053	0.053	0.053
19	CPI-SC0DA298BEC	COL2A1_a10b1 complex	simple:P02458	complex:a10b1 complex	ENSG00000139219		TRUE	FALSE	FALSE	curated	TRUE	0	0	0	0	0	0	0	0	0	0	0	0	0	0	0	0	0	0	0	0	0	0	0	0	0	0	0	0	0.001	0.002	0.001	0.003	0.023	0	0.003	0	0	0
20	CPI-SC067433F6B	COL3A1_a10b1 complex	simple:P02461	complex:a10b1 complex	ENSG00000168542		TRUE	FALSE	FALSE	curated	TRUE	0	0	0	0	0	0	0	0.023	0.023	0.023	0.025	0.045	0	0.025	0	0	0	0	0	0	0	0	0	0	0	0	0	0	0.09	0.09	0.09	0.092	0.112	0	0.092	0	0	0
21	CPI-SC0B6F1A278	COL4A1_a10b1 complex	simple:P02462	complex:a10b1 complex	ENSG00000187498		TRUE	FALSE	FALSE	curated	TRUE	0.008	0.008	0.008	0.009	0.03	0	0.01	0.004	0.005	0.004	0.006	0.026	0	0.006	0.021	0.021	0.021	0.022	0.043	0	0.023	0.013	0.014	0.013	0.015	0.035	0	0.015	0.203	0.203	0.203	0.204	0.225	0	0.205	0	0	0
22	CPI-SC0D19BAF15	FN1_a10b1 complex	simple:P02751	complex:a10b1 complex	ENSG00000115414		TRUE	FALSE	FALSE	curated	TRUE	0	0	0	0	0	0	0	0.084	0.085	0.085	0.086	0.107	0	0.086	0	0	0	0	0	0	0	0	0	0	0	0	0	0	0.131	0.131	0.131	0.132	0.153	0	0.133	0	0	0
23	CPI-SC0F516B854	COL5A2_a10b1 complex	simple:P05997	complex:a10b1 complex	ENSG00000204262		TRUE	FALSE	FALSE	curated	TRUE	0.015	0.015	0.015	0.016	0.037	0	0.017	0.01	0.011	0.011	0.012	0.033	0	0.012	0.027	0.027	0.027	0.028	0.049	0	0.028	0.026	0.026	0.026	0.027	0.048	0	0.028	0.016	0.017	0.016	0.018	0.038	0	0.018	0	0	0
24	CPI-SC011F01833	COL1A2_a10b1 complex	simple:P08123	complex:a10b1 complex	ENSG00000164692		TRUE	FALSE	FALSE	curated	TRUE	0	0	0	0	0	0	0	0.018	0.019	0.018	0.02	0.04	0	0.02	0.003	0.003	0.003	0.004	0.025	0	0.005	0	0	0	0	0	0	0	0.073	0.073	0.073	0.074	0.095	0	0.075	0	0	0
25	CPI-SC0FA79E269	COL4A2_a10b1 complex	simple:P08572	complex:a10b1 complex	ENSG00000134871		TRUE	FALSE	FALSE	curated	TRUE	0.013	0.014	0.013	0.015	0.035	0	0.015	0.005	0.006	0.006	0.007	0.028	0	0.007	0.02	0.021	0.02	0.022	0.042	0	0.022	0.016	0.017	0.016	0.018	0.038	0	0.018	0.153	0.154	0.153	0.155	0.175	0	0.155	0	0	0
26	CPI-SC02B111AB0	COL6A1_a10b1 complex	simple:P12109	complex:a10b1 complex	ENSG00000142156		TRUE	FALSE	FALSE	curated	TRUE	0.045	0.045	0.045	0.046	0.067	0	0.047	0.033	0.034	0.033	0.035	0.055	0	0.035	0.047	0.048	0.048	0.049	0.07	0	0.049	0.043	0.044	0.044	0.045	0.066	0	0.045	0.103	0.103	0.103	0.104	0.125	0	0.105	0	0	0
27	CPI-SC0CE851065	COL6A2_a10b1 complex	simple:P12110	complex:a10b1 complex	ENSG00000142173		TRUE	FALSE	FALSE	curated	TRUE	0.071	0.072	0.071	0.073	0.093	0	0.073	0.045	0.045	0.045	0.046	0.067	0	0.047	0.098	0.099	0.098	0.1	0.12	0	0.1	0.07	0.071	0.071	0.072	0.093	0	0.072	0.107	0.107	0.107	0.109	0.129	0	0.109	0	0	0
28	CPI-SC07375C073	COL6A3_a10b1 complex	simple:P12111	complex:a10b1 complex	ENSG00000163359		TRUE	FALSE	FALSE	curated	TRUE	0	0	0	0	0	0	0	0.028	0.028	0.028	0.029	0.05	0	0.03	0	0	0	0	0	0	0	0	0	0	0	0	0	0	0.039	0.04	0.04	0.041	0.062	0	0.041	0	0	0
29	CPI-SC0D6C777F2	COL11A2_a10b1 complex	simple:P13942	complex:a10b1 complex	ENSG00000204248		TRUE	FALSE	FALSE	curated	TRUE	0.003	0.003	0.003	0.004	0.025	0	0.005	0.004	0.005	0.004	0.006	0.026	0	0.006	0.002	0.002	0.002	0.003	0.024	0	0.004	0.003	0.004	0.004	0.005	0.026	0	0.005	0.007	0.008	0.008	0.009	0.03	0	0.009	0	0	0
30	CPI-SC0D6C777F2	COL11A2_a10b1 complex	simple:P13942	complex:a10b1 complex	ENSG00000235708		TRUE	FALSE	FALSE	curated	TRUE	0.003	0.003	0.003	0.004	0.025	0	0.005	0.004	0.005	0.004	0.006	0.026	0	0.006	0.002	0.002	0.002	0.003	0.024	0	0.004	0.003	0.004	0.004	0.005	0.026	0	0.005	0.007	0.008	0.008	0.009	0.03	0	0.009	0	0	0
31	CPI-SC0D6C777F2	COL11A2_a10b1 complex	simple:P13942	complex:a10b1 complex	ENSG00000232541		TRUE	FALSE	FALSE	curated	TRUE	0.003	0.003	0.003	0.004	0.025	0	0.005	0.004	0.005	0.004	0.006	0.026	0	0.006	0.002	0.002	0.002	0.003	0.024	0	0.004	0.003	0.004	0.004	0.005	0.026	0	0.005	0.007	0.008	0.008	0.009	0.03	0	0.009	0	0	0
32	CPI-SC0D6C777F2	COL11A2_a10b1 complex	simple:P13942	complex:a10b1 complex	ENSG00000223699		TRUE	FALSE	FALSE	curated	TRUE	0.003	0.003	0.003	0.004	0.025	0	0.005	0.004	0.005	0.004	0.006	0.026	0	0.006	0.002	0.002	0.002	0.003	0.024	0	0.004	0.003	0.004	0.004	0.005	0.026	0	0.005	0.007	0.008	0.008	0.009	0.03	0	0.009	0	0	0
33	CPI-SC0D6C777F2	COL11A2_a10b1 complex	simple:P13942	complex:a10b1 complex	ENSG00000206290		TRUE	FALSE	FALSE	curated	TRUE	0.003	0.003	0.003	0.004	0.025	0	0.005	0.004	0.005	0.004	0.006	0.026	0	0.006	0.002	0.002	0.002	0.003	0.024	0	0.004	0.003	0.004	0.004	0.005	0.026	0	0.005	0.007	0.008	0.008	0.009	0.03	0	0.009	0	0	0
34	CPI-SC0D6C777F2	COL11A2_a10b1 complex	simple:P13942	complex:a10b1 complex	ENSG00000230930		TRUE	FALSE	FALSE	curated	TRUE	0.003	0.003	0.003	0.004	0.025	0	0.005	0.004	0.005	0.004	0.006	0.026	0	0.006	0.002	0.002	0.002	0.003	0.024	0	0.004	0.003	0.004	0.004	0.005	0.026	0	0.005	0.007	0.008	0.008	0.009	0.03	0	0.009	0	0	0
35	CPI-SC0D6C777F2	COL11A2_a10b1 complex	simple:P13942	complex:a10b1 complex	ENSG00000227801		TRUE	FALSE	FALSE	curated	TRUE	0.003	0.003	0.003	0.004	0.025	0	0.005	0.004	0.005	0.004	0.006	0.026	0	0.006	0.002	0.002	0.002	0.003	0.024	0	0.004	0.003	0.004	0.004	0.005	0.026	0	0.005	0.007	0.008	0.008	0.009	0.03	0	0.009	0	0	0
36	CPI-SC0F74C069F	COL9A1_a10b1 complex	simple:P20849	complex:a10b1 complex	ENSG00000112280		TRUE	FALSE	FALSE	curated	TRUE	0	0	0	0	0	0	0	0	0	0	0	0	0	0	0	0	0	0	0	0	0	0	0	0	0	0	0	0	0.001	0.002	0.001	0.003	0.023	0	0.003	0	0	0
37	CPI-SC041DEF0FB	COL5A1_a10b1 complex	simple:P20908	complex:a10b1 complex	ENSG00000130635		TRUE	FALSE	FALSE	curated	TRUE	0.017	0.018	0.017	0.019	0.039	0	0.019	0.016	0.017	0.017	0.018	0.039	0	0.018	0.029	0.029	0.029	0.03	0.051	0	0.031	0.012	0.013	0.013	0.014	0.035	0	0.014	0.028	0.029	0.029	0.03	0.051	0	0.03	0	0	0
38	CPI-SC0C907A888	COL8A2_a10b1 complex	simple:P25067	complex:a10b1 complex	ENSG00000171812		TRUE	FALSE	FALSE	curated	TRUE	0.052	0.052	0.052	0.054	0.074	0	0.054	0.017	0.018	0.017	0.019	0.039	0	0.019	0.055	0.056	0.056	0.057	0.078	0	0.057	0.044	0.044	0.044	0.045	0.066	0	0.045	0.006	0.007	0.006	0.008	0.028	0	0.008	0.046	0.047	0.047
39	CPI-SC08B1D5269	COL5A3_a10b1 complex	simple:P25940	complex:a10b1 complex	ENSG00000080573		TRUE	FALSE	FALSE	curated	TRUE	0.017	0.018	0.017	0.019	0.04	0	0.019	0	0	0	0	0	0	0	0.006	0.006	0.006	0.007	0.028	0	0.007	0.013	0.013	0.013	0.014	0.035	0	0.015	0.004	0.004	0.004	0.005	0.026	0	0.006	0	0	0
40	CPI-SC0F8101D41	COL8A1_a10b1 complex	simple:P27658	complex:a10b1 complex	ENSG00000144810		TRUE	FALSE	FALSE	curated	TRUE	0	0	0	0	0	0	0	0	0	0	0	0	0	0	0	0	0	0	0	0	0	0	0	0	0	0	0	0	0.006	0.006	0.006	0.007	0.028	0	0.008	0	0	0
41	CPI-SC087556B01	COL4A5_a10b1 complex	simple:P29400	complex:a10b1 complex	ENSG00000188153		TRUE	FALSE	FALSE	curated	TRUE	0.117	0.117	0.117	0.119	0.139	0	0.119	0.016	0.016	0.016	0.017	0.038	0	0.018	0.089	0.09	0.09	0.091	0.112	0	0.091	0.106	0.107	0.106	0.108	0.128	0	0.108	0.02	0.02	0.02	0.021	0.042	0	0.022	0.125	0.126	0.126
42	CPI-SC08E75294D	COL15A1_a10b1 complex	simple:P39059	complex:a10b1 complex	ENSG00000204291		TRUE	FALSE	FALSE	curated	TRUE	0	0	0	0	0	0	0	0.004	0.004	0.004	0.005	0.026	0	0.006	0	0	0	0	0	0	0	0	0	0	0	0	0	0	0.308	0.309	0.309	0.31	0.331	0	0.31	0	0	0
43	CPI-SC0017F527E	COL18A1_a10b1 complex	simple:P39060	complex:a10b1 complex	ENSG00000182871		TRUE	FALSE	FALSE	curated	TRUE	0.035	0.035	0.035	0.036	0.057	0	0.037	0.013	0.014	0.013	0.015	0.035	0	0.015	0.051	0.051	0.051	0.052	0.073	0	0.053	0.047	0.047	0.047	0.048	0.069	0	0.049	0.185	0.185	0.185	0.186	0.207	0	0.187	0.023	0.023	0.023
44	CPI-SC00C0800EB	COL4A4_a10b1 complex	simple:P53420	complex:a10b1 complex	ENSG00000081052		TRUE	FALSE	FALSE	curated	TRUE	0	0	0	0	0	0	0	0	0	0	0	0	0	0	0.002	0.002	0.002	0.003	0.024	0	0.004	0.002	0.002	0.002	0.003	0.024	0	0.004	0.001	0.002	0.001	0.003	0.023	0	0.003	0	0	0
45	CPI-SC008F4294F	COL7A1_a10b1 complex	simple:Q02388	complex:a10b1 complex	ENSG00000114270		TRUE	FALSE	FALSE	curated	TRUE	0.321	0.321	0.321	0.322	0.343	0	0.323	0.031	0.031	0.031	0.032	0.053	0	0.033	0.309	0.31	0.309	0.311	0.331	0	0.311	0.297	0.298	0.297	0.299	0.319	0	0.299	0.025	0.025	0.025	0.026	0.047	0	0.027	0.111	0.111	0.111
46	CPI-SC0A199B69E	COL10A1_a10b1 complex	simple:Q03692	complex:a10b1 complex	ENSG00000123500		TRUE	FALSE	FALSE	curated	TRUE	0	0	0	0	0	0	0	0	0	0	0	0	0	0	0	0	0	0	0	0	0	0	0	0	0	0	0	0	0.002	0.003	0.002	0.004	0.025	0	0.004	0	0	0
47	CPI-SC015980AEB	COL14A1_a10b1 complex	simple:Q05707	complex:a10b1 complex	ENSG00000187955		TRUE	FALSE	FALSE	curated	TRUE	0	0	0	0	0	0	0	0.004	0.004	0.004	0.005	0.026	0	0.006	0	0	0	0	0	0	0	0	0	0	0	0	0	0	0.015	0.015	0.015	0.016	0.037	0	0.016	0	0	0
48	CPI-SC0F94B2CF9	COL16A1_a10b1 complex	simple:Q07092	complex:a10b1 complex	ENSG00000084636		TRUE	FALSE	FALSE	curated	TRUE	0.099	0.1	0.1	0.101	0.122	0	0.101	0.038	0.038	0.038	0.039	0.06	0	0.04	0.087	0.088	0.087	0.089	0.109	0	0.089	0.072	0.073	0.073	0.074	0.095	0	0.074	0.025	0.026	0.025	0.027	0.047	0	0.027	0.059	0.06	0.059
49	CPI-SC05565E8CE	COL4A6_a10b1 complex	simple:Q14031	complex:a10b1 complex	ENSG00000197565		TRUE	FALSE	FALSE	curated	TRUE	0.009	0.009	0.009	0.01	0.031	0	0.011	0.003	0.004	0.003	0.005	0.025	0	0.005	0.005	0.006	0.006	0.007	0.028	0	0.007	0.008	0.008	0.008	0.009	0.03	0	0.01	0.004	0.005	0.004	0.006	0.026	0	0.006	0.01	0.011	0.01
50	CPI-SC0517A327B	COL9A3_a10b1 complex	simple:Q14050	complex:a10b1 complex	ENSG00000092758		TRUE	FALSE	FALSE	curated	TRUE	0	0	0	0	0	0	0	0.005	0.006	0.006	0.007	0.028	0	0.007	0.006	0.007	0.006	0.008	0.028	0	0.008	0.004	0.005	0.004	0.006	0.026	0	0.006	0.004	0.005	0.004	0.006	0.026	0	0.006	0	0	0
51	CPI-SC067EE23E1	COL9A2_a10b1 complex	simple:Q14055	complex:a10b1 complex	ENSG00000049089		TRUE	FALSE	FALSE	curated	TRUE	0.018	0.018	0.018	0.019	0.04	0	0.02	0.007	0.008	0.007	0.009	0.029	0	0.009	0.017	0.017	0.017	0.018	0.039	0	0.018	0.031	0.032	0.031	0.033	0.053	0	0.033	0.002	0.003	0.003	0.004	0.025	0	0.004	0.01	0.011	0.01
52	CPI-SC090311934	COL24A1_a10b1 complex	simple:Q17RW2	complex:a10b1 complex	ENSG00000171502		TRUE	FALSE	FALSE	curated	TRUE	0	0	0	0	0	0	0	0	0	0	0	0	0	0	0	0	0	0	0	0	0	0	0	0	0	0	0	0	0.001	0.002	0.001	0.003	0.023	0	0.003	0	0	0
53	CPI-SC0725E3A76	COL13A1_a10b1 complex	simple:Q5TAT6	complex:a10b1 complex	ENSG00000197467		FALSE	FALSE	FALSE	curated	TRUE	0	0	0	0	0	0	0	0	0	0	0	0	0	0	0.002	0.003	0.003	0.004	0.025	0	0.004	0	0	0	0	0	0	0	0.012	0.012	0.012	0.013	0.034	0	0.014	0	0	0
54	CPI-SC0C9CBDD21	COL27A1_a10b1 complex	simple:Q8IZC6	complex:a10b1 complex	ENSG00000196739		TRUE	FALSE	FALSE	curated	TRUE	0.152	0.152	0.152	0.153	0.174	0	0.154	0.026	0.027	0.026	0.028	0.048	0	0.028	0.119	0.119	0.119	0.12	0.141	0	0.121	0.135	0.135	0.135	0.136	0.157	0	0.137	0.036	0.037	0.036	0.038	0.058	0	0.038	0.107	0.107	0.107
55	CPI-SC0BA1D5E00	COL22A1_a10b1 complex	simple:Q8NFW1	complex:a10b1 complex	ENSG00000169436		TRUE	FALSE	FALSE	curated	TRUE	0	0	0	0	0	0	0	0.005	0.006	0.005	0.007	0.027	0	0.007	0	0	0	0	0	0	0	0	0	0	0	0	0	0	0.001	0.002	0.001	0.003	0.023	0	0.003	0	0	0
56	CPI-SC0147A8A42	COL26A1_a10b1 complex	simple:Q96A83	complex:a10b1 complex	ENSG00000160963		TRUE	FALSE	FALSE	curated	TRUE	0	0	0	0	0	0	0	0	0	0	0	0	0	0	0	0	0	0	0	0	0	0	0	0	0	0	0	0	0.002	0.002	0.002	0.003	0.024	0	0.004	0	0	0
57	CPI-SC08938BB1C	COL21A1_a10b1 complex	simple:Q96P44	complex:a10b1 complex	ENSG00000124749		TRUE	FALSE	FALSE	curated	TRUE	0.02	0.021	0.021	0.022	0.043	0	0.022	0.008	0.009	0.009	0.01	0.031	0	0.01	0.019	0.019	0.019	0.021	0.041	0	0.021	0.025	0.025	0.025	0.026	0.047	0	0.027	0.133	0.133	0.133	0.134	0.155	0	0.135	0.09	0.091	0.09
58	CPI-SC02131C05A	COL12A1_a10b1 complex	simple:Q99715	complex:a10b1 complex	ENSG00000111799		TRUE	FALSE	FALSE	curated	TRUE	0.056	0.056	0.056	0.057	0.078	0	0.058	0.017	0.018	0.017	0.019	0.039	0	0.019	0.068	0.068	0.068	0.069	0.09	0	0.07	0.061	0.061	0.061	0.062	0.083	0	0.063	0.036	0.036	0.036	0.038	0.058	0	0.038	0.029	0.029	0.029
59	CPI-SC06B4C6DD5	COL17A1_a10b1 complex	simple:Q9UMD9	complex:a10b1 complex	ENSG00000065618		TRUE	FALSE	FALSE	curated	TRUE	0.083	0.084	0.084	0.085	0.106	0	0.085	0.017	0.018	0.017	0.019	0.04	0	0.019	0.192	0.193	0.192	0.194	0.214	0	0.194	0.109	0.109	0.109	0.11	0.131	0	0.111	0.01	0.011	0.011	0.012	0.033	0	0.012	0	0	0
60	CPI-SC07E0348EF	COL6A6_a11b1 complex	simple:A6NMZ7	complex:a11b1 complex	ENSG00000206384		TRUE	FALSE	FALSE	curated	TRUE	0	0	0	0	0	0	0	0	0	0	0	0	0	0	0	0	0	0	0	0	0	0	0	0	0	0	0	0	0	0	0	0	0	0	0	0	0	0
61	CPI-SC0F7E26271	COL1A1_a11b1 complex	simple:P02452	complex:a11b1 complex	ENSG00000108821		TRUE	FALSE	FALSE	curated	TRUE	0	0.043	0	0	0.045	0	0.038	0	0.04	0	0	0.042	0	0.034	0	0.05	0	0	0.052	0	0.045	0	0.038	0	0	0.04	0	0.033	0	0.079	0	0	0.081	0	0.074	0	0.06	0
62	CPI-SC0CF621D48	COL2A1_a11b1 complex	simple:P02458	complex:a11b1 complex	ENSG00000139219		TRUE	FALSE	FALSE	curated	TRUE	0	0	0	0	0	0	0	0	0	0	0	0	0	0	0	0	0	0	0	0	0	0	0	0	0	0	0	0	0	0.008	0	0	0.01	0	0.003	0	0	0
63	CPI-SC0A8902C85	COL3A1_a11b1 complex	simple:P02461	complex:a11b1 complex	ENSG00000168542		TRUE	FALSE	FALSE	curated	TRUE	0	0	0	0	0	0	0	0	0.03	0	0	0.032	0	0.025	0	0	0	0	0	0	0	0	0	0	0	0	0	0	0	0.097	0	0	0.099	0	0.092	0	0	0
64	CPI-SC0A0532ADC	COL4A1_a11b1 complex	simple:P02462	complex:a11b1 complex	ENSG00000187498		TRUE	FALSE	FALSE	curated	TRUE	0	0.015	0	0	0.017	0	0.01	0	0.011	0	0	0.013	0	0.006	0	0.028	0	0	0.03	0	0.023	0	0.02	0	0	0.022	0	0.015	0	0.21	0	0	0.212	0	0.205	0	0	0
65	CPI-SC0CFF5E19D	FN1_a11b1 complex	simple:P02751	complex:a11b1 complex	ENSG00000115414		TRUE	FALSE	FALSE	curated	TRUE	0	0	0	0	0	0	0	0	0.092	0	0	0.094	0	0.086	0	0	0	0	0	0	0	0	0	0	0	0	0	0	0	0.138	0	0	0.14	0	0.133	0	0	0
66	CPI-SC0DF641DAA	COL5A2_a11b1 complex	simple:P05997	complex:a11b1 complex	ENSG00000204262		TRUE	FALSE	FALSE	curated	TRUE	0	0.022	0	0	0.024	0	0.017	0	0.018	0	0	0.02	0	0.012	0	0.034	0	0	0.036	0	0.028	0	0.033	0	0	0.035	0	0.028	0	0.023	0	0	0.025	0	0.018	0	0	0
67	CPI-SC0681D30FE	COL1A2_a11b1 complex	simple:P08123	complex:a11b1 complex	ENSG00000164692		TRUE	FALSE	FALSE	curated	TRUE	0	0	0	0	0	0	0	0	0.025	0	0	0.027	0	0.02	0	0.01	0	0	0.012	0	0.004	0	0	0	0	0	0	0	0	0.08	0	0	0.082	0	0.075	0	0	0
68	CPI-SC02017BE74	COL4A2_a11b1 complex	simple:P08572	complex:a11b1 complex	ENSG00000134871		TRUE	FALSE	FALSE	curated	TRUE	0	0.02	0	0	0.022	0	0.015	0	0.013	0	0	0.015	0	0.007	0	0.027	0	0	0.029	0	0.022	0	0.023	0	0	0.025	0	0.018	0	0.16	0	0	0.162	0	0.155	0	0	0
69	CPI-SC04085F9F9	COL6A1_a11b1 complex	simple:P12109	complex:a11b1 complex	ENSG00000142156		TRUE	FALSE	FALSE	curated	TRUE	0	0.052	0	0	0.054	0	0.046	0	0.04	0	0	0.042	0	0.035	0	0.055	0	0	0.057	0	0.049	0	0.051	0	0	0.053	0	0.045	0	0.11	0	0	0.112	0	0.104	0	0	0
70	CPI-SC0A54B5323	COL6A2_a11b1 complex	simple:P12110	complex:a11b1 complex	ENSG00000142173		TRUE	FALSE	FALSE	curated	TRUE	0	0.078	0	0	0.08	0	0.073	0	0.052	0	0	0.054	0	0.047	0	0.105	0	0	0.107	0	0.1	0	0.078	0	0	0.08	0	0.072	0	0.114	0	0	0.116	0	0.109	0	0	0
71	CPI-SC0ECFACED2	COL6A3_a11b1 complex	simple:P12111	complex:a11b1 complex	ENSG00000163359		TRUE	FALSE	FALSE	curated	TRUE	0	0	0	0	0	0	0	0	0.035	0	0	0.037	0	0.029	0	0	0	0	0	0	0	0	0	0	0	0	0	0	0	0.047	0	0	0.049	0	0.041	0	0	0
72	CPI-SC0CA323AE3	COL11A2_a11b1 complex	simple:P13942	complex:a11b1 complex	ENSG00000204248		TRUE	FALSE	FALSE	curated	TRUE	0	0.01	0	0	0.012	0	0.005	0	0.011	0	0	0.013	0	0.006	0	0.009	0	0	0.011	0	0.003	0	0.011	0	0	0.013	0	0.005	0	0.015	0	0	0.017	0	0.009	0	0	0
73	CPI-SC0CA323AE3	COL11A2_a11b1 complex	simple:P13942	complex:a11b1 complex	ENSG00000235708		TRUE	FALSE	FALSE	curated	TRUE	0	0.01	0	0	0.012	0	0.005	0	0.011	0	0	0.013	0	0.006	0	0.009	0	0	0.011	0	0.003	0	0.011	0	0	0.013	0	0.005	0	0.015	0	0	0.017	0	0.009	0	0	0
74	CPI-SC0CA323AE3	COL11A2_a11b1 complex	simple:P13942	complex:a11b1 complex	ENSG00000232541		TRUE	FALSE	FALSE	curated	TRUE	0	0.01	0	0	0.012	0	0.005	0	0.011	0	0	0.013	0	0.006	0	0.009	0	0	0.011	0	0.003	0	0.011	0	0	0.013	0	0.005	0	0.015	0	0	0.017	0	0.009	0	0	0
75	CPI-SC0CA323AE3	COL11A2_a11b1 complex	simple:P13942	complex:a11b1 complex	ENSG00000223699		TRUE	FALSE	FALSE	curated	TRUE	0	0.01	0	0	0.012	0	0.005	0	0.011	0	0	0.013	0	0.006	0	0.009	0	0	0.011	0	0.003	0	0.011	0	0	0.013	0	0.005	0	0.015	0	0	0.017	0	0.009	0	0	0
76	CPI-SC0CA323AE3	COL11A2_a11b1 complex	simple:P13942	complex:a11b1 complex	ENSG00000206290		TRUE	FALSE	FALSE	curated	TRUE	0	0.01	0	0	0.012	0	0.005	0	0.011	0	0	0.013	0	0.006	0	0.009	0	0	0.011	0	0.003	0	0.011	0	0	0.013	0	0.005	0	0.015	0	0	0.017	0	0.009	0	0	0
77	CPI-SC0CA323AE3	COL11A2_a11b1 complex	simple:P13942	complex:a11b1 complex	ENSG00000230930		TRUE	FALSE	FALSE	curated	TRUE	0	0.01	0	0	0.012	0	0.005	0	0.011	0	0	0.013	0	0.006	0	0.009	0	0	0.011	0	0.003	0	0.011	0	0	0.013	0	0.005	0	0.015	0	0	0.017	0	0.009	0	0	0
78	CPI-SC0CA323AE3	COL11A2_a11b1 complex	simple:P13942	complex:a11b1 complex	ENSG00000227801		TRUE	FALSE	FALSE	curated	TRUE	0	0.01	0	0	0.012	0	0.005	0	0.011	0	0	0.013	0	0.006	0	0.009	0	0	0.011	0	0.003	0	0.011	0	0	0.013	0	0.005	0	0.015	0	0	0.017	0	0.009	0	0	0
79	CPI-SC0CBC30AB7	COL9A1_a11b1 complex	simple:P20849	complex:a11b1 complex	ENSG00000112280		TRUE	FALSE	FALSE	curated	TRUE	0	0	0	0	0	0	0	0	0	0	0	0	0	0	0	0	0	0	0	0	0	0	0	0	0	0	0	0	0	0.008	0	0	0.01	0	0.003	0	0	0
80	CPI-SC0092846B0	COL5A1_a11b1 complex	simple:P20908	complex:a11b1 complex	ENSG00000130635		TRUE	FALSE	FALSE	curated	TRUE	0	0.024	0	0	0.026	0	0.019	0	0.024	0	0	0.026	0	0.018	0	0.036	0	0	0.038	0	0.031	0	0.02	0	0	0.022	0	0.014	0	0.036	0	0	0.037	0	0.03	0	0	0
81	CPI-SC08AF9CA91	COL8A2_a11b1 complex	simple:P25067	complex:a11b1 complex	ENSG00000171812		TRUE	FALSE	FALSE	curated	TRUE	0	0.059	0	0	0.061	0	0.054	0	0.024	0	0	0.026	0	0.019	0	0.063	0	0	0.065	0	0.057	0	0.051	0	0	0.053	0	0.045	0	0.013	0	0	0.015	0	0.008	0	0.054	0
82	CPI-SC07E958BDE	COL5A3_a11b1 complex	simple:P25940	complex:a11b1 complex	ENSG00000080573		TRUE	FALSE	FALSE	curated	TRUE	0	0.024	0	0	0.026	0	0.019	0	0	0	0	0	0	0	0	0.013	0	0	0.015	0	0.007	0	0.02	0	0	0.022	0	0.014	0	0.011	0	0	0.013	0	0.006	0	0	0
83	CPI-SC08CC68F11	COL8A1_a11b1 complex	simple:P27658	complex:a11b1 complex	ENSG00000144810		TRUE	FALSE	FALSE	curated	TRUE	0	0	0	0	0	0	0	0	0	0	0	0	0	0	0	0	0	0	0	0	0	0	0	0	0	0	0	0	0	0.013	0	0	0.015	0	0.008	0	0	0
84	CPI-SC0CE433AB8	COL4A5_a11b1 complex	simple:P29400	complex:a11b1 complex	ENSG00000188153		TRUE	FALSE	FALSE	curated	TRUE	0	0.124	0	0	0.126	0	0.119	0	0.023	0	0	0.025	0	0.018	0	0.097	0	0	0.099	0	0.091	0	0.113	0	0	0.115	0	0.108	0	0.027	0	0	0.029	0	0.021	0	0.133	0
85	CPI-SC03BFF1D95	COL15A1_a11b1 complex	simple:P39059	complex:a11b1 complex	ENSG00000204291		TRUE	FALSE	FALSE	curated	TRUE	0	0	0	0	0	0	0	0	0.011	0	0	0.013	0	0.005	0	0	0	0	0	0	0	0	0	0	0	0	0	0	0	0.316	0	0	0.318	0	0.31	0	0	0
86	CPI-SC03ADD2063	COL18A1_a11b1 complex	simple:P39060	complex:a11b1 complex	ENSG00000182871		TRUE	FALSE	FALSE	curated	TRUE	0	0.042	0	0	0.044	0	0.036	0	0.02	0	0	0.022	0	0.015	0	0.058	0	0	0.06	0	0.052	0	0.054	0	0	0.056	0	0.049	0	0.192	0	0	0.194	0	0.186	0	0.03	0
87	CPI-SC0082A7233	COL4A4_a11b1 complex	simple:P53420	complex:a11b1 complex	ENSG00000081052		TRUE	FALSE	FALSE	curated	TRUE	0	0	0	0	0	0	0	0	0	0	0	0	0	0	0	0.009	0	0	0.011	0	0.004	0	0.009	0	0	0.011	0	0.004	0	0.008	0	0	0.01	0	0.003	0	0	0
88	CPI-SC03D71E025	COL7A1_a11b1 complex	simple:Q02388	complex:a11b1 complex	ENSG00000114270		TRUE	FALSE	FALSE	curated	TRUE	0	0.328	0	0	0.33	0	0.322	0	0.038	0	0	0.04	0	0.033	0	0.316	0	0	0.318	0	0.311	0	0.304	0	0	0.306	0	0.299	0	0.032	0	0	0.034	0	0.027	0	0.118	0
89	CPI-SC0DF986F22	COL10A1_a11b1 complex	simple:Q03692	complex:a11b1 complex	ENSG00000123500		TRUE	FALSE	FALSE	curated	TRUE	0	0	0	0	0	0	0	0	0	0	0	0	0	0	0	0	0	0	0	0	0	0	0	0	0	0	0	0	0	0.009	0	0	0.011	0	0.004	0	0	0
90	CPI-SC060984F83	COL14A1_a11b1 complex	simple:Q05707	complex:a11b1 complex	ENSG00000187955		TRUE	FALSE	FALSE	curated	TRUE	0	0	0	0	0	0	0	0	0.011	0	0	0.013	0	0.005	0	0	0	0	0	0	0	0	0	0	0	0	0	0	0	0.022	0	0	0.024	0	0.016	0	0	0
91	CPI-SC0014D5A6E	COL16A1_a11b1 complex	simple:Q07092	complex:a11b1 complex	ENSG00000084636		TRUE	FALSE	FALSE	curated	TRUE	0	0.107	0	0	0.108	0	0.101	0	0.045	0	0	0.047	0	0.039	0	0.094	0	0	0.096	0	0.089	0	0.08	0	0	0.082	0	0.074	0	0.032	0	0	0.034	0	0.027	0	0.066	0
92	CPI-SC0B066E03C	COL4A6_a11b1 complex	simple:Q14031	complex:a11b1 complex	ENSG00000197565		TRUE	FALSE	FALSE	curated	TRUE	0	0.016	0	0	0.018	0	0.011	0	0.01	0	0	0.012	0	0.005	0	0.012	0	0	0.014	0	0.007	0	0.015	0	0	0.017	0	0.009	0	0.011	0	0	0.013	0	0.006	0	0.017	0
93	CPI-SC0B4BD965C	COL9A3_a11b1 complex	simple:Q14050	complex:a11b1 complex	ENSG00000092758		TRUE	FALSE	FALSE	curated	TRUE	0	0	0	0	0	0	0	0	0.013	0	0	0.015	0	0.007	0	0.013	0	0	0.015	0	0.008	0	0.011	0	0	0.013	0	0.006	0	0.011	0	0	0.013	0	0.006	0	0	0
94	CPI-SC0247E9ADB	COL9A2_a11b1 complex	simple:Q14055	complex:a11b1 complex	ENSG00000049089		TRUE	FALSE	FALSE	curated	TRUE	0	0.025	0	0	0.027	0	0.02	0	0.014	0	0	0.016	0	0.009	0	0.024	0	0	0.026	0	0.018	0	0.038	0	0	0.04	0	0.033	0	0.01	0	0	0.012	0	0.004	0	0.017	0
95	CPI-SC06ACCFA52	COL24A1_a11b1 complex	simple:Q17RW2	complex:a11b1 complex	ENSG00000171502		TRUE	FALSE	FALSE	curated	TRUE	0	0	0	0	0	0	0	0	0	0	0	0	0	0	0	0	0	0	0	0	0	0	0	0	0	0	0	0	0	0.008	0	0	0.01	0	0.003	0	0	0
96	CPI-SC0D2BDC009	COL13A1_a11b1 complex	simple:Q5TAT6	complex:a11b1 complex	ENSG00000197467		FALSE	FALSE	FALSE	curated	TRUE	0	0	0	0	0	0	0	0	0	0	0	0	0	0	0	0.01	0	0	0.012	0	0.004	0	0	0	0	0	0	0	0	0.019	0	0	0.021	0	0.014	0	0	0
97	CPI-SC05F111D21	COL27A1_a11b1 complex	simple:Q8IZC6	complex:a11b1 complex	ENSG00000196739		TRUE	FALSE	FALSE	curated	TRUE	0	0.159	0	0	0.161	0	0.153	0	0.033	0	0	0.035	0	0.028	0	0.126	0	0	0.128	0	0.12	0	0.142	0	0	0.144	0	0.137	0	0.043	0	0	0.045	0	0.038	0	0.114	0
98	CPI-SC0BCD683D4	COL22A1_a11b1 complex	simple:Q8NFW1	complex:a11b1 complex	ENSG00000169436		TRUE	FALSE	FALSE	curated	TRUE	0	0	0	0	0	0	0	0	0.012	0	0	0.014	0	0.007	0	0	0	0	0	0	0	0	0	0	0	0	0	0	0	0.008	0	0	0.01	0	0.003	0	0	0
99	CPI-SC041215790	COL26A1_a11b1 complex	simple:Q96A83	complex:a11b1 complex	ENSG00000160963		TRUE	FALSE	FALSE	curated	TRUE	0	0	0	0	0	0	0	0	0	0	0	0	0	0	0	0	0	0	0	0	0	0	0	0	0	0	0	0	0	0.009	0	0	0.011	0	0.004	0	0	0
100	CPI-SC037C3901A	COL21A1_a11b1 complex	simple:Q96P44	complex:a11b1 complex	ENSG00000124749		TRUE	FALSE	FALSE	curated	TRUE	0	0.028	0	0	0.029	0	0.022	0	0.016	0	0	0.018	0	0.01	0	0.026	0	0	0.028	0	0.021	0	0.032	0	0	0.034	0	0.027	0	0.14	0	0	0.142	0	0.134	0	0.097	0
101	CPI-SC05B2AA866	COL12A1_a11b1 complex	simple:Q99715	complex:a11b1 complex	ENSG00000111799		TRUE	FALSE	FALSE	curated	TRUE	0	0.063	0	0	0.065	0	0.058	0	0.024	0	0	0.026	0	0.019	0	0.075	0	0	0.077	0	0.07	0	0.068	0	0	0.07	0	0.063	0	0.043	0	0	0.045	0	0.038	0	0.036	0
102	CPI-SC0247375A7	COL17A1_a11b1 complex	simple:Q9UMD9	complex:a11b1 complex	ENSG00000065618		TRUE	FALSE	FALSE	curated	TRUE	0	0.091	0	0	0.093	0	0.085	0	0.024	0	0	0.026	0	0.019	0	0.199	0	0	0.201	0	0.194	0	0.116	0	0	0.118	0	0.111	0	0.018	0	0	0.02	0	0.012	0	0	0
103	CPI-SC0B808E56A	COL6A6_a1b1 complex	simple:A6NMZ7	complex:a1b1 complex	ENSG00000206384		TRUE	FALSE	FALSE	curated	TRUE	0	0	0	0	0	0	0	0	0	0	0	0	0	0	0	0	0	0	0	0	0	0	0	0	0	0	0	0	0	0	0	0	0	0	0	0	0	0
104	CPI-SC0F73E9099	COL1A1_a1b1 complex	simple:P02452	complex:a1b1 complex	ENSG00000108821		TRUE	FALSE	FALSE	curated	TRUE	0	0.038	0.037	0.037	0.141	0	0.212	0	0.035	0.033	0.034	0.137	0	0.209	0	0.045	0.043	0.044	0.148	0	0.219	0	0.033	0.031	0.032	0.135	0	0.207	0	0.074	0.073	0.073	0.177	0	0.248	0	0.055	0.053
105	CPI-SC016235D3A	COL2A1_a1b1 complex	simple:P02458	complex:a1b1 complex	ENSG00000139219		TRUE	FALSE	FALSE	curated	TRUE	0	0	0	0	0	0	0	0	0	0	0	0	0	0	0	0	0	0	0	0	0	0	0	0	0	0	0	0	0	0.003	0.002	0.002	0.106	0	0.177	0	0	0
106	CPI-SC0BC63F8C0	COL3A1_a1b1 complex	simple:P02461	complex:a1b1 complex	ENSG00000168542		TRUE	FALSE	FALSE	curated	TRUE	0	0	0	0	0	0	0	0	0.025	0.023	0.024	0.128	0	0.199	0	0	0	0	0	0	0	0	0	0	0	0	0	0	0	0.092	0.091	0.091	0.195	0	0.266	0	0	0
107	CPI-SC0672FBD31	COL4A1_a1b1 complex	simple:P02462	complex:a1b1 complex	ENSG00000187498		TRUE	FALSE	FALSE	curated	TRUE	0	0.01	0.008	0.009	0.113	0	0.184	0	0.006	0.005	0.005	0.109	0	0.181	0	0.023	0.021	0.022	0.125	0	0.197	0	0.015	0.014	0.014	0.118	0	0.189	0	0.205	0.203	0.204	0.308	0	0.379	0	0	0
108	CPI-SC0545E2502	COL5A2_a1b1 complex	simple:P05997	complex:a1b1 complex	ENSG00000204262		TRUE	FALSE	FALSE	curated	TRUE	0	0.017	0.015	0.016	0.119	0	0.191	0	0.013	0.011	0.012	0.115	0	0.187	0	0.029	0.027	0.028	0.131	0	0.203	0	0.028	0.026	0.027	0.131	0	0.202	0	0.018	0.017	0.017	0.121	0	0.192	0	0	0
109	CPI-SC006E22794	COL1A2_a1b1 complex	simple:P08123	complex:a1b1 complex	ENSG00000164692		TRUE	FALSE	FALSE	curated	TRUE	0	0	0	0	0	0	0	0	0.02	0.019	0.019	0.123	0	0.194	0	0.005	0.003	0.004	0.107	0	0.179	0	0	0	0	0	0	0	0	0.075	0.073	0.074	0.177	0	0.249	0	0	0
110	CPI-SC0458F68A5	COL4A2_a1b1 complex	simple:P08572	complex:a1b1 complex	ENSG00000134871		TRUE	FALSE	FALSE	curated	TRUE	0	0.015	0.014	0.014	0.118	0	0.189	0	0.008	0.006	0.006	0.11	0	0.182	0	0.022	0.021	0.021	0.125	0	0.197	0	0.018	0.017	0.017	0.121	0	0.192	0	0.155	0.154	0.154	0.258	0	0.329	0	0	0
111	CPI-SC09FDA4F45	COL6A1_a1b1 complex	simple:P12109	complex:a1b1 complex	ENSG00000142156		TRUE	FALSE	FALSE	curated	TRUE	0	0.047	0.045	0.046	0.149	0	0.221	0	0.035	0.034	0.034	0.138	0	0.209	0	0.05	0.048	0.049	0.152	0	0.224	0	0.046	0.044	0.045	0.148	0	0.22	0	0.105	0.103	0.104	0.207	0	0.279	0	0	0
112	CPI-SC0F4BC2909	COL6A2_a1b1 complex	simple:P12110	complex:a1b1 complex	ENSG00000142173		TRUE	FALSE	FALSE	curated	TRUE	0	0.073	0.072	0.072	0.176	0	0.247	0	0.047	0.045	0.046	0.149	0	0.221	0	0.1	0.099	0.099	0.203	0	0.275	0	0.073	0.071	0.072	0.175	0	0.247	0	0.109	0.107	0.108	0.212	0	0.283	0	0	0
113	CPI-SC02AE206BE	COL6A3_a1b1 complex	simple:P12111	complex:a1b1 complex	ENSG00000163359		TRUE	FALSE	FALSE	curated	TRUE	0	0	0	0	0	0	0	0	0.03	0.028	0.029	0.132	0	0.204	0	0	0	0	0	0	0	0	0	0	0	0	0	0	0	0.042	0.04	0.04	0.144	0	0.216	0	0	0
114	CPI-SC0A8E69BC5	COL11A2_a1b1 complex	simple:P13942	complex:a1b1 complex	ENSG00000204248		TRUE	FALSE	FALSE	curated	TRUE	0	0.005	0.003	0.004	0.107	0	0.179	0	0.006	0.005	0.005	0.109	0	0.18	0	0.004	0.002	0.003	0.106	0	0.178	0	0.006	0.004	0.005	0.108	0	0.18	0	0.01	0.008	0.008	0.112	0	0.184	0	0	0
115	CPI-SC0A8E69BC5	COL11A2_a1b1 complex	simple:P13942	complex:a1b1 complex	ENSG00000235708		TRUE	FALSE	FALSE	curated	TRUE	0	0.005	0.003	0.004	0.107	0	0.179	0	0.006	0.005	0.005	0.109	0	0.18	0	0.004	0.002	0.003	0.106	0	0.178	0	0.006	0.004	0.005	0.108	0	0.18	0	0.01	0.008	0.008	0.112	0	0.184	0	0	0
116	CPI-SC0A8E69BC5	COL11A2_a1b1 complex	simple:P13942	complex:a1b1 complex	ENSG00000232541		TRUE	FALSE	FALSE	curated	TRUE	0	0.005	0.003	0.004	0.107	0	0.179	0	0.006	0.005	0.005	0.109	0	0.18	0	0.004	0.002	0.003	0.106	0	0.178	0	0.006	0.004	0.005	0.108	0	0.18	0	0.01	0.008	0.008	0.112	0	0.184	0	0	0
117	CPI-SC0A8E69BC5	COL11A2_a1b1 complex	simple:P13942	complex:a1b1 complex	ENSG00000223699		TRUE	FALSE	FALSE	curated	TRUE	0	0.005	0.003	0.004	0.107	0	0.179	0	0.006	0.005	0.005	0.109	0	0.18	0	0.004	0.002	0.003	0.106	0	0.178	0	0.006	0.004	0.005	0.108	0	0.18	0	0.01	0.008	0.008	0.112	0	0.184	0	0	0
118	CPI-SC0A8E69BC5	COL11A2_a1b1 complex	simple:P13942	complex:a1b1 complex	ENSG00000206290		TRUE	FALSE	FALSE	curated	TRUE	0	0.005	0.003	0.004	0.107	0	0.179	0	0.006	0.005	0.005	0.109	0	0.18	0	0.004	0.002	0.003	0.106	0	0.178	0	0.006	0.004	0.005	0.108	0	0.18	0	0.01	0.008	0.008	0.112	0	0.184	0	0	0
119	CPI-SC0A8E69BC5	COL11A2_a1b1 complex	simple:P13942	complex:a1b1 complex	ENSG00000230930		TRUE	FALSE	FALSE	curated	TRUE	0	0.005	0.003	0.004	0.107	0	0.179	0	0.006	0.005	0.005	0.109	0	0.18	0	0.004	0.002	0.003	0.106	0	0.178	0	0.006	0.004	0.005	0.108	0	0.18	0	0.01	0.008	0.008	0.112	0	0.184	0	0	0
120	CPI-SC0A8E69BC5	COL11A2_a1b1 complex	simple:P13942	complex:a1b1 complex	ENSG00000227801		TRUE	FALSE	FALSE	curated	TRUE	0	0.005	0.003	0.004	0.107	0	0.179	0	0.006	0.005	0.005	0.109	0	0.18	0	0.004	0.002	0.003	0.106	0	0.178	0	0.006	0.004	0.005	0.108	0	0.18	0	0.01	0.008	0.008	0.112	0	0.184	0	0	0
121	CPI-SC05B6D413B	COL9A1_a1b1 complex	simple:P20849	complex:a1b1 complex	ENSG00000112280		TRUE	FALSE	FALSE	curated	TRUE	0	0	0	0	0	0	0	0	0	0	0	0	0	0	0	0	0	0	0	0	0	0	0	0	0	0	0	0	0	0.003	0.002	0.002	0.106	0	0.177	0	0	0
122	CPI-SC05992FDC8	COL5A1_a1b1 complex	simple:P20908	complex:a1b1 complex	ENSG00000130635		TRUE	FALSE	FALSE	curated	TRUE	0	0.019	0.018	0.018	0.122	0	0.194	0	0.019	0.017	0.018	0.121	0	0.193	0	0.031	0.029	0.03	0.134	0	0.205	0	0.015	0.013	0.014	0.117	0	0.189	0	0.03	0.029	0.029	0.133	0	0.205	0	0	0
123	CPI-SC069F95780	COL8A2_a1b1 complex	simple:P25067	complex:a1b1 complex	ENSG00000171812		TRUE	FALSE	FALSE	curated	TRUE	0	0.054	0.053	0.053	0.157	0	0.228	0	0.019	0.018	0.018	0.122	0	0.193	0	0.058	0.056	0.057	0.16	0	0.232	0	0.046	0.044	0.045	0.148	0	0.22	0	0.008	0.007	0.007	0.111	0	0.182	0	0.049	0.047
124	CPI-SC0DAD29856	COL5A3_a1b1 complex	simple:P25940	complex:a1b1 complex	ENSG00000080573		TRUE	FALSE	FALSE	curated	TRUE	0	0.019	0.018	0.018	0.122	0	0.194	0	0	0	0	0	0	0	0	0.008	0.006	0.007	0.11	0	0.182	0	0.015	0.013	0.014	0.117	0	0.189	0	0.006	0.004	0.005	0.108	0	0.18	0	0	0
125	CPI-SC02F06FF62	COL8A1_a1b1 complex	simple:P27658	complex:a1b1 complex	ENSG00000144810		TRUE	FALSE	FALSE	curated	TRUE	0	0	0	0	0	0	0	0	0	0	0	0	0	0	0	0	0	0	0	0	0	0	0	0	0	0	0	0	0	0.008	0.006	0.007	0.111	0	0.182	0	0	0
126	CPI-SC0EC572716	COL4A5_a1b1 complex	simple:P29400	complex:a1b1 complex	ENSG00000188153		TRUE	FALSE	FALSE	curated	TRUE	0	0.119	0.118	0.118	0.222	0	0.293	0	0.018	0.016	0.017	0.12	0	0.192	0	0.092	0.09	0.091	0.194	0	0.266	0	0.108	0.107	0.107	0.211	0	0.282	0	0.022	0.02	0.021	0.124	0	0.196	0	0.128	0.126
127	CPI-SC0F8D27FBC	COL15A1_a1b1 complex	simple:P39059	complex:a1b1 complex	ENSG00000204291		TRUE	FALSE	FALSE	curated	TRUE	0	0	0	0	0	0	0	0	0.006	0.004	0.005	0.108	0	0.18	0	0	0	0	0	0	0	0	0	0	0	0	0	0	0	0.311	0.309	0.309	0.413	0	0.485	0	0	0
128	CPI-SC0EA3FC100	COL18A1_a1b1 complex	simple:P39060	complex:a1b1 complex	ENSG00000182871		TRUE	FALSE	FALSE	curated	TRUE	0	0.037	0.035	0.036	0.139	0	0.211	0	0.015	0.014	0.014	0.118	0	0.189	0	0.053	0.051	0.052	0.155	0	0.227	0	0.049	0.047	0.048	0.152	0	0.223	0	0.187	0.185	0.186	0.289	0	0.361	0	0.025	0.023
129	CPI-SC091173D82	COL4A4_a1b1 complex	simple:P53420	complex:a1b1 complex	ENSG00000081052		TRUE	FALSE	FALSE	curated	TRUE	0	0	0	0	0	0	0	0	0	0	0	0	0	0	0	0.004	0.002	0.003	0.106	0	0.178	0	0.004	0.002	0.003	0.106	0	0.178	0	0.003	0.002	0.002	0.106	0	0.177	0	0	0
130	CPI-SC035953E6B	COL7A1_a1b1 complex	simple:Q02388	complex:a1b1 complex	ENSG00000114270		TRUE	FALSE	FALSE	curated	TRUE	0	0.323	0.321	0.322	0.425	0	0.497	0	0.033	0.031	0.032	0.135	0	0.207	0	0.311	0.31	0.31	0.414	0	0.485	0	0.299	0.298	0.298	0.402	0	0.474	0	0.027	0.025	0.026	0.129	0	0.201	0	0.113	0.111
131	CPI-SC01115AAD1	COL10A1_a1b1 complex	simple:Q03692	complex:a1b1 complex	ENSG00000123500		TRUE	FALSE	FALSE	curated	TRUE	0	0	0	0	0	0	0	0	0	0	0	0	0	0	0	0	0	0	0	0	0	0	0	0	0	0	0	0	0	0.004	0.003	0.003	0.107	0	0.179	0	0	0
132	CPI-SC0BD4C290F	COL14A1_a1b1 complex	simple:Q05707	complex:a1b1 complex	ENSG00000187955		TRUE	FALSE	FALSE	curated	TRUE	0	0	0	0	0	0	0	0	0.006	0.004	0.005	0.108	0	0.18	0	0	0	0	0	0	0	0	0	0	0	0	0	0	0	0.017	0.015	0.016	0.119	0	0.191	0	0	0
133	CPI-SC053BBE2B1	COL16A1_a1b1 complex	simple:Q07092	complex:a1b1 complex	ENSG00000084636		TRUE	FALSE	FALSE	curated	TRUE	0	0.101	0.1	0.1	0.204	0	0.276	0	0.04	0.038	0.039	0.142	0	0.214	0	0.089	0.088	0.088	0.192	0	0.264	0	0.075	0.073	0.073	0.177	0	0.249	0	0.027	0.026	0.026	0.13	0	0.201	0	0.061	0.06
134	CPI-SC0DA5EFA18	COL4A6_a1b1 complex	simple:Q14031	complex:a1b1 complex	ENSG00000197565		TRUE	FALSE	FALSE	curated	TRUE	0	0.011	0.009	0.01	0.113	0	0.185	0	0.005	0.004	0.004	0.108	0	0.179	0	0.007	0.006	0.006	0.11	0	0.182	0	0.01	0.008	0.009	0.112	0	0.184	0	0.006	0.005	0.005	0.109	0	0.181	0	0.012	0.011
135	CPI-SC0F778DC8E	COL9A3_a1b1 complex	simple:Q14050	complex:a1b1 complex	ENSG00000092758		TRUE	FALSE	FALSE	curated	TRUE	0	0	0	0	0	0	0	0	0.008	0.006	0.007	0.11	0	0.182	0	0.008	0.007	0.007	0.111	0	0.183	0	0.006	0.005	0.005	0.109	0	0.181	0	0.006	0.005	0.005	0.109	0	0.181	0	0	0
136	CPI-SC0F590482E	COL9A2_a1b1 complex	simple:Q14055	complex:a1b1 complex	ENSG00000049089		TRUE	FALSE	FALSE	curated	TRUE	0	0.02	0.018	0.019	0.122	0	0.194	0	0.009	0.008	0.008	0.112	0	0.183	0	0.019	0.017	0.018	0.121	0	0.193	0	0.033	0.032	0.032	0.136	0	0.207	0	0.005	0.003	0.004	0.107	0	0.179	0	0.012	0.011
137	CPI-SC090DB3159	COL24A1_a1b1 complex	simple:Q17RW2	complex:a1b1 complex	ENSG00000171502		TRUE	FALSE	FALSE	curated	TRUE	0	0	0	0	0	0	0	0	0	0	0	0	0	0	0	0	0	0	0	0	0	0	0	0	0	0	0	0	0	0.003	0.002	0.002	0.106	0	0.178	0	0	0
138	CPI-SC08BF895FC	COL13A1_a1b1 complex	simple:Q5TAT6	complex:a1b1 complex	ENSG00000197467		FALSE	FALSE	FALSE	curated	TRUE	0	0	0	0	0	0	0	0	0	0	0	0	0	0	0	0.005	0.003	0.003	0.107	0	0.179	0	0	0	0	0	0	0	0	0.014	0.012	0.013	0.116	0	0.188	0	0	0
139	CPI-SC0D7F33CFB	COL27A1_a1b1 complex	simple:Q8IZC6	complex:a1b1 complex	ENSG00000196739		TRUE	FALSE	FALSE	curated	TRUE	0	0.154	0.152	0.153	0.256	0	0.328	0	0.028	0.027	0.027	0.131	0	0.203	0	0.121	0.119	0.12	0.223	0	0.295	0	0.137	0.135	0.136	0.239	0	0.311	0	0.038	0.037	0.037	0.141	0	0.213	0	0.109	0.107
140	CPI-SC040B3EFBC	COL22A1_a1b1 complex	simple:Q8NFW1	complex:a1b1 complex	ENSG00000169436		TRUE	FALSE	FALSE	curated	TRUE	0	0	0	0	0	0	0	0	0.007	0.006	0.006	0.11	0	0.181	0	0	0	0	0	0	0	0	0	0	0	0	0	0	0	0.003	0.002	0.002	0.106	0	0.178	0	0	0
141	CPI-SC0EACF2D60	COL26A1_a1b1 complex	simple:Q96A83	complex:a1b1 complex	ENSG00000160963		TRUE	FALSE	FALSE	curated	TRUE	0	0	0	0	0	0	0	0	0	0	0	0	0	0	0	0	0	0	0	0	0	0	0	0	0	0	0	0	0	0.004	0.002	0.003	0.107	0	0.178	0	0	0
142	CPI-SC09C06C70F	COL21A1_a1b1 complex	simple:Q96P44	complex:a1b1 complex	ENSG00000124749		TRUE	FALSE	FALSE	curated	TRUE	0	0.022	0.021	0.021	0.125	0	0.197	0	0.011	0.009	0.01	0.113	0	0.185	0	0.021	0.02	0.02	0.124	0	0.195	0	0.027	0.025	0.026	0.129	0	0.201	0	0.135	0.133	0.134	0.237	0	0.309	0	0.092	0.091
143	CPI-SC004A436C5	COL12A1_a1b1 complex	simple:Q99715	complex:a1b1 complex	ENSG00000111799		TRUE	FALSE	FALSE	curated	TRUE	0	0.058	0.056	0.057	0.161	0	0.232	0	0.019	0.018	0.018	0.122	0	0.194	0	0.07	0.068	0.069	0.172	0	0.244	0	0.063	0.061	0.062	0.165	0	0.237	0	0.038	0.037	0.037	0.141	0	0.212	0	0.031	0.029
144	CPI-SC08AA91C84	COL17A1_a1b1 complex	simple:Q9UMD9	complex:a1b1 complex	ENSG00000065618		TRUE	FALSE	FALSE	curated	TRUE	0	0.086	0.084	0.084	0.188	0	0.26	0	0.019	0.018	0.018	0.122	0	0.194	0	0.194	0.193	0.193	0.297	0	0.369	0	0.111	0.109	0.11	0.214	0	0.285	0	0.013	0.011	0.011	0.115	0	0.187	0	0	0
145	CPI-SC0EAF80261	SEMA7A_a1b1 complex	simple:O75326	complex:a1b1 complex	ENSG00000138623		FALSE	FALSE	FALSE	curated	TRUE	0	0	0	0	0	0	0	0	0.013	0.012	0.012	0.116	0	0.187	0	0.013	0.012	0.012	0.116	0	0.187	0	0.007	0.005	0.006	0.11	0	0.181	0	0.009	0.007	0.008	0.111	0	0.183	0	0	0
146	CPI-SC05D87F723	COL6A6_a2b1 complex	simple:A6NMZ7	complex:a2b1 complex	ENSG00000206384		TRUE	FALSE	FALSE	curated	TRUE	0	0	0	0	0	0	0	0	0	0	0	0	0	0	0	0	0	0	0	0	0	0	0	0	0	0	0	0	0	0	0	0	0	0	0	0	0	0
147	CPI-SC01EA4FF6B	COL1A1_a2b1 complex	simple:P02452	complex:a2b1 complex	ENSG00000108821		TRUE	FALSE	FALSE	curated	TRUE	0.238	0.081	0.432	0.314	0.134	0.164	0.092	0.234	0.078	0.429	0.31	0.13	0.161	0.088	0.245	0.088	0.439	0.32	0.141	0.171	0.098	0.233	0.076	0.427	0.308	0.129	0.159	0.086	0.274	0.117	0.468	0.349	0.17	0.2	0.128	0.255	0.098	0.449
148	CPI-SC036D78A43	COL2A1_a2b1 complex	simple:P02458	complex:a2b1 complex	ENSG00000139219		TRUE	FALSE	FALSE	curated	TRUE	0	0	0	0	0	0	0	0	0	0	0	0	0	0	0	0	0	0	0	0	0	0	0	0	0	0	0	0	0.203	0.046	0.397	0.279	0.099	0.13	0.057	0	0	0
149	CPI-SC054484F7B	COL3A1_a2b1 complex	simple:P02461	complex:a2b1 complex	ENSG00000168542		TRUE	FALSE	FALSE	curated	TRUE	0	0	0	0	0	0	0	0.225	0.068	0.419	0.3	0.121	0.151	0.079	0	0	0	0	0	0	0	0	0	0	0	0	0	0	0.292	0.135	0.486	0.367	0.188	0.218	0.146	0	0	0
150	CPI-SC02392F4AF	COL4A1_a2b1 complex	simple:P02462	complex:a2b1 complex	ENSG00000187498		TRUE	FALSE	FALSE	curated	TRUE	0.21	0.053	0.404	0.285	0.106	0.136	0.064	0.206	0.049	0.4	0.282	0.102	0.133	0.06	0.223	0.066	0.417	0.298	0.119	0.149	0.076	0.215	0.058	0.409	0.291	0.111	0.141	0.069	0.405	0.248	0.599	0.48	0.301	0.331	0.259	0	0	0
151	CPI-SC01FFC9392	FN1_a2b1 complex	simple:P02751	complex:a2b1 complex	ENSG00000115414		TRUE	FALSE	FALSE	curated	TRUE	0	0	0	0	0	0	0	0.286	0.13	0.481	0.362	0.182	0.213	0.14	0	0	0	0	0	0	0	0	0	0	0	0	0	0	0.333	0.176	0.527	0.408	0.229	0.259	0.186	0	0	0
152	CPI-SC0CA7B34A5	COL5A2_a2b1 complex	simple:P05997	complex:a2b1 complex	ENSG00000204262		TRUE	FALSE	FALSE	curated	TRUE	0.217	0.06	0.411	0.292	0.113	0.143	0.07	0.212	0.056	0.407	0.288	0.108	0.139	0.066	0.229	0.072	0.423	0.304	0.125	0.155	0.082	0.228	0.071	0.422	0.303	0.124	0.154	0.081	0.218	0.061	0.412	0.294	0.114	0.145	0.072	0	0	0
153	CPI-SC05CCF815E	COL1A2_a2b1 complex	simple:P08123	complex:a2b1 complex	ENSG00000164692		TRUE	FALSE	FALSE	curated	TRUE	0	0	0	0	0	0	0	0.22	0.063	0.414	0.296	0.116	0.146	0.074	0.205	0.048	0.399	0.28	0.101	0.131	0.058	0	0	0	0	0	0	0	0.275	0.118	0.469	0.35	0.171	0.201	0.128	0	0	0
154	CPI-SC07222A428	COL4A2_a2b1 complex	simple:P08572	complex:a2b1 complex	ENSG00000134871		TRUE	FALSE	FALSE	curated	TRUE	0.215	0.058	0.409	0.291	0.111	0.142	0.069	0.207	0.051	0.402	0.283	0.103	0.134	0.061	0.222	0.065	0.416	0.298	0.118	0.149	0.076	0.218	0.061	0.412	0.294	0.114	0.145	0.072	0.355	0.198	0.549	0.431	0.251	0.281	0.209	0	0	0
155	CPI-SC08D8A859F	COL6A1_a2b1 complex	simple:P12109	complex:a2b1 complex	ENSG00000142156		TRUE	FALSE	FALSE	curated	TRUE	0.247	0.09	0.441	0.322	0.143	0.173	0.1	0.235	0.078	0.429	0.311	0.131	0.162	0.089	0.249	0.093	0.444	0.325	0.145	0.176	0.103	0.245	0.089	0.44	0.321	0.141	0.172	0.099	0.305	0.148	0.499	0.38	0.201	0.231	0.158	0	0	0
156	CPI-SC0814068D9	COL6A2_a2b1 complex	simple:P12110	complex:a2b1 complex	ENSG00000142173		TRUE	FALSE	FALSE	curated	TRUE	0.273	0.116	0.467	0.349	0.169	0.199	0.127	0.247	0.09	0.441	0.322	0.143	0.173	0.1	0.3	0.143	0.494	0.376	0.196	0.227	0.154	0.272	0.116	0.467	0.348	0.168	0.199	0.126	0.309	0.152	0.503	0.384	0.205	0.235	0.163	0	0	0
157	CPI-SC0D870AE49	COL6A3_a2b1 complex	simple:P12111	complex:a2b1 complex	ENSG00000163359		TRUE	FALSE	FALSE	curated	TRUE	0	0	0	0	0	0	0	0.23	0.073	0.424	0.305	0.126	0.156	0.083	0	0	0	0	0	0	0	0	0	0	0	0	0	0	0.241	0.085	0.436	0.317	0.137	0.168	0.095	0	0	0
158	CPI-SC0E4E54E13	COL11A2_a2b1 complex	simple:P13942	complex:a2b1 complex	ENSG00000204248		TRUE	FALSE	FALSE	curated	TRUE	0.205	0.048	0.399	0.28	0.101	0.131	0.058	0.206	0.049	0.4	0.282	0.102	0.133	0.06	0.204	0.047	0.398	0.279	0.1	0.13	0.057	0.205	0.049	0.4	0.281	0.102	0.132	0.059	0.209	0.053	0.404	0.285	0.105	0.136	0.063	0	0	0
159	CPI-SC0E4E54E13	COL11A2_a2b1 complex	simple:P13942	complex:a2b1 complex	ENSG00000235708		TRUE	FALSE	FALSE	curated	TRUE	0.205	0.048	0.399	0.28	0.101	0.131	0.058	0.206	0.049	0.4	0.282	0.102	0.133	0.06	0.204	0.047	0.398	0.279	0.1	0.13	0.057	0.205	0.049	0.4	0.281	0.102	0.132	0.059	0.209	0.053	0.404	0.285	0.105	0.136	0.063	0	0	0
160	CPI-SC0E4E54E13	COL11A2_a2b1 complex	simple:P13942	complex:a2b1 complex	ENSG00000232541		TRUE	FALSE	FALSE	curated	TRUE	0.205	0.048	0.399	0.28	0.101	0.131	0.058	0.206	0.049	0.4	0.282	0.102	0.133	0.06	0.204	0.047	0.398	0.279	0.1	0.13	0.057	0.205	0.049	0.4	0.281	0.102	0.132	0.059	0.209	0.053	0.404	0.285	0.105	0.136	0.063	0	0	0
161	CPI-SC0E4E54E13	COL11A2_a2b1 complex	simple:P13942	complex:a2b1 complex	ENSG00000223699		TRUE	FALSE	FALSE	curated	TRUE	0.205	0.048	0.399	0.28	0.101	0.131	0.058	0.206	0.049	0.4	0.282	0.102	0.133	0.06	0.204	0.047	0.398	0.279	0.1	0.13	0.057	0.205	0.049	0.4	0.281	0.102	0.132	0.059	0.209	0.053	0.404	0.285	0.105	0.136	0.063	0	0	0
162	CPI-SC0E4E54E13	COL11A2_a2b1 complex	simple:P13942	complex:a2b1 complex	ENSG00000206290		TRUE	FALSE	FALSE	curated	TRUE	0.205	0.048	0.399	0.28	0.101	0.131	0.058	0.206	0.049	0.4	0.282	0.102	0.133	0.06	0.204	0.047	0.398	0.279	0.1	0.13	0.057	0.205	0.049	0.4	0.281	0.102	0.132	0.059	0.209	0.053	0.404	0.285	0.105	0.136	0.063	0	0	0
163	CPI-SC0E4E54E13	COL11A2_a2b1 complex	simple:P13942	complex:a2b1 complex	ENSG00000230930		TRUE	FALSE	FALSE	curated	TRUE	0.205	0.048	0.399	0.28	0.101	0.131	0.058	0.206	0.049	0.4	0.282	0.102	0.133	0.06	0.204	0.047	0.398	0.279	0.1	0.13	0.057	0.205	0.049	0.4	0.281	0.102	0.132	0.059	0.209	0.053	0.404	0.285	0.105	0.136	0.063	0	0	0
164	CPI-SC0E4E54E13	COL11A2_a2b1 complex	simple:P13942	complex:a2b1 complex	ENSG00000227801		TRUE	FALSE	FALSE	curated	TRUE	0.205	0.048	0.399	0.28	0.101	0.131	0.058	0.206	0.049	0.4	0.282	0.102	0.133	0.06	0.204	0.047	0.398	0.279	0.1	0.13	0.057	0.205	0.049	0.4	0.281	0.102	0.132	0.059	0.209	0.053	0.404	0.285	0.105	0.136	0.063	0	0	0
165	CPI-SC08F797F90	COL9A1_a2b1 complex	simple:P20849	complex:a2b1 complex	ENSG00000112280		TRUE	FALSE	FALSE	curated	TRUE	0	0	0	0	0	0	0	0	0	0	0	0	0	0	0	0	0	0	0	0	0	0	0	0	0	0	0	0	0.203	0.046	0.397	0.279	0.099	0.13	0.057	0	0	0
166	CPI-SC035134F18	COL5A1_a2b1 complex	simple:P20908	complex:a2b1 complex	ENSG00000130635		TRUE	FALSE	FALSE	curated	TRUE	0.219	0.062	0.413	0.295	0.115	0.146	0.073	0.218	0.062	0.413	0.294	0.114	0.145	0.072	0.231	0.074	0.425	0.306	0.127	0.157	0.085	0.214	0.058	0.409	0.29	0.11	0.141	0.068	0.23	0.074	0.424	0.306	0.126	0.157	0.084	0	0	0
167	CPI-SC04B354AE3	COL8A2_a2b1 complex	simple:P25067	complex:a2b1 complex	ENSG00000171812		TRUE	FALSE	FALSE	curated	TRUE	0.254	0.097	0.448	0.329	0.15	0.18	0.108	0.219	0.062	0.413	0.295	0.115	0.146	0.073	0.257	0.101	0.452	0.333	0.153	0.184	0.111	0.245	0.089	0.44	0.321	0.142	0.172	0.099	0.208	0.051	0.402	0.284	0.104	0.134	0.062	0.248	0.092	0.443
168	CPI-SC0FC645961	COL5A3_a2b1 complex	simple:P25940	complex:a2b1 complex	ENSG00000080573		TRUE	FALSE	FALSE	curated	TRUE	0.219	0.063	0.413	0.295	0.115	0.146	0.073	0	0	0	0	0	0	0	0.208	0.051	0.402	0.283	0.104	0.134	0.061	0.215	0.058	0.409	0.29	0.111	0.141	0.068	0.206	0.049	0.4	0.281	0.102	0.132	0.059	0	0	0
169	CPI-SC058845C44	COL8A1_a2b1 complex	simple:P27658	complex:a2b1 complex	ENSG00000144810		TRUE	FALSE	FALSE	curated	TRUE	0	0	0	0	0	0	0	0	0	0	0	0	0	0	0	0	0	0	0	0	0	0	0	0	0	0	0	0	0.208	0.051	0.402	0.283	0.104	0.134	0.062	0	0	0
170	CPI-SC09C0B5D08	COL4A5_a2b1 complex	simple:P29400	complex:a2b1 complex	ENSG00000188153		TRUE	FALSE	FALSE	curated	TRUE	0.319	0.162	0.513	0.394	0.215	0.245	0.173	0.218	0.061	0.412	0.293	0.114	0.144	0.071	0.291	0.135	0.486	0.367	0.187	0.218	0.145	0.308	0.151	0.502	0.384	0.204	0.234	0.162	0.222	0.065	0.416	0.297	0.118	0.148	0.075	0.327	0.171	0.522
171	CPI-SC039D075C6	COL15A1_a2b1 complex	simple:P39059	complex:a2b1 complex	ENSG00000204291		TRUE	FALSE	FALSE	curated	TRUE	0	0	0	0	0	0	0	0.206	0.049	0.4	0.281	0.102	0.132	0.059	0	0	0	0	0	0	0	0	0	0	0	0	0	0	0.51	0.354	0.705	0.586	0.406	0.437	0.364	0	0	0
172	CPI-SC04B0064C4	COL18A1_a2b1 complex	simple:P39060	complex:a2b1 complex	ENSG00000182871		TRUE	FALSE	FALSE	curated	TRUE	0.237	0.08	0.431	0.312	0.133	0.163	0.09	0.215	0.058	0.409	0.291	0.111	0.141	0.069	0.253	0.096	0.447	0.328	0.149	0.179	0.106	0.249	0.092	0.443	0.324	0.145	0.175	0.102	0.387	0.23	0.581	0.462	0.283	0.313	0.24	0.225	0.068	0.419
173	CPI-SC03DD752AB	COL4A4_a2b1 complex	simple:P53420	complex:a2b1 complex	ENSG00000081052		TRUE	FALSE	FALSE	curated	TRUE	0	0	0	0	0	0	0	0	0	0	0	0	0	0	0.204	0.047	0.398	0.279	0.1	0.13	0.057	0.204	0.047	0.398	0.279	0.1	0.13	0.057	0.203	0.046	0.397	0.279	0.099	0.13	0.057	0	0	0
174	CPI-SC08A98E7D4	COL7A1_a2b1 complex	simple:Q02388	complex:a2b1 complex	ENSG00000114270		TRUE	FALSE	FALSE	curated	TRUE	0.523	0.366	0.717	0.598	0.419	0.449	0.376	0.233	0.076	0.427	0.308	0.129	0.159	0.086	0.511	0.354	0.705	0.587	0.407	0.437	0.365	0.499	0.342	0.693	0.575	0.395	0.426	0.353	0.227	0.07	0.421	0.302	0.123	0.153	0.08	0.313	0.156	0.507
175	CPI-SC03C093767	COL10A1_a2b1 complex	simple:Q03692	complex:a2b1 complex	ENSG00000123500		TRUE	FALSE	FALSE	curated	TRUE	0	0	0	0	0	0	0	0	0	0	0	0	0	0	0	0	0	0	0	0	0	0	0	0	0	0	0	0	0.204	0.048	0.398	0.28	0.1	0.131	0.058	0	0	0
176	CPI-SC0E0C50FCA	COL14A1_a2b1 complex	simple:Q05707	complex:a2b1 complex	ENSG00000187955		TRUE	FALSE	FALSE	curated	TRUE	0	0	0	0	0	0	0	0.206	0.049	0.4	0.281	0.102	0.132	0.059	0	0	0	0	0	0	0	0	0	0	0	0	0	0	0.217	0.06	0.411	0.292	0.113	0.143	0.07	0	0	0
177	CPI-SC01E9FAC20	COL16A1_a2b1 complex	simple:Q07092	complex:a2b1 complex	ENSG00000084636		TRUE	FALSE	FALSE	curated	TRUE	0.301	0.145	0.495	0.377	0.197	0.228	0.155	0.24	0.083	0.434	0.315	0.136	0.166	0.093	0.289	0.132	0.483	0.365	0.185	0.216	0.143	0.274	0.118	0.469	0.35	0.17	0.201	0.128	0.227	0.07	0.421	0.303	0.123	0.153	0.081	0.261	0.104	0.455
178	CPI-SC061137A41	COL4A6_a2b1 complex	simple:Q14031	complex:a2b1 complex	ENSG00000197565		TRUE	FALSE	FALSE	curated	TRUE	0.211	0.054	0.405	0.286	0.107	0.137	0.064	0.205	0.048	0.399	0.281	0.101	0.131	0.059	0.207	0.051	0.401	0.283	0.103	0.134	0.061	0.21	0.053	0.404	0.285	0.106	0.136	0.063	0.206	0.049	0.4	0.282	0.102	0.133	0.06	0.212	0.055	0.406
179	CPI-SC01F1F24AA	COL9A3_a2b1 complex	simple:Q14050	complex:a2b1 complex	ENSG00000092758		TRUE	FALSE	FALSE	curated	TRUE	0	0	0	0	0	0	0	0.207	0.051	0.402	0.283	0.103	0.134	0.061	0.208	0.051	0.402	0.284	0.104	0.135	0.062	0.206	0.049	0.4	0.282	0.102	0.133	0.06	0.206	0.049	0.4	0.282	0.102	0.133	0.06	0	0	0
180	CPI-SC08226CD3B	COL9A2_a2b1 complex	simple:Q14055	complex:a2b1 complex	ENSG00000049089		TRUE	FALSE	FALSE	curated	TRUE	0.22	0.063	0.414	0.295	0.116	0.146	0.073	0.209	0.052	0.403	0.285	0.105	0.136	0.063	0.219	0.062	0.413	0.294	0.115	0.145	0.072	0.233	0.076	0.427	0.309	0.129	0.159	0.087	0.204	0.048	0.399	0.28	0.1	0.131	0.058	0.212	0.055	0.406
181	CPI-SC0EB600CAC	COL24A1_a2b1 complex	simple:Q17RW2	complex:a2b1 complex	ENSG00000171502		TRUE	FALSE	FALSE	curated	TRUE	0	0	0	0	0	0	0	0	0	0	0	0	0	0	0	0	0	0	0	0	0	0	0	0	0	0	0	0	0.203	0.046	0.397	0.279	0.099	0.13	0.057	0	0	0
182	CPI-SC0CCF30377	COL13A1_a2b1 complex	simple:Q5TAT6	complex:a2b1 complex	ENSG00000197467		FALSE	FALSE	FALSE	curated	TRUE	0	0	0	0	0	0	0	0	0	0	0	0	0	0	0.204	0.048	0.399	0.28	0.1	0.131	0.058	0	0	0	0	0	0	0	0.214	0.057	0.408	0.289	0.11	0.14	0.067	0	0	0
183	CPI-SC0CE6F5084	COL27A1_a2b1 complex	simple:Q8IZC6	complex:a2b1 complex	ENSG00000196739		TRUE	FALSE	FALSE	curated	TRUE	0.354	0.197	0.548	0.429	0.25	0.28	0.207	0.228	0.071	0.422	0.304	0.124	0.155	0.082	0.321	0.164	0.515	0.396	0.217	0.247	0.174	0.337	0.18	0.531	0.412	0.233	0.263	0.19	0.238	0.081	0.432	0.314	0.134	0.165	0.092	0.309	0.152	0.503
184	CPI-SC09DE07794	COL22A1_a2b1 complex	simple:Q8NFW1	complex:a2b1 complex	ENSG00000169436		TRUE	FALSE	FALSE	curated	TRUE	0	0	0	0	0	0	0	0.207	0.05	0.401	0.283	0.103	0.133	0.061	0	0	0	0	0	0	0	0	0	0	0	0	0	0	0.203	0.046	0.397	0.279	0.099	0.13	0.057	0	0	0
185	CPI-SC0AD6D8724	COL26A1_a2b1 complex	simple:Q96A83	complex:a2b1 complex	ENSG00000160963		TRUE	FALSE	FALSE	curated	TRUE	0	0	0	0	0	0	0	0	0	0	0	0	0	0	0	0	0	0	0	0	0	0	0	0	0	0	0	0	0.204	0.047	0.398	0.279	0.1	0.13	0.058	0	0	0
186	CPI-SC040C26CBD	COL21A1_a2b1 complex	simple:Q96P44	complex:a2b1 complex	ENSG00000124749		TRUE	FALSE	FALSE	curated	TRUE	0.222	0.066	0.416	0.298	0.118	0.149	0.076	0.21	0.054	0.405	0.286	0.106	0.137	0.064	0.221	0.064	0.415	0.296	0.117	0.147	0.075	0.227	0.07	0.421	0.302	0.123	0.153	0.08	0.335	0.178	0.529	0.41	0.231	0.261	0.188	0.292	0.135	0.486
187	CPI-SC0F300DE24	COL12A1_a2b1 complex	simple:Q99715	complex:a2b1 complex	ENSG00000111799		TRUE	FALSE	FALSE	curated	TRUE	0.258	0.101	0.452	0.333	0.154	0.184	0.112	0.219	0.062	0.413	0.295	0.115	0.146	0.073	0.27	0.113	0.464	0.345	0.166	0.196	0.123	0.263	0.106	0.457	0.338	0.159	0.189	0.116	0.238	0.081	0.432	0.314	0.134	0.164	0.092	0.231	0.074	0.425
188	CPI-SC06873D10F	COL17A1_a2b1 complex	simple:Q9UMD9	complex:a2b1 complex	ENSG00000065618		TRUE	FALSE	FALSE	curated	TRUE	0.285	0.129	0.479	0.361	0.181	0.212	0.139	0.219	0.063	0.413	0.295	0.115	0.146	0.073	0.394	0.238	0.588	0.47	0.29	0.321	0.248	0.311	0.154	0.505	0.386	0.207	0.237	0.165	0.212	0.056	0.406	0.288	0.108	0.139	0.066	0	0	0
189	CPI-SC0E3784FFB	LAMC1_a2b1 complex	simple:P11047	complex:a2b1 complex	ENSG00000135862		TRUE	FALSE	FALSE	curated	TRUE	0.318	0.162	0.513	0.394	0.215	0.245	0.172	0.227	0.071	0.421	0.303	0.123	0.154	0.081	0.338	0.181	0.532	0.414	0.234	0.264	0.192	0.341	0.184	0.535	0.416	0.237	0.267	0.194	0.383	0.226	0.577	0.458	0.279	0.309	0.237	0.305	0.149	0.499
190	CPI-SC0D9B795CC	CDH1_a2b1 complex	simple:P12830	complex:a2b1 complex	ENSG00000039068		FALSE	FALSE	FALSE	curated	TRUE	0.516	0.359	0.71	0.591	0.412	0.442	0.369	0.252	0.095	0.446	0.327	0.148	0.178	0.105	0.592	0.435	0.786	0.668	0.488	0.519	0.446	0.539	0.382	0.733	0.615	0.435	0.465	0.393	0.231	0.074	0.425	0.306	0.127	0.157	0.084	0.63	0.473	0.824
191	CPI-SC08B6B74FB	FN1_a2Bb3 complex	simple:P02751	complex:a2Bb3 complex	ENSG00000115414		TRUE	FALSE	FALSE	curated	TRUE	0	0	0	0	0	0	0	0	0	0	0	0.088	0	0	0	0	0	0	0	0	0	0	0	0	0	0	0	0	0	0	0	0	0.134	0	0	0	0	0
192	CPI-SC0BAB29E69	F2_a2Bb3 complex	simple:P00734	complex:a2Bb3 complex	ENSG00000180210		TRUE	FALSE	FALSE	curated	TRUE	0	0	0	0	0	0	0	0	0	0	0	0	0	0	0	0	0	0	0	0	0	0	0	0	0	0	0	0	0	0	0	0	0.004	0	0	0	0	0
193	CPI-SC08067D831	VTN_a2Bb3 complex	simple:P04004	complex:a2Bb3 complex	ENSG00000109072		TRUE	FALSE	FALSE	curated	TRUE	0	0	0	0	0	0	0	0	0	0	0	0.017	0	0	0	0	0	0	0	0	0	0	0	0	0	0	0	0	0	0	0	0	0	0	0	0	0	0
194	CPI-SC0200AC9E3	THBS1_a2Bb3 complex	simple:P07996	complex:a2Bb3 complex	ENSG00000137801		FALSE	FALSE	FALSE	curated	TRUE	0	0	0	0	0.023	0	0	0	0	0	0	0.065	0	0	0	0	0	0	0.088	0	0	0	0	0	0	0.049	0	0	0	0	0	0	0.219	0	0	0	0	0
195	CPI-SC0974B60B7	CD40LG_a2Bb3 complex	simple:P29965	complex:a2Bb3 complex	ENSG00000102245		TRUE	FALSE	FALSE	curated	TRUE	0	0	0	0	0	0	0	0	0	0	0	0	0	0	0	0	0	0	0	0	0	0	0	0	0	0.005	0	0	0	0	0	0	0.004	0	0	0	0	0
196	CPI-SC090855C8E	FN1_aVb3 complex	simple:P02751	complex:aVb3 complex	ENSG00000115414		TRUE	FALSE	FALSE	curated	TRUE	0	0	0	0	0	0	0	0	0.09	0.086	0	0.088	0	0	0	0	0	0	0	0	0	0	0	0	0	0	0	0	0	0.136	0.133	0	0.134	0	0	0	0	0
197	CPI-SC0B9199C7F	LAMC1_aVb3 complex	simple:P11047	complex:aVb3 complex	ENSG00000135862		TRUE	FALSE	FALSE	curated	TRUE	0	0.122	0.118	0	0.12	0	0	0	0.031	0.027	0	0.029	0	0	0	0.142	0.138	0	0.139	0	0	0	0.144	0.141	0	0.142	0	0	0	0.186	0.183	0	0.184	0	0	0	0.109	0.105
198	CPI-SC0EC380922	F2_aVb3 complex	simple:P00734	complex:aVb3 complex	ENSG00000180210		TRUE	FALSE	FALSE	curated	TRUE	0	0	0	0	0	0	0	0	0	0	0	0	0	0	0	0	0	0	0	0	0	0	0	0	0	0	0	0	0	0.007	0.003	0	0.004	0	0	0	0	0
199	CPI-SC0530C27A8	VTN_aVb3 complex	simple:P04004	complex:aVb3 complex	ENSG00000109072		TRUE	FALSE	FALSE	curated	TRUE	0	0	0	0	0	0	0	0	0.019	0.015	0	0.017	0	0	0	0	0	0	0	0	0	0	0	0	0	0	0	0	0	0	0	0	0	0	0	0	0	0
200	CPI-SC0755598EE	THBS1_aVb3 complex	simple:P07996	complex:aVb3 complex	ENSG00000137801		FALSE	FALSE	FALSE	curated	TRUE	0	0.026	0.022	0	0.023	0	0	0	0.068	0.064	0	0.065	0	0	0	0.09	0.087	0	0.088	0	0	0	0.051	0.048	0	0.049	0	0	0	0.221	0.217	0	0.219	0	0	0	0	0
201	CPI-SC044E3F9B6	FGF2_aVb3 complex	simple:P09038	complex:aVb3 complex	ENSG00000138685		TRUE	FALSE	FALSE	curated	TRUE	0	0.035	0.031	0	0.032	0	0	0	0.017	0.014	0	0.015	0	0	0	0.034	0.03	0	0.032	0	0	0	0.027	0.023	0	0.025	0	0	0	0.11	0.106	0	0.107	0	0	0	0.022	0.018
202	CPI-SC0988E0218	SPP1_aVb3 complex	simple:P10451	complex:aVb3 complex	ENSG00000118785		TRUE	FALSE	FALSE	curated	TRUE	0	0.02	0.016	0	0.017	0	0	0	1.083	1.08	0	1.081	0	0	0	0.014	0.01	0	0.012	0	0	0	0.016	0.013	0	0.014	0	0	0	0.029	0.025	0	0.026	0	0	0	0	0
203	CPI-SC0E2D0DC4B	FGF1_aVb3 complex	simple:P05230	complex:aVb3 complex	ENSG00000113578		TRUE	FALSE	FALSE	curated	TRUE	0	0	0	0	0	0	0	0	0	0	0	0	0	0	0	0	0	0	0	0	0	0	0	0	0	0	0	0	0	0.007	0.003	0	0.005	0	0	0	0	0
204	CPI-SC00756BB93	THY1_aVb3 complex	simple:P04216	complex:aVb3 complex	ENSG00000154096		FALSE	FALSE	FALSE	curated	TRUE	0	0	0	0	0	0	0	0	0.012	0.008	0	0.009	0	0	0	0	0	0	0	0	0	0	0	0	0	0	0	0	0	0.027	0.023	0	0.024	0	0	0	0	0
205	CPI-SC0E1037D03	VWF_aVb3 complex	simple:P04275	complex:aVb3 complex	ENSG00000110799		TRUE	FALSE	FALSE	curated	TRUE	0	0.008	0.004	0	0.005	0	0	0	0.008	0.005	0	0.006	0	0	0	0	0	0	0	0	0	0	0.008	0.004	0	0.006	0	0	0	0.834	0.83	0	0.831	0	0	0	0	0
206	CPI-SC02E74AFA5	MMP2_aVb3 complex	simple:P08253	complex:aVb3 complex	ENSG00000087245		TRUE	FALSE	FALSE	curated	TRUE	0	0.062	0.059	0	0.06	0	0	0	0.061	0.057	0	0.059	0	0	0	0.057	0.053	0	0.055	0	0	0	0.05	0.046	0	0.048	0	0	0	0.104	0.1	0	0.101	0	0	0	0.062	0.058
207	CPI-SC0A58E6695	TNC_aVb3 complex	simple:P24821	complex:aVb3 complex	ENSG00000041982		TRUE	FALSE	FALSE	curated	TRUE	0	0.042	0.039	0	0.04	0	0	0	0.025	0.021	0	0.023	0	0	0	0.104	0.1	0	0.101	0	0	0	0.072	0.069	0	0.07	0	0	0	0.018	0.014	0	0.015	0	0	0	0.091	0.087
208	CPI-SC06525B099	L1CAM_aVb3 complex	simple:P32004	complex:aVb3 complex	ENSG00000198910		FALSE	FALSE	FALSE	curated	TRUE	0	0.01	0.006	0	0.008	0	0	0	0	0	0	0	0	0	0	0.02	0.017	0	0.018	0	0	0	0.012	0.009	0	0.01	0	0	0	0.007	0.003	0	0.005	0	0	0	0	0
209	CPI-SC095A2C115	PLAUR_aVb3 complex	simple:Q03405	complex:aVb3 complex	ENSG00000011422		TRUE	TRUE	FALSE	curated	TRUE	0	0.207	0.204	0	0.205	0	0	0	0.589	0.586	0	0.587	0	0	0	0.473	0.469	0	0.471	0	0	0	0.229	0.225	0	0.227	0	0	0	0.177	0.173	0	0.174	0	0	0	0.126	0.123
210	CPI-SC0EFCE145F	OMD_aVb3 complex	simple:Q99983	complex:aVb3 complex	ENSG00000127083		TRUE	FALSE	FALSE	curated	TRUE	0	0.008	0.004	0	0.005	0	0	0	0	0	0	0	0	0	0	0.007	0.004	0	0.005	0	0	0	0	0	0	0	0	0	0	0.008	0.004	0	0.005	0	0	0	0	0
211	CPI-SC04F2478E9	FN1_a3b1 complex	simple:P02751	complex:a3b1 complex	ENSG00000115414		TRUE	FALSE	FALSE	curated	TRUE	0	0	0	0	0	0	0	0.38	0.118	0.464	0.434	0.184	0.193	0.125	0	0	0	0	0	0	0	0	0	0	0	0	0	0	0.426	0.164	0.51	0.481	0.231	0.239	0.171	0	0	0
212	CPI-SC02BFEEC8A	THBS1_a3b1 complex	simple:P07996	complex:a3b1 complex	ENSG00000137801		FALSE	FALSE	FALSE	curated	TRUE	0.315	0.054	0.399	0.37	0.12	0.128	0.06	0.357	0.096	0.441	0.412	0.162	0.17	0.103	0.38	0.118	0.464	0.435	0.185	0.193	0.125	0.341	0.079	0.425	0.396	0.146	0.154	0.086	0.511	0.249	0.595	0.566	0.316	0.324	0.256	0	0	0
213	CPI-SC0ED0520DD	LAMA3_a3b1 complex	simple:Q16787	complex:a3b1 complex	ENSG00000053747		TRUE	FALSE	FALSE	curated	TRUE	0.498	0.236	0.582	0.553	0.303	0.311	0.243	0.317	0.055	0.401	0.371	0.121	0.13	0.062	0.527	0.266	0.611	0.582	0.332	0.34	0.273	0.53	0.268	0.614	0.584	0.334	0.343	0.275	0.359	0.098	0.443	0.414	0.164	0.172	0.105	0.392	0.13	0.476
214	CPI-SC09938698A	CSPG4_a3b1 complex	simple:Q6UVK1	complex:a3b1 complex	ENSG00000173546		FALSE	FALSE	FALSE	curated	TRUE	0.307	0.045	0.391	0.362	0.112	0.12	0.052	0.299	0.037	0.383	0.353	0.103	0.112	0.044	0.305	0.043	0.389	0.36	0.11	0.118	0.05	0.307	0.046	0.391	0.362	0.112	0.12	0.052	0.303	0.041	0.387	0.357	0.107	0.116	0.048	0.305	0.043	0.389
215	CPI-SC06364D669	FN1_a4b1 complex	simple:P02751	complex:a4b1 complex	ENSG00000115414		TRUE	FALSE	FALSE	curated	TRUE	0	0	0	0	0	0	0	0	0.182	0.085	0	0.084	0	0.183	0	0	0	0	0	0	0	0	0	0	0	0	0	0	0	0.228	0.132	0	0.13	0	0.229	0	0	0
216	CPI-SC07BE7830D	SPP1_a4b1 complex	simple:P10451	complex:a4b1 complex	ENSG00000118785		TRUE	FALSE	FALSE	curated	TRUE	0	0.111	0.015	0	0.013	0	0.113	0	1.175	1.079	0	1.077	0	1.176	0	0.105	0.009	0	0.008	0	0.107	0	0.108	0.012	0	0.01	0	0.11	0	0.12	0.024	0	0.022	0	0.122	0	0	0
217	CPI-SC0BC542ACC	TNC_a4b1 complex	simple:P24821	complex:a4b1 complex	ENSG00000041982		TRUE	FALSE	FALSE	curated	TRUE	0	0.134	0.037	0	0.036	0	0.135	0	0.117	0.02	0	0.019	0	0.118	0	0.195	0.099	0	0.097	0	0.197	0	0.164	0.068	0	0.066	0	0.166	0	0.109	0.013	0	0.011	0	0.111	0	0.182	0.086
218	CPI-SC0E9C058EB	PLAUR_a4b1 complex	simple:Q03405	complex:a4b1 complex	ENSG00000011422		TRUE	TRUE	FALSE	curated	TRUE	0	0.299	0.202	0	0.201	0	0.3	0	0.681	0.585	0	0.583	0	0.683	0	0.565	0.468	0	0.467	0	0.566	0	0.321	0.224	0	0.223	0	0.322	0	0.268	0.172	0	0.17	0	0.27	0	0.218	0.122
219	CPI-SC01833C7FC	PLA2G2A_a4b1 complex	simple:P14555	complex:a4b1 complex	ENSG00000188257		TRUE	FALSE	FALSE	curated	TRUE	0	0	0	0	0	0	0	0	0.107	0.011	0	0.009	0	0.109	0	0	0	0	0	0	0	0	0	0	0	0	0	0	0	0.104	0.008	0	0.007	0	0.106	0	0	0
220	CPI-SC0A9EB628A	VCAM1_a4b1 complex	simple:P19320	complex:a4b1 complex	ENSG00000162692		FALSE	FALSE	FALSE	curated	TRUE	0	0.1	0.004	0	0.002	0	0.102	0	0.12	0.023	0	0.022	0	0.121	0	0	0	0	0	0	0	0	0.099	0.002	0	0.001	0	0.1	0	0.208	0.112	0	0.11	0	0.21	0	0	0
221	CPI-SC070D5A96F	JAM2_a4b1 complex	simple:P57087	complex:a4b1 complex	ENSG00000154721		FALSE	FALSE	FALSE	curated	TRUE	0	0	0	0	0	0	0	0	0.1	0.004	0	0.002	0	0.102	0	0	0	0	0	0	0	0	0	0	0	0	0	0	0	0.452	0.356	0	0.354	0	0.454	0	0	0
222	CPI-SC0B4D7E0FF	FN1_a4b7 complex	simple:P02751	complex:a4b7 complex	ENSG00000115414		TRUE	FALSE	FALSE	curated	TRUE	0	0	0	0	0	0	0	0	0.168	0.085	0	0.084	0	0.183	0	0	0	0	0	0	0	0	0	0	0	0	0	0	0	0.214	0.132	0	0.13	0	0.229	0	0	0
223	CPI-SC08E97F7CA	VCAM1_a4b7 complex	simple:P19320	complex:a4b7 complex	ENSG00000162692		FALSE	FALSE	FALSE	curated	TRUE	0	0.086	0.004	0	0.002	0	0.102	0	0.106	0.023	0	0.022	0	0.121	0	0	0	0	0	0	0	0	0.085	0.002	0	0.001	0	0.1	0	0.194	0.112	0	0.11	0	0.21	0	0	0
224	CPI-SC098B43B5A	MADCAM1_a4b7 complex	simple:Q13477	complex:a4b7 complex	ENSG00000099866		FALSE	FALSE	FALSE	curated	TRUE	0	0.09	0.007	0	0.006	0	0.105	0	0.089	0.007	0	0.005	0	0.104	0	0.086	0.004	0	0.002	0	0.102	0	0.087	0.004	0	0.003	0	0.102	0	0.085	0.002	0	0.001	0	0.1	0	0	0
225	CPI-SC08B2AD7C6	FN1_a5b1 complex	simple:P02751	complex:a5b1 complex	ENSG00000115414		TRUE	FALSE	FALSE	curated	TRUE	0	0	0	0	0	0	0	0.138	0.169	0.299	0.185	0.272	0.107	0.116	0	0	0	0	0	0	0	0	0	0	0	0	0	0	0.184	0.215	0.345	0.232	0.318	0.153	0.162	0	0	0
226	CPI-SC0C8B4C056	CD40LG_a5b1 complex	simple:P29965	complex:a5b1 complex	ENSG00000102245		TRUE	FALSE	FALSE	curated	TRUE	0	0	0	0	0	0	0	0	0	0	0	0	0	0	0	0	0	0	0	0	0	0.055	0.086	0.216	0.103	0.189	0.025	0.034	0.054	0.086	0.215	0.102	0.189	0.024	0.033	0	0	0
227	CPI-SC0592EC3D0	L1CAM_a5b1 complex	simple:P32004	complex:a5b1 complex	ENSG00000198910		FALSE	FALSE	FALSE	curated	TRUE	0.058	0.089	0.219	0.106	0.192	0.027	0.036	0	0	0	0	0	0	0	0.068	0.099	0.229	0.116	0.202	0.037	0.046	0.06	0.091	0.221	0.108	0.194	0.029	0.038	0.055	0.086	0.216	0.103	0.189	0.024	0.033	0	0	0
228	CPI-SC062C5C6C2	PLA2G2A_a5b1 complex	simple:P14555	complex:a5b1 complex	ENSG00000188257		TRUE	FALSE	FALSE	curated	TRUE	0	0	0	0	0	0	0	0.063	0.095	0.224	0.111	0.198	0.033	0.042	0	0	0	0	0	0	0	0	0	0	0	0	0	0	0.061	0.092	0.222	0.108	0.195	0.03	0.039	0	0	0
229	CPI-SC058F72F90	FBN1_a5b1 complex	simple:P35555	complex:a5b1 complex	ENSG00000166147		TRUE	FALSE	FALSE	curated	TRUE	0	0	0	0	0	0	0	0.056	0.087	0.217	0.103	0.19	0.025	0.034	0	0	0	0	0	0	0	0	0	0	0	0	0	0	0.112	0.143	0.273	0.159	0.246	0.081	0.09	0	0	0
230	CPI-SC092C3E4DF	FN1_a8b1 complex	simple:P02751	complex:a8b1 complex	ENSG00000115414		TRUE	FALSE	FALSE	curated	TRUE	0	0	0	0	0	0	0	0	0.095	0	0	0.17	0	0.086	0	0	0	0	0	0	0	0	0	0	0	0	0	0	0	0.141	0	0	0.216	0	0.133	0	0	0
231	CPI-SC01195CB48	TNC_a8b1 complex	simple:P24821	complex:a8b1 complex	ENSG00000041982		TRUE	FALSE	FALSE	curated	TRUE	0	0.047	0	0	0.122	0	0.039	0	0.03	0	0	0.105	0	0.022	0	0.108	0	0	0.183	0	0.1	0	0.077	0	0	0.152	0	0.069	0	0.022	0	0	0.097	0	0.014	0	0.095	0
232	CPI-SC096929DB0	FN1_aVb1 complex	simple:P02751	complex:aVb1 complex	ENSG00000115414		TRUE	FALSE	FALSE	curated	TRUE	0	0	0	0	0	0	0	0.299	0.22	0.36	0.317	0.171	0.184	0.113	0	0	0	0	0	0	0	0	0	0	0	0	0	0	0.346	0.267	0.406	0.363	0.218	0.23	0.16	0	0	0
233	CPI-SC067AD890A	VTN_aVb1 complex	simple:P04004	complex:aVb1 complex	ENSG00000109072		TRUE	FALSE	FALSE	curated	TRUE	0	0	0	0	0	0	0	0.228	0.149	0.289	0.246	0.1	0.113	0.042	0	0	0	0	0	0	0	0	0	0	0	0	0	0	0	0	0	0	0	0	0	0	0	0
234	CPI-SC0847A64D2	FN1_aVb5 complex	simple:P02751	complex:aVb5 complex	ENSG00000115414		TRUE	FALSE	FALSE	curated	TRUE	0	0	0	0	0	0	0	0.205	0.172	0.209	0.202	0.139	0.184	0.098	0	0	0	0	0	0	0	0	0	0	0	0	0	0	0.251	0.218	0.255	0.249	0.186	0.23	0.144	0	0	0
235	CPI-SC0EEF3A379	LAMC1_a6b1 complex	simple:P11047	complex:a6b1 complex	ENSG00000135862		TRUE	FALSE	FALSE	curated	TRUE	0.57	0.26	0.759	0.648	0.586	0.397	0.243	0.479	0.168	0.668	0.557	0.495	0.306	0.151	0.59	0.279	0.778	0.668	0.605	0.416	0.262	0.593	0.282	0.781	0.67	0.608	0.419	0.265	0.635	0.324	0.823	0.713	0.65	0.461	0.307	0.557	0.246	0.746
236	CPI-SC0A2FE9693	LAMC1_a7b1 complex	simple:P11047	complex:a7b1 complex	ENSG00000135862		TRUE	FALSE	FALSE	curated	TRUE	0.118	0.128	0.117	0.117	0.119	0	0.12	0.027	0.037	0.026	0.025	0.028	0	0.029	0.137	0.147	0.137	0.136	0.139	0	0.139	0.14	0.15	0.14	0.139	0.142	0	0.142	0.182	0.192	0.182	0.181	0.184	0	0.184	0.105	0.115	0.104
237	CPI-SS0CC5DCE80	CDH1_KLRG1	simple:P12830	simple:Q96E93	ENSG00000039068	ENSG00000139187	FALSE	FALSE	TRUE	curated	FALSE	0	0.315	0.314	0	0.318	0.323	0.352	0	0.051	0.05	0	0.054	0.059	0.088	0	0.391	0.391	0	0.395	0.399	0.428	0	0.338	0.338	0	0.342	0.346	0.375	0	0.03	0.029	0	0.033	0.038	0.067	0	0.429	0.428
238	CPI-SC007890A1C	CDH1_aEb7 complex	simple:P12830	complex:aEb7 complex	ENSG00000039068		FALSE	FALSE	FALSE	curated	TRUE	0.319	0.367	0.323	0.32	0.314	0.32	0.42	0.055	0.103	0.059	0.056	0.05	0.056	0.156	0.396	0.443	0.4	0.397	0.391	0.397	0.496	0.343	0.39	0.347	0.344	0.337	0.343	0.443	0.034	0.082	0.038	0.035	0.029	0.035	0.134	0.433	0.481	0.437
239	CPI-SS03DA2A820	FGF2_CD44	simple:P09038	simple:P16070	ENSG00000138685	ENSG00000026508	TRUE	FALSE	TRUE	I2D,InnateDB-All	FALSE	0.865	0.517	0.887	0.833	0.138	0.801	0.578	0.847	0.5	0.87	0.815	0.121	0.784	0.561	0.864	0.517	0.886	0.832	0.138	0.8	0.577	0.857	0.51	0.879	0.825	0.131	0.793	0.57	0.939	0.592	0.962	0.908	0.213	0.876	0.653	0.852	0.504	0.874
240	CPI-SS02AB0C3E0	SPP1_CD44	simple:P10451	simple:P16070	ENSG00000118785	ENSG00000026508	TRUE	FALSE	TRUE	I2D,IMEx,InnateDB-All,IntAct	FALSE	0.85	0.502	0.872	0.818	0.123	0.786	0.563	1.913	1.566	1.936	1.881	1.187	1.85	1.627	0.844	0.497	0.866	0.812	0.118	0.78	0.557	0.846	0.499	0.869	0.814	0.12	0.783	0.56	0.858	0.511	0.881	0.827	0.132	0.795	0.572	0	0	0
241	CPI-SS0703338F5	LGALS9_CD44	simple:O00182	simple:P16070	ENSG00000168961	ENSG00000026508	TRUE	FALSE	TRUE	InnateDB	FALSE	0.921	0.574	0.944	0.889	0.195	0.858	0.635	1.103	0.755	1.125	1.071	0.376	1.039	0.816	0.898	0.551	0.921	0.866	0.172	0.835	0.612	0.913	0.566	0.935	0.881	0.187	0.849	0.626	0.922	0.574	0.944	0.89	0.195	0.858	0.635	0.946	0.599	0.968
242	CPI-SS03722104E	HGF_CD44	simple:P14210	simple:P16070	ENSG00000019991	ENSG00000026508	TRUE	FALSE	TRUE	IMEx,InnateDB-All,IntAct	FALSE	0	0	0	0	0	0	0	0.867	0.519	0.889	0.835	0.141	0.803	0.58	0	0	0	0	0	0	0	0	0	0	0	0	0	0	0.859	0.512	0.882	0.828	0.133	0.796	0.573	0	0	0
243	CPI-SS008FB916C	FGF2_FGFR4	simple:P09038	simple:P22455	ENSG00000138685	ENSG00000160867	TRUE	FALSE	TRUE	curated	FALSE	0.03	0	0.031	0.03	0.029	0.037	0.03	0.012	0	0.013	0.013	0.011	0.019	0.012	0.029	0	0.03	0.03	0.028	0.036	0.029	0.022	0	0.023	0.022	0.021	0.029	0.022	0.105	0	0.105	0.105	0.104	0.112	0.105	0.017	0	0.018
244	CPI-SS0D9366D11	FGF1_FGFR4	simple:P05230	simple:P22455	ENSG00000113578	ENSG00000160867	TRUE	FALSE	TRUE	I2D,IMEx,InnateDB-All,IntAct	FALSE	0	0	0	0	0	0	0	0	0	0	0	0	0	0	0	0	0	0	0	0	0	0	0	0	0	0	0	0	0.002	0	0.003	0.003	0.001	0.009	0.002	0	0	0
245	CPI-SS044CF7EAE	TNFRSF10A_FGFR4	simple:O00220	simple:P22455	ENSG00000104689	ENSG00000160867	TRUE	TRUE	TRUE	InnateDB-All	FALSE	0.044	0	0.045	0.044	0.043	0.051	0.044	0.033	0	0.034	0.033	0.032	0.04	0.033	0.032	0	0.033	0.033	0.031	0.039	0.032	0.059	0	0.06	0.06	0.058	0.067	0.059	0.091	0	0.092	0.092	0.09	0.098	0.091	0.024	0	0.025
246	CPI-SS0AC594A8E	FGF17_FGFR4	simple:O60258	simple:P22455	ENSG00000158815	ENSG00000160867	TRUE	FALSE	TRUE	I2D	FALSE	0.002	0	0.003	0.003	0.001	0.009	0.002	0.006	0	0.007	0.007	0.005	0.013	0.006	0.004	0	0.005	0.004	0.003	0.011	0.004	0.005	0	0.006	0.005	0.004	0.012	0.005	0.003	0	0.004	0.004	0.002	0.01	0.003	0.03	0	0.031
247	CPI-SS0D4CA5D92	FGF18_FGFR4	simple:O76093	simple:P22455	ENSG00000156427	ENSG00000160867	TRUE	FALSE	TRUE	I2D	FALSE	0	0	0	0	0	0	0	0.004	0	0.005	0.005	0.003	0.012	0.004	0	0	0	0	0	0	0	0	0	0	0	0	0	0	0.012	0	0.013	0.013	0.011	0.019	0.012	0	0	0
248	CPI-SS07A03C20F	FGF19_FGFR4	simple:O95750	simple:P22455	ENSG00000162344	ENSG00000160867	TRUE	FALSE	TRUE	I2D,IMEx,InnateDB-All	FALSE	0	0	0	0	0	0	0	0	0	0	0	0	0	0	0	0	0	0	0	0	0	0	0	0	0	0	0	0	0.002	0	0.003	0.002	0.001	0.009	0.002	0	0	0
249	CPI-SS0D95D41D6	FGF7_FGFR4	simple:P21781	simple:P22455	ENSG00000140285	ENSG00000160867	TRUE	FALSE	TRUE	I2D	FALSE	0	0	0	0	0	0	0	0.01	0	0.011	0.011	0.009	0.017	0.01	0.003	0	0.004	0.004	0.002	0.011	0.003	0	0	0	0	0	0	0	0.032	0	0.033	0.033	0.031	0.04	0.032	0	0	0
250	CPI-SS01F67987A	FGF2_FGFR1	simple:P09038	simple:P11362	ENSG00000138685	ENSG00000077782	TRUE	FALSE	TRUE	curated	FALSE	0.03	0.036	0.032	0.033	0.119	0	0.041	0.012	0.019	0.014	0.016	0.101	0	0.023	0.029	0.035	0.031	0.033	0.118	0	0.04	0.022	0.028	0.024	0.026	0.111	0	0.033	0.104	0.111	0.107	0.108	0.194	0	0.116	0.017	0.023	0.019
251	CPI-SS0755A26DD	FGF1_FGFR1	simple:P05230	simple:P11362	ENSG00000113578	ENSG00000077782	TRUE	FALSE	TRUE	curated	FALSE	0	0	0	0	0	0	0	0	0	0	0	0	0	0	0	0	0	0	0	0	0	0	0	0	0	0	0	0	0.002	0.008	0.004	0.006	0.091	0	0.013	0	0	0
252	CPI-SS0467AFD8A	FGF17_FGFR1	simple:O60258	simple:P11362	ENSG00000158815	ENSG00000077782	TRUE	FALSE	TRUE	I2D,InnateDB-All	FALSE	0.002	0.009	0.004	0.006	0.091	0	0.013	0.006	0.013	0.008	0.01	0.095	0	0.017	0.004	0.01	0.006	0.008	0.093	0	0.015	0.005	0.011	0.007	0.008	0.094	0	0.016	0.003	0.01	0.005	0.007	0.092	0	0.014	0.03	0.036	0.032
253	CPI-SS0F2C6A4D4	FGF18_FGFR1	simple:O76093	simple:P11362	ENSG00000156427	ENSG00000077782	TRUE	FALSE	TRUE	I2D	FALSE	0	0	0	0	0	0	0	0.004	0.011	0.006	0.008	0.093	0	0.016	0	0	0	0	0	0	0	0	0	0	0	0	0	0	0.012	0.019	0.014	0.016	0.101	0	0.023	0	0	0
254	CPI-SS070A3A7E5	FGF19_FGFR1	simple:O95750	simple:P11362	ENSG00000162344	ENSG00000077782	TRUE	FALSE	TRUE	IMEx,InnateDB-All	FALSE	0	0	0	0	0	0	0	0	0	0	0	0	0	0	0	0	0	0	0	0	0	0	0	0	0	0	0	0	0.002	0.008	0.004	0.005	0.091	0	0.013	0	0	0
255	CPI-SS03189F5F6	FGF10_FGFR1	simple:O15520	simple:P11362	ENSG00000070193	ENSG00000077782	TRUE	FALSE	TRUE	InnateDB-All	FALSE	0	0	0	0	0	0	0	0	0	0	0	0	0	0	0	0	0	0	0	0	0	0	0	0	0	0	0	0	0.002	0.009	0.004	0.006	0.091	0	0.013	0	0	0
256	CPI-SS05A94DE17	FGF2_FGFR2	simple:P09038	simple:P21802	ENSG00000138685	ENSG00000066468	TRUE	FALSE	TRUE	curated	FALSE	0.073	0.033	0.068	0.077	0.039	0.094	0.03	0.056	0.015	0.051	0.06	0.021	0.076	0.012	0.073	0.032	0.067	0.076	0.038	0.093	0.029	0.066	0.025	0.06	0.069	0.031	0.086	0.022	0.148	0.108	0.143	0.152	0.114	0.169	0.105	0.061	0.02	0.055
257	CPI-SS04A97448D	FGF1_FGFR2	simple:P05230	simple:P21802	ENSG00000113578	ENSG00000066468	TRUE	FALSE	TRUE	I2D,IMEx,InnateDB-All,IntAct,MINT	FALSE	0	0	0	0	0	0	0	0	0	0	0	0	0	0	0	0	0	0	0	0	0	0	0	0	0	0	0	0	0.046	0.005	0.04	0.049	0.011	0.066	0.002	0	0	0
258	CPI-SS06B86672A	CD44_FGFR2	simple:P16070	simple:P21802	ENSG00000026508	ENSG00000066468	TRUE	TRUE	TRUE	InnateDB-All	FALSE	0.882	0.841	0.876	0.885	0.847	0.902	0.838	0.534	0.494	0.529	0.538	0.5	0.555	0.491	0.904	0.864	0.899	0.908	0.87	0.925	0.861	0.85	0.809	0.844	0.853	0.815	0.87	0.806	0.155	0.115	0.15	0.159	0.121	0.176	0.112	0.818	0.777	0.813
259	CPI-SS0330D939A	FGF17_FGFR2	simple:O60258	simple:P21802	ENSG00000158815	ENSG00000066468	TRUE	FALSE	TRUE	I2D,InnateDB-All	FALSE	0.046	0.005	0.04	0.05	0.011	0.066	0.002	0.05	0.009	0.044	0.054	0.015	0.07	0.006	0.048	0.007	0.042	0.051	0.013	0.068	0.004	0.048	0.008	0.043	0.052	0.014	0.069	0.005	0.047	0.006	0.041	0.051	0.012	0.067	0.003	0.074	0.033	0.068
260	CPI-SS0F6A7A4DF	FGF18_FGFR2	simple:O76093	simple:P21802	ENSG00000156427	ENSG00000066468	TRUE	FALSE	TRUE	I2D	FALSE	0	0	0	0	0	0	0	0.048	0.008	0.043	0.052	0.014	0.069	0.005	0	0	0	0	0	0	0	0	0	0	0	0	0	0	0.056	0.015	0.05	0.059	0.021	0.076	0.012	0	0	0
261	CPI-SS0E928B8C8	FGF7_FGFR2	simple:P21781	simple:P21802	ENSG00000140285	ENSG00000066468	TRUE	FALSE	TRUE	I2D,IMEx,InnateDB-All,IntAct	FALSE	0	0	0	0	0	0	0	0.054	0.013	0.048	0.057	0.019	0.074	0.01	0.047	0.006	0.042	0.051	0.013	0.068	0.003	0	0	0	0	0	0	0	0.076	0.035	0.071	0.08	0.042	0.097	0.032	0	0	0
262	CPI-SS0AECC113F	FGF10_FGFR2	simple:O15520	simple:P21802	ENSG00000070193	ENSG00000066468	TRUE	FALSE	TRUE	I2D,IMEx,InnateDB-All,IntAct	FALSE	0	0	0	0	0	0	0	0	0	0	0	0	0	0	0	0	0	0	0	0	0	0	0	0	0	0	0	0	0.046	0.005	0.041	0.05	0.012	0.067	0.002	0	0	0
263	CPI-SS0735F5C3A	TIMP1_FGFR2	simple:P01033	simple:P21802	ENSG00000102265	ENSG00000066468	TRUE	FALSE	TRUE	InnateDB-All	FALSE	0.319	0.278	0.313	0.322	0.284	0.339	0.275	0.463	0.422	0.457	0.467	0.428	0.483	0.419	0.298	0.258	0.293	0.302	0.264	0.319	0.255	0.296	0.255	0.29	0.3	0.261	0.316	0.252	0.5	0.459	0.494	0.504	0.465	0.52	0.456	0.078	0.037	0.072
264	CPI-SS04640F9C3	TFF1_FGFR2	simple:P04155	simple:P21802	ENSG00000160182	ENSG00000066468	TRUE	FALSE	TRUE	IMEx,InnateDB-All,MINT	FALSE	0.048	0.007	0.043	0.052	0.013	0.069	0.004	0	0	0	0	0	0	0	0.049	0.008	0.043	0.052	0.014	0.069	0.005	0.048	0.008	0.043	0.052	0.014	0.069	0.005	0.046	0.005	0.04	0.049	0.011	0.066	0.002	0	0	0
265	CPI-SS0348DB5E3	FGFR1_FGFR2	simple:P11362	simple:P21802	ENSG00000077782	ENSG00000066468	TRUE	TRUE	TRUE	InnateDB-All	FALSE	0.047	0.006	0.041	0.05	0.012	0.067	0.003	0.053	0.013	0.048	0.057	0.019	0.074	0.01	0.049	0.008	0.043	0.052	0.014	0.069	0.005	0.05	0.01	0.045	0.054	0.016	0.071	0.007	0.136	0.095	0.13	0.139	0.101	0.156	0.092	0	0	0
266	CPI-SS0D636A374	FGF2_FGFR3	simple:P09038	simple:P22607	ENSG00000138685	ENSG00000068078	TRUE	FALSE	TRUE	curated	FALSE	0.196	0.04	0.151	0.185	0.051	0.19	0.04	0.179	0.023	0.134	0.168	0.034	0.173	0.022	0.195	0.04	0.151	0.184	0.051	0.19	0.039	0.188	0.033	0.143	0.177	0.044	0.182	0.032	0.271	0.115	0.226	0.26	0.126	0.265	0.115	0.183	0.028	0.138
267	CPI-SS015819E65	FGF1_FGFR3	simple:P05230	simple:P22607	ENSG00000113578	ENSG00000068078	TRUE	FALSE	TRUE	I2D,IMEx,InnateDB-All,IntAct	FALSE	0	0	0	0	0	0	0	0	0	0	0	0	0	0	0	0	0	0	0	0	0	0	0	0	0	0	0	0	0.168	0.013	0.124	0.157	0.024	0.163	0.012	0	0	0
268	CPI-SS0BC9F7E9E	FGF17_FGFR3	simple:O60258	simple:P22607	ENSG00000158815	ENSG00000068078	TRUE	FALSE	TRUE	I2D	FALSE	0.169	0.013	0.124	0.158	0.024	0.163	0.012	0.173	0.017	0.128	0.162	0.028	0.167	0.016	0.17	0.015	0.125	0.159	0.026	0.164	0.014	0.171	0.016	0.126	0.16	0.026	0.165	0.015	0.169	0.014	0.125	0.159	0.025	0.164	0.013	0.196	0.041	0.151
269	CPI-SS0E134097C	FGF18_FGFR3	simple:O76093	simple:P22607	ENSG00000156427	ENSG00000068078	TRUE	FALSE	TRUE	I2D	FALSE	0	0	0	0	0	0	0	0.171	0.015	0.126	0.16	0.026	0.165	0.015	0	0	0	0	0	0	0	0	0	0	0	0	0	0	0.178	0.023	0.134	0.167	0.034	0.173	0.022	0	0	0
270	CPI-SS00E68BB92	FGF7_FGFR3	simple:P21781	simple:P22607	ENSG00000140285	ENSG00000068078	TRUE	FALSE	TRUE	I2D	FALSE	0	0	0	0	0	0	0	0.176	0.021	0.132	0.165	0.032	0.171	0.02	0.17	0.014	0.125	0.159	0.025	0.164	0.013	0	0	0	0	0	0	0	0.199	0.043	0.154	0.188	0.054	0.193	0.042	0	0	0
271	CPI-SS0BF3ED143	FGFR2_FGFR3	simple:P21802	simple:P22607	ENSG00000066468	ENSG00000068078	TRUE	TRUE	TRUE	IMEx,InnateDB-All	FALSE	0.213	0.057	0.168	0.202	0.068	0.207	0.057	0.172	0.017	0.128	0.162	0.028	0.167	0.016	0.208	0.052	0.163	0.197	0.063	0.202	0.051	0.217	0.061	0.172	0.206	0.072	0.211	0.06	0.179	0.023	0.134	0.168	0.034	0.173	0.022	0.234	0.078	0.189
272	CPI-SS0CB6968B9	FGF2_FGFRL1	simple:P09038	simple:Q8N441	ENSG00000138685	ENSG00000127418	TRUE	FALSE	TRUE	I2D	FALSE	0	0.03	0.035	0.032	0.039	0	0.043	0	0.013	0.018	0.014	0.022	0	0.025	0	0.03	0.035	0.031	0.038	0	0.042	0	0.023	0.028	0.024	0.031	0	0.035	0	0.105	0.11	0.107	0.114	0	0.118	0	0.017	0.022
273	CPI-SS0C1BD22BC	SPP1_PTGER4	simple:P10451	simple:P35408	ENSG00000118785	ENSG00000171522	TRUE	FALSE	TRUE	IMEx,MINT	FALSE	0.015	0.229	0.021	0.015	0.043	0	0.135	1.079	1.292	1.084	1.079	1.107	0	1.198	0.009	0.223	0.015	0.009	0.038	0	0.129	0.012	0.225	0.017	0.012	0.04	0	0.131	0.024	0.238	0.029	0.024	0.052	0	0.143	0	0	0
274	CPI-SC01AB9BED7	SPP1_a9b1 complex	simple:P10451	complex:a9b1 complex	ENSG00000118785		TRUE	FALSE	FALSE	curated	TRUE	0	0.044	0.014	0	0.079	0.02	0.021	0	1.108	1.078	0	1.142	1.083	1.085	0	0.038	0.008	0	0.073	0.014	0.016	0	0.041	0.011	0	0.075	0.016	0.018	0	0.053	0.023	0	0.087	0.029	0.03	0	0	0
275	CPI-SC056BF6CBB	TNC_a9b1 complex	simple:P24821	complex:a9b1 complex	ENSG00000041982		TRUE	FALSE	FALSE	curated	TRUE	0	0.067	0.037	0	0.101	0.042	0.044	0	0.05	0.02	0	0.084	0.025	0.027	0	0.128	0.098	0	0.162	0.104	0.105	0	0.097	0.067	0	0.131	0.072	0.074	0	0.042	0.012	0	0.076	0.018	0.019	0	0.115	0.085
276	CPI-SC062D34C2A	VCAM1_a9b1 complex	simple:P19320	complex:a9b1 complex	ENSG00000162692		FALSE	FALSE	FALSE	curated	TRUE	0	0.033	0.003	0	0.067	0.009	0.01	0	0.053	0.022	0	0.087	0.028	0.03	0	0	0	0	0	0	0	0	0.032	0.002	0	0.066	0.007	0.009	0	0.141	0.111	0	0.175	0.117	0.118	0	0	0
277	CPI-SS068C742A1	FGF1_TGFBR3	simple:P05230	simple:Q03167	ENSG00000113578	ENSG00000069702	TRUE	FALSE	TRUE	InnateDB-All	FALSE	0	0	0	0	0	0	0	0	0	0	0	0	0	0	0	0	0	0	0	0	0	0	0	0	0	0	0	0	0.012	0.015	0.008	0.009	0.417	0.028	0.025	0	0	0
278	CPI-SS085EE60B1	TGFB1_TGFBR3	simple:P01137	simple:Q03167	ENSG00000105329	ENSG00000069702	TRUE	FALSE	TRUE	curated	FALSE	0.254	0.257	0.251	0.251	0.659	0.27	0.267	0.293	0.296	0.289	0.29	0.698	0.309	0.306	0.541	0.544	0.538	0.538	0.946	0.557	0.554	0.291	0.294	0.288	0.289	0.697	0.308	0.304	0.126	0.129	0.123	0.123	0.532	0.142	0.139	0.227	0.23	0.224
279	CPI-SS0FB37E079	INHA_TGFBR3	simple:P05111	simple:Q03167	ENSG00000123999	ENSG00000069702	TRUE	FALSE	TRUE	I2D	FALSE	0.014	0.017	0.011	0.011	0.42	0.03	0.027	0	0	0	0	0	0	0	0.015	0.018	0.011	0.012	0.42	0.031	0.028	0.013	0.017	0.01	0.011	0.419	0.03	0.026	0	0	0	0	0	0	0	0	0	0
280	CPI-SS0D46E2B45	TGFB3_TGFBR3	simple:P10600	simple:Q03167	ENSG00000119699	ENSG00000069702	TRUE	FALSE	TRUE	curated	FALSE	0.015	0.018	0.011	0.012	0.42	0.031	0.028	0.024	0.027	0.021	0.021	0.429	0.04	0.037	0.016	0.019	0.013	0.013	0.421	0.032	0.029	0.016	0.019	0.012	0.013	0.421	0.032	0.029	0.03	0.034	0.027	0.028	0.436	0.047	0.044	0.021	0.024	0.018
281	CPI-SS0178F5C45	TGFB2_TGFBR3	simple:P61812	simple:Q03167	ENSG00000092969	ENSG00000069702	TRUE	FALSE	TRUE	curated	FALSE	0.032	0.035	0.028	0.029	0.437	0.048	0.045	0.041	0.044	0.038	0.039	0.447	0.058	0.054	0.03	0.033	0.027	0.028	0.436	0.046	0.043	0.031	0.034	0.028	0.029	0.437	0.047	0.044	0.034	0.037	0.031	0.031	0.439	0.05	0.047	0	0	0
282	CPI-SC0A05D3880	THY1_aMb2 complex	simple:P04216	complex:aMb2 complex	ENSG00000154096		FALSE	FALSE	FALSE	curated	TRUE	0	0	0	0	0	0	0	0.008	0.181	0	0.006	0.005	0	0.013	0	0	0	0	0	0	0	0	0	0	0	0	0	0	0.023	0.196	0	0.021	0.021	0	0.028	0	0	0
283	CPI-SC0B6D68FD5	ICAM1_aMb2 complex	simple:P05362	complex:aMb2 complex	ENSG00000090339		FALSE	TRUE	FALSE	curated	TRUE	0.102	0.275	0	0.099	0.099	0	0.107	0.304	0.477	0	0.302	0.301	0	0.309	0.122	0.295	0	0.12	0.12	0	0.127	0.119	0.292	0	0.116	0.116	0	0.124	0.4	0.573	0	0.398	0.398	0	0.405	0.077	0.251	0
284	CPI-SC0C3E2D267	F10_aMb2 complex	simple:P00742	complex:aMb2 complex	ENSG00000126218		TRUE	FALSE	FALSE	curated	TRUE	0	0	0	0	0	0	0	0	0	0	0	0	0	0	0	0	0	0	0	0	0	0	0	0	0	0	0	0	0.007	0.181	0	0.005	0.005	0	0.012	0	0	0
285	CPI-SC0527EEE7A	C3_aMb2 complex	simple:P01024	complex:aMb2 complex	ENSG00000125730		TRUE	FALSE	FALSE	curated	TRUE	0.048	0.221	0	0.045	0.045	0	0.052	0.156	0.329	0	0.153	0.153	0	0.161	0.061	0.235	0	0.059	0.059	0	0.066	0.057	0.23	0	0.055	0.054	0	0.062	0.019	0.192	0	0.016	0.016	0	0.024	0.012	0.185	0
286	CPI-SC0B292AEE6	GP1BA_aMb2 complex	simple:P07359	complex:aMb2 complex	ENSG00000185245		FALSE	FALSE	FALSE	curated	TRUE	0	0	0	0	0	0	0	0	0	0	0	0	0	0	0	0	0	0	0	0	0	0	0	0	0	0	0	0	0.004	0.177	0	0.001	0.001	0	0.008	0	0	0
287	CPI-SC0F9DD28F3	JAM3_aMb2 complex	simple:Q9BX67	complex:aMb2 complex	ENSG00000166086		TRUE	FALSE	FALSE	curated	TRUE	0	0	0	0	0	0	0	0.007	0.18	0	0.004	0.004	0	0.012	0	0	0	0	0	0	0	0	0	0	0	0	0	0	0.055	0.228	0	0.052	0.052	0	0.059	0	0	0
288	CPI-SC0C6B54D7A	THY1_aXb2 complex	simple:P04216	complex:aXb2 complex	ENSG00000154096		FALSE	FALSE	FALSE	curated	TRUE	0	0	0	0	0	0	0	0.008	0.193	0	0	0	0	0.008	0	0	0	0	0	0	0	0	0	0	0	0	0	0	0.023	0.208	0	0	0	0	0.023	0	0	0
289	CPI-SC0A9458008	ICAM1_aXb2 complex	simple:P05362	complex:aXb2 complex	ENSG00000090339		FALSE	TRUE	FALSE	curated	TRUE	0.101	0.286	0	0	0	0	0.101	0.304	0.489	0	0	0	0	0.304	0.122	0.307	0	0	0	0	0.122	0.119	0.304	0	0	0	0	0.119	0.4	0.585	0	0	0	0	0.4	0.077	0.262	0
290	CPI-SC04AED00CE	TNC_aVb6 complex	simple:P24821	complex:aVb6 complex	ENSG00000041982		TRUE	FALSE	FALSE	curated	TRUE	0.252	0.063	0.289	0.269	0.059	0.136	0.066	0.234	0.046	0.272	0.252	0.042	0.119	0.049	0.313	0.124	0.351	0.33	0.12	0.198	0.127	0.282	0.093	0.32	0.299	0.089	0.167	0.096	0.227	0.038	0.265	0.244	0.034	0.112	0.041	0.3	0.111	0.338
291	CPI-SC0E60FEE99	TGFB1_aVb6 complex	simple:P01137	complex:aVb6 complex	ENSG00000105329		TRUE	FALSE	FALSE	curated	TRUE	0.459	0.27	0.497	0.476	0.266	0.344	0.273	0.497	0.309	0.535	0.515	0.305	0.382	0.311	0.746	0.557	0.784	0.763	0.553	0.631	0.56	0.496	0.307	0.534	0.513	0.303	0.381	0.31	0.331	0.142	0.369	0.348	0.138	0.216	0.145	0.432	0.243	0.47
292	CPI-SS0ACD487F0	L1CAM_L1CAM	simple:P32004	simple:P32004	ENSG00000198910	ENSG00000198910	FALSE	FALSE	FALSE	curated	FALSE	0.007	0	0.018	0.009	0.004	0	0.006	0	0	0	0	0	0	0	0.018	0	0.028	0.02	0.015	0	0.017	0.009	0	0.02	0.012	0.006	0	0.008	0.004	0	0.015	0.006	0.001	0	0.003	0	0	0
293	CPI-SS087B53ABF	JAM2_JAM3	simple:P57087	simple:Q9BX67	ENSG00000154721	ENSG00000166086	TRUE	FALSE	FALSE	curated	FALSE	0	0	0	0	0	0	0	0	0.005	0	0	0.053	0	0	0	0	0	0	0	0	0	0	0	0	0	0	0	0	0	0.358	0	0	0.406	0	0	0	0	0
294	CPI-SS0F9D53834	JAM3_JAM3	simple:Q9BX67	simple:Q9BX67	ENSG00000166086	ENSG00000166086	TRUE	FALSE	FALSE	curated	FALSE	0	0	0	0	0	0	0	0	0.007	0	0	0.055	0	0	0	0	0	0	0	0	0	0	0	0	0	0	0	0	0	0.055	0	0	0.103	0	0	0	0	0
295	CPI-SS01158CABF	FFAR2_FAM3C	simple:O15552	simple:Q92520	ENSG00000126262	ENSG00000196937	TRUE	TRUE	FALSE	IMEx,IntAct	FALSE	0	0	0	0	0	0	0	0.285	0.119	0.323	0.341	0.146	0.316	0.142	0.28	0.113	0.317	0.336	0.141	0.311	0.137	0.279	0.112	0.316	0.335	0.14	0.31	0.136	0.279	0.113	0.317	0.335	0.14	0.31	0.136	0	0	0
296	CPI-SS034D36D2F	HLA-C_FAM3C	simple:HLAC	simple:Q92520	ENSG00000204525	ENSG00000196937	TRUE	TRUE	FALSE	InnateDB-All	FALSE	1.648	1.481	1.685	1.704	1.509	1.679	1.505	1.568	1.402	1.606	1.624	1.429	1.599	1.425	1.536	1.37	1.574	1.592	1.397	1.567	1.393	1.676	1.509	1.713	1.732	1.537	1.707	1.532	1.35	1.184	1.388	1.406	1.211	1.381	1.207	1.604	1.438	1.641
297	CPI-SS0528A694B	GPR42_FAM3C	simple:O15529	simple:Q92520	ENSG00000126251	ENSG00000196937	TRUE	TRUE	FALSE	IMEx,IntAct	FALSE	0	0	0	0	0	0	0	0	0	0	0	0	0	0	0	0	0	0	0	0	0	0	0	0	0	0	0	0	0	0	0	0	0	0	0	0	0	0
298	CPI-SS055E061C9	LAMP1_FAM3C	simple:P11279	simple:Q92520	ENSG00000185896	ENSG00000196937	TRUE	TRUE	FALSE	InnateDB-All	FALSE	0.778	0.611	0.815	0.834	0.639	0.809	0.635	0.647	0.48	0.684	0.703	0.508	0.678	0.503	0.745	0.578	0.782	0.801	0.606	0.776	0.602	0.762	0.595	0.799	0.818	0.623	0.793	0.618	0.531	0.365	0.569	0.587	0.392	0.562	0.388	0.89	0.724	0.928
299	CPI-SS02CF96625	KIR2DL3_FAM3C	simple:P43628	simple:Q92520	ENSG00000243772	ENSG00000196937	TRUE	TRUE	FALSE	IMEx,IntAct	FALSE	0	0	0	0	0	0	0	0	0	0	0	0	0	0	0	0	0	0	0	0	0	0	0	0	0	0	0	0	0	0	0	0	0	0	0	0	0	0
300	CPI-SS02CF96625	KIR2DL3_FAM3C	simple:P43628	simple:Q92520	ENSG00000273947	ENSG00000196937	TRUE	TRUE	FALSE	IMEx,IntAct	FALSE	0	0	0	0	0	0	0	0	0	0	0	0	0	0	0	0	0	0	0	0	0	0	0	0	0	0	0	0	0	0	0	0	0	0	0	0	0	0
301	CPI-SS02CF96625	KIR2DL3_FAM3C	simple:P43628	simple:Q92520	ENSG00000277554	ENSG00000196937	TRUE	TRUE	FALSE	IMEx,IntAct	FALSE	0	0	0	0	0	0	0	0	0	0	0	0	0	0	0	0	0	0	0	0	0	0	0	0	0	0	0	0	0	0	0	0	0	0	0	0	0	0
302	CPI-SS02CF96625	KIR2DL3_FAM3C	simple:P43628	simple:Q92520	ENSG00000277484	ENSG00000196937	TRUE	TRUE	FALSE	IMEx,IntAct	FALSE	0	0	0	0	0	0	0	0	0	0	0	0	0	0	0	0	0	0	0	0	0	0	0	0	0	0	0	0	0	0	0	0	0	0	0	0	0	0
303	CPI-SS02CF96625	KIR2DL3_FAM3C	simple:P43628	simple:Q92520	ENSG00000274830	ENSG00000196937	TRUE	TRUE	FALSE	IMEx,IntAct	FALSE	0	0	0	0	0	0	0	0	0	0	0	0	0	0	0	0	0	0	0	0	0	0	0	0	0	0	0	0	0	0	0	0	0	0	0	0	0	0
304	CPI-SS02CF96625	KIR2DL3_FAM3C	simple:P43628	simple:Q92520	ENSG00000278369	ENSG00000196937	TRUE	TRUE	FALSE	IMEx,IntAct	FALSE	0	0	0	0	0	0	0	0	0	0	0	0	0	0	0	0	0	0	0	0	0	0	0	0	0	0	0	0	0	0	0	0	0	0	0	0	0	0
305	CPI-SS02CF96625	KIR2DL3_FAM3C	simple:P43628	simple:Q92520	ENSG00000275008	ENSG00000196937	TRUE	TRUE	FALSE	IMEx,IntAct	FALSE	0	0	0	0	0	0	0	0	0	0	0	0	0	0	0	0	0	0	0	0	0	0	0	0	0	0	0	0	0	0	0	0	0	0	0	0	0	0
306	CPI-SS02CF96625	KIR2DL3_FAM3C	simple:P43628	simple:Q92520	ENSG00000274402	ENSG00000196937	TRUE	TRUE	FALSE	IMEx,IntAct	FALSE	0	0	0	0	0	0	0	0	0	0	0	0	0	0	0	0	0	0	0	0	0	0	0	0	0	0	0	0	0	0	0	0	0	0	0	0	0	0
307	CPI-SS02CF96625	KIR2DL3_FAM3C	simple:P43628	simple:Q92520	ENSG00000276590	ENSG00000196937	TRUE	TRUE	FALSE	IMEx,IntAct	FALSE	0	0	0	0	0	0	0	0	0	0	0	0	0	0	0	0	0	0	0	0	0	0	0	0	0	0	0	0	0	0	0	0	0	0	0	0	0	0
308	CPI-SS02CF96625	KIR2DL3_FAM3C	simple:P43628	simple:Q92520	ENSG00000276218	ENSG00000196937	TRUE	TRUE	FALSE	IMEx,IntAct	FALSE	0	0	0	0	0	0	0	0	0	0	0	0	0	0	0	0	0	0	0	0	0	0	0	0	0	0	0	0	0	0	0	0	0	0	0	0	0	0
309	CPI-SS02CF96625	KIR2DL3_FAM3C	simple:P43628	simple:Q92520	ENSG00000277317	ENSG00000196937	TRUE	TRUE	FALSE	IMEx,IntAct	FALSE	0	0	0	0	0	0	0	0	0	0	0	0	0	0	0	0	0	0	0	0	0	0	0	0	0	0	0	0	0	0	0	0	0	0	0	0	0	0
310	CPI-SS02CF96625	KIR2DL3_FAM3C	simple:P43628	simple:Q92520	ENSG00000278327	ENSG00000196937	TRUE	TRUE	FALSE	IMEx,IntAct	FALSE	0	0	0	0	0	0	0	0	0	0	0	0	0	0	0	0	0	0	0	0	0	0	0	0	0	0	0	0	0	0	0	0	0	0	0	0	0	0
311	CPI-SS02CF96625	KIR2DL3_FAM3C	simple:P43628	simple:Q92520	ENSG00000273887	ENSG00000196937	TRUE	TRUE	FALSE	IMEx,IntAct	FALSE	0	0	0	0	0	0	0	0	0	0	0	0	0	0	0	0	0	0	0	0	0	0	0	0	0	0	0	0	0	0	0	0	0	0	0	0	0	0
312	CPI-SS02CF96625	KIR2DL3_FAM3C	simple:P43628	simple:Q92520	ENSG00000274108	ENSG00000196937	TRUE	TRUE	FALSE	IMEx,IntAct	FALSE	0	0	0	0	0	0	0	0	0	0	0	0	0	0	0	0	0	0	0	0	0	0	0	0	0	0	0	0	0	0	0	0	0	0	0	0	0	0
313	CPI-SS02CF96625	KIR2DL3_FAM3C	simple:P43628	simple:Q92520	ENSG00000276459	ENSG00000196937	TRUE	TRUE	FALSE	IMEx,IntAct	FALSE	0	0	0	0	0	0	0	0	0	0	0	0	0	0	0	0	0	0	0	0	0	0	0	0	0	0	0	0	0	0	0	0	0	0	0	0	0	0
314	CPI-SS02CF96625	KIR2DL3_FAM3C	simple:P43628	simple:Q92520	ENSG00000275658	ENSG00000196937	TRUE	TRUE	FALSE	IMEx,IntAct	FALSE	0	0	0	0	0	0	0	0	0	0	0	0	0	0	0	0	0	0	0	0	0	0	0	0	0	0	0	0	0	0	0	0	0	0	0	0	0	0
315	CPI-SS02CF96625	KIR2DL3_FAM3C	simple:P43628	simple:Q92520	ENSG00000275623	ENSG00000196937	TRUE	TRUE	FALSE	IMEx,IntAct	FALSE	0	0	0	0	0	0	0	0	0	0	0	0	0	0	0	0	0	0	0	0	0	0	0	0	0	0	0	0	0	0	0	0	0	0	0	0	0	0
316	CPI-SS02CF96625	KIR2DL3_FAM3C	simple:P43628	simple:Q92520	ENSG00000274952	ENSG00000196937	TRUE	TRUE	FALSE	IMEx,IntAct	FALSE	0	0	0	0	0	0	0	0	0	0	0	0	0	0	0	0	0	0	0	0	0	0	0	0	0	0	0	0	0	0	0	0	0	0	0	0	0	0
317	CPI-SS02CF96625	KIR2DL3_FAM3C	simple:P43628	simple:Q92520	ENSG00000277924	ENSG00000196937	TRUE	TRUE	FALSE	IMEx,IntAct	FALSE	0	0	0	0	0	0	0	0	0	0	0	0	0	0	0	0	0	0	0	0	0	0	0	0	0	0	0	0	0	0	0	0	0	0	0	0	0	0
318	CPI-SS02CF96625	KIR2DL3_FAM3C	simple:P43628	simple:Q92520	ENSG00000274410	ENSG00000196937	TRUE	TRUE	FALSE	IMEx,IntAct	FALSE	0	0	0	0	0	0	0	0	0	0	0	0	0	0	0	0	0	0	0	0	0	0	0	0	0	0	0	0	0	0	0	0	0	0	0	0	0	0
319	CPI-SS02CF96625	KIR2DL3_FAM3C	simple:P43628	simple:Q92520	ENSG00000284510	ENSG00000196937	TRUE	TRUE	FALSE	IMEx,IntAct	FALSE	0	0	0	0	0	0	0	0	0	0	0	0	0	0	0	0	0	0	0	0	0	0	0	0	0	0	0	0	0	0	0	0	0	0	0	0	0	0
320	CPI-SS02CF96625	KIR2DL3_FAM3C	simple:P43628	simple:Q92520	ENSG00000284236	ENSG00000196937	TRUE	TRUE	FALSE	IMEx,IntAct	FALSE	0	0	0	0	0	0	0	0	0	0	0	0	0	0	0	0	0	0	0	0	0	0	0	0	0	0	0	0	0	0	0	0	0	0	0	0	0	0
321	CPI-SS02CF96625	KIR2DL3_FAM3C	simple:P43628	simple:Q92520	ENSG00000284333	ENSG00000196937	TRUE	TRUE	FALSE	IMEx,IntAct	FALSE	0	0	0	0	0	0	0	0	0	0	0	0	0	0	0	0	0	0	0	0	0	0	0	0	0	0	0	0	0	0	0	0	0	0	0	0	0	0
322	CPI-SS02CF96625	KIR2DL3_FAM3C	simple:P43628	simple:Q92520	ENSG00000284241	ENSG00000196937	TRUE	TRUE	FALSE	IMEx,IntAct	FALSE	0	0	0	0	0	0	0	0	0	0	0	0	0	0	0	0	0	0	0	0	0	0	0	0	0	0	0	0	0	0	0	0	0	0	0	0	0	0
323	CPI-SS02CF96625	KIR2DL3_FAM3C	simple:P43628	simple:Q92520	ENSG00000284504	ENSG00000196937	TRUE	TRUE	FALSE	IMEx,IntAct	FALSE	0	0	0	0	0	0	0	0	0	0	0	0	0	0	0	0	0	0	0	0	0	0	0	0	0	0	0	0	0	0	0	0	0	0	0	0	0	0
324	CPI-SS02CF96625	KIR2DL3_FAM3C	simple:P43628	simple:Q92520	ENSG00000283790	ENSG00000196937	TRUE	TRUE	FALSE	IMEx,IntAct	FALSE	0	0	0	0	0	0	0	0	0	0	0	0	0	0	0	0	0	0	0	0	0	0	0	0	0	0	0	0	0	0	0	0	0	0	0	0	0	0
325	CPI-SS02CF96625	KIR2DL3_FAM3C	simple:P43628	simple:Q92520	ENSG00000284044	ENSG00000196937	TRUE	TRUE	FALSE	IMEx,IntAct	FALSE	0	0	0	0	0	0	0	0	0	0	0	0	0	0	0	0	0	0	0	0	0	0	0	0	0	0	0	0	0	0	0	0	0	0	0	0	0	0
326	CPI-SS02CF96625	KIR2DL3_FAM3C	simple:P43628	simple:Q92520	ENSG00000283708	ENSG00000196937	TRUE	TRUE	FALSE	IMEx,IntAct	FALSE	0	0	0	0	0	0	0	0	0	0	0	0	0	0	0	0	0	0	0	0	0	0	0	0	0	0	0	0	0	0	0	0	0	0	0	0	0	0
327	CPI-SS02CF96625	KIR2DL3_FAM3C	simple:P43628	simple:Q92520	ENSG00000284132	ENSG00000196937	TRUE	TRUE	FALSE	IMEx,IntAct	FALSE	0	0	0	0	0	0	0	0	0	0	0	0	0	0	0	0	0	0	0	0	0	0	0	0	0	0	0	0	0	0	0	0	0	0	0	0	0	0
328	CPI-SS02CF96625	KIR2DL3_FAM3C	simple:P43628	simple:Q92520	ENSG00000283996	ENSG00000196937	TRUE	TRUE	FALSE	IMEx,IntAct	FALSE	0	0	0	0	0	0	0	0	0	0	0	0	0	0	0	0	0	0	0	0	0	0	0	0	0	0	0	0	0	0	0	0	0	0	0	0	0	0
329	CPI-SS02CF96625	KIR2DL3_FAM3C	simple:P43628	simple:Q92520	ENSG00000283702	ENSG00000196937	TRUE	TRUE	FALSE	IMEx,IntAct	FALSE	0	0	0	0	0	0	0	0	0	0	0	0	0	0	0	0	0	0	0	0	0	0	0	0	0	0	0	0	0	0	0	0	0	0	0	0	0	0
330	CPI-SS033CB0BB2	CXADR_FAM3C	simple:P78310	simple:Q92520	ENSG00000154639	ENSG00000196937	TRUE	TRUE	FALSE	IMEx,IntAct	FALSE	0.637	0.47	0.674	0.693	0.498	0.668	0.494	0.341	0.174	0.378	0.396	0.202	0.372	0.197	0.824	0.657	0.861	0.88	0.685	0.855	0.681	0.696	0.529	0.733	0.752	0.557	0.727	0.553	0.307	0.141	0.345	0.363	0.168	0.338	0.164	0.533	0.367	0.571
331	CPI-SS0E2431C09	PDCD1_FAM3C	simple:Q15116	simple:Q92520	ENSG00000188389	ENSG00000196937	TRUE	TRUE	FALSE	InnateDB-All	FALSE	0	0	0	0	0	0	0	0.301	0.135	0.339	0.357	0.162	0.332	0.158	0	0	0	0	0	0	0	0	0	0	0	0	0	0	0	0	0	0	0	0	0	0	0	0
332	CPI-SS0E2431C09	PDCD1_FAM3C	simple:Q15116	simple:Q92520	ENSG00000276977	ENSG00000196937	TRUE	TRUE	FALSE	InnateDB-All	FALSE	0	0	0	0	0	0	0	0.301	0.135	0.339	0.357	0.162	0.332	0.158	0	0	0	0	0	0	0	0	0	0	0	0	0	0	0	0	0	0	0	0	0	0	0	0
333	CPI-SS0AFC7BACF	ADGRG5_FAM3C	simple:Q8IZF4	simple:Q92520	ENSG00000159618	ENSG00000196937	TRUE	TRUE	FALSE	InnateDB-All	FALSE	0	0	0	0	0	0	0	0.296	0.129	0.333	0.351	0.156	0.327	0.152	0	0	0	0	0	0	0	0	0	0	0	0	0	0	0	0	0	0	0	0	0	0	0	0
334	CPI-SS00FB3CB09	FFAR2_CCL4L2	simple:O15552	simple:Q8NHW4	ENSG00000126262	ENSG00000276070	TRUE	TRUE	FALSE	IMEx,IntAct	FALSE	0	0	0	0	0	0	0	0.009	0.331	0.009	0	0.008	0	0.404	0.003	0.326	0.004	0	0.003	0	0.399	0.002	0.325	0.003	0	0.002	0	0.397	0.003	0.325	0.003	0	0.002	0	0.398	0	0	0
335	CPI-SS00FB3CB09	FFAR2_CCL4L2	simple:O15552	simple:Q8NHW4	ENSG00000126262	ENSG00000275313	TRUE	TRUE	FALSE	IMEx,IntAct	FALSE	0	0	0	0	0	0	0	0.009	0.331	0.009	0	0.008	0	0.404	0.003	0.326	0.004	0	0.003	0	0.399	0.002	0.325	0.003	0	0.002	0	0.397	0.003	0.325	0.003	0	0.002	0	0.398	0	0	0
336	CPI-SS022AE18AF	GPR42_CCL4L2	simple:O15529	simple:Q8NHW4	ENSG00000126251	ENSG00000276070	TRUE	TRUE	FALSE	IMEx,IntAct	FALSE	0	0	0	0	0	0	0	0	0	0	0	0	0	0	0	0	0	0	0	0	0	0	0	0	0	0	0	0	0	0	0	0	0	0	0	0	0	0
337	CPI-SS022AE18AF	GPR42_CCL4L2	simple:O15529	simple:Q8NHW4	ENSG00000126251	ENSG00000275313	TRUE	TRUE	FALSE	IMEx,IntAct	FALSE	0	0	0	0	0	0	0	0	0	0	0	0	0	0	0	0	0	0	0	0	0	0	0	0	0	0	0	0	0	0	0	0	0	0	0	0	0	0
338	CPI-SS0F3D40856	PGRMC2_CCL4L2	simple:O15173	simple:Q8NHW4	ENSG00000164040	ENSG00000276070	TRUE	TRUE	FALSE	IMEx,IntAct	FALSE	0.196	0.518	0.196	0	0.195	0	0.591	0.07	0.393	0.071	0	0.07	0	0.465	0.183	0.505	0.183	0	0.182	0	0.578	0.204	0.527	0.205	0	0.204	0	0.599	0.105	0.428	0.105	0	0.104	0	0.5	0.285	0.608	0.286
339	CPI-SS0F3D40856	PGRMC2_CCL4L2	simple:O15173	simple:Q8NHW4	ENSG00000164040	ENSG00000275313	TRUE	TRUE	FALSE	IMEx,IntAct	FALSE	0.196	0.518	0.196	0	0.195	0	0.591	0.07	0.393	0.071	0	0.07	0	0.465	0.183	0.505	0.183	0	0.182	0	0.578	0.204	0.527	0.205	0	0.204	0	0.599	0.105	0.428	0.105	0	0.104	0	0.5	0.285	0.608	0.286
340	CPI-SS072E1E27A	FFAR2_TNF	simple:O15552	simple:P01375	ENSG00000126262	ENSG00000232810	TRUE	TRUE	FALSE	IMEx,IntAct	FALSE	0	0	0	0	0	0	0	0.008	0.093	0.011	0.014	0.01	0	0.094	0.003	0.088	0.006	0.009	0.005	0	0.089	0.002	0.087	0.005	0.008	0.004	0	0.087	0.002	0.087	0.005	0.008	0.005	0	0.088	0	0	0
341	CPI-SS072E1E27A	FFAR2_TNF	simple:O15552	simple:P01375	ENSG00000126262	ENSG00000228978	TRUE	TRUE	FALSE	IMEx,IntAct	FALSE	0	0	0	0	0	0	0	0.008	0.093	0.011	0.014	0.01	0	0.094	0.003	0.088	0.006	0.009	0.005	0	0.089	0.002	0.087	0.005	0.008	0.004	0	0.087	0.002	0.087	0.005	0.008	0.005	0	0.088	0	0	0
342	CPI-SS072E1E27A	FFAR2_TNF	simple:O15552	simple:P01375	ENSG00000126262	ENSG00000204490	TRUE	TRUE	FALSE	IMEx,IntAct	FALSE	0	0	0	0	0	0	0	0.008	0.093	0.011	0.014	0.01	0	0.094	0.003	0.088	0.006	0.009	0.005	0	0.089	0.002	0.087	0.005	0.008	0.004	0	0.087	0.002	0.087	0.005	0.008	0.005	0	0.088	0	0	0
343	CPI-SS072E1E27A	FFAR2_TNF	simple:O15552	simple:P01375	ENSG00000126262	ENSG00000223952	TRUE	TRUE	FALSE	IMEx,IntAct	FALSE	0	0	0	0	0	0	0	0.008	0.093	0.011	0.014	0.01	0	0.094	0.003	0.088	0.006	0.009	0.005	0	0.089	0.002	0.087	0.005	0.008	0.004	0	0.087	0.002	0.087	0.005	0.008	0.005	0	0.088	0	0	0
344	CPI-SS072E1E27A	FFAR2_TNF	simple:O15552	simple:P01375	ENSG00000126262	ENSG00000228849	TRUE	TRUE	FALSE	IMEx,IntAct	FALSE	0	0	0	0	0	0	0	0.008	0.093	0.011	0.014	0.01	0	0.094	0.003	0.088	0.006	0.009	0.005	0	0.089	0.002	0.087	0.005	0.008	0.004	0	0.087	0.002	0.087	0.005	0.008	0.005	0	0.088	0	0	0
345	CPI-SS072E1E27A	FFAR2_TNF	simple:O15552	simple:P01375	ENSG00000126262	ENSG00000228321	TRUE	TRUE	FALSE	IMEx,IntAct	FALSE	0	0	0	0	0	0	0	0.008	0.093	0.011	0.014	0.01	0	0.094	0.003	0.088	0.006	0.009	0.005	0	0.089	0.002	0.087	0.005	0.008	0.004	0	0.087	0.002	0.087	0.005	0.008	0.005	0	0.088	0	0	0
346	CPI-SS072E1E27A	FFAR2_TNF	simple:O15552	simple:P01375	ENSG00000126262	ENSG00000230108	TRUE	TRUE	FALSE	IMEx,IntAct	FALSE	0	0	0	0	0	0	0	0.008	0.093	0.011	0.014	0.01	0	0.094	0.003	0.088	0.006	0.009	0.005	0	0.089	0.002	0.087	0.005	0.008	0.004	0	0.087	0.002	0.087	0.005	0.008	0.005	0	0.088	0	0	0
347	CPI-SS072E1E27A	FFAR2_TNF	simple:O15552	simple:P01375	ENSG00000126262	ENSG00000206439	TRUE	TRUE	FALSE	IMEx,IntAct	FALSE	0	0	0	0	0	0	0	0.008	0.093	0.011	0.014	0.01	0	0.094	0.003	0.088	0.006	0.009	0.005	0	0.089	0.002	0.087	0.005	0.008	0.004	0	0.087	0.002	0.087	0.005	0.008	0.005	0	0.088	0	0	0
348	CPI-SS0917CBD53	HLA-C_KIR2DL3	simple:HLAC	simple:P43628	ENSG00000204525	ENSG00000243772	FALSE	TRUE	TRUE	curated	FALSE	0	0	0	0	0	0	1.379	0	0	0	0	0	0	1.3	0	0	0	0	0	0	1.268	0	0	0	0	0	0	1.407	0	0	0	0	0	0	1.082	0	0	0
349	CPI-SS0917CBD53	HLA-C_KIR2DL3	simple:HLAC	simple:P43628	ENSG00000204525	ENSG00000273947	FALSE	TRUE	TRUE	curated	FALSE	0	0	0	0	0	0	1.379	0	0	0	0	0	0	1.3	0	0	0	0	0	0	1.268	0	0	0	0	0	0	1.407	0	0	0	0	0	0	1.082	0	0	0
350	CPI-SS0917CBD53	HLA-C_KIR2DL3	simple:HLAC	simple:P43628	ENSG00000204525	ENSG00000277554	FALSE	TRUE	TRUE	curated	FALSE	0	0	0	0	0	0	1.379	0	0	0	0	0	0	1.3	0	0	0	0	0	0	1.268	0	0	0	0	0	0	1.407	0	0	0	0	0	0	1.082	0	0	0
351	CPI-SS0917CBD53	HLA-C_KIR2DL3	simple:HLAC	simple:P43628	ENSG00000204525	ENSG00000277484	FALSE	TRUE	TRUE	curated	FALSE	0	0	0	0	0	0	1.379	0	0	0	0	0	0	1.3	0	0	0	0	0	0	1.268	0	0	0	0	0	0	1.407	0	0	0	0	0	0	1.082	0	0	0
352	CPI-SS0917CBD53	HLA-C_KIR2DL3	simple:HLAC	simple:P43628	ENSG00000204525	ENSG00000274830	FALSE	TRUE	TRUE	curated	FALSE	0	0	0	0	0	0	1.379	0	0	0	0	0	0	1.3	0	0	0	0	0	0	1.268	0	0	0	0	0	0	1.407	0	0	0	0	0	0	1.082	0	0	0
353	CPI-SS0917CBD53	HLA-C_KIR2DL3	simple:HLAC	simple:P43628	ENSG00000204525	ENSG00000278369	FALSE	TRUE	TRUE	curated	FALSE	0	0	0	0	0	0	1.379	0	0	0	0	0	0	1.3	0	0	0	0	0	0	1.268	0	0	0	0	0	0	1.407	0	0	0	0	0	0	1.082	0	0	0
354	CPI-SS0917CBD53	HLA-C_KIR2DL3	simple:HLAC	simple:P43628	ENSG00000204525	ENSG00000275008	FALSE	TRUE	TRUE	curated	FALSE	0	0	0	0	0	0	1.379	0	0	0	0	0	0	1.3	0	0	0	0	0	0	1.268	0	0	0	0	0	0	1.407	0	0	0	0	0	0	1.082	0	0	0
355	CPI-SS0917CBD53	HLA-C_KIR2DL3	simple:HLAC	simple:P43628	ENSG00000204525	ENSG00000274402	FALSE	TRUE	TRUE	curated	FALSE	0	0	0	0	0	0	1.379	0	0	0	0	0	0	1.3	0	0	0	0	0	0	1.268	0	0	0	0	0	0	1.407	0	0	0	0	0	0	1.082	0	0	0
356	CPI-SS0917CBD53	HLA-C_KIR2DL3	simple:HLAC	simple:P43628	ENSG00000204525	ENSG00000276590	FALSE	TRUE	TRUE	curated	FALSE	0	0	0	0	0	0	1.379	0	0	0	0	0	0	1.3	0	0	0	0	0	0	1.268	0	0	0	0	0	0	1.407	0	0	0	0	0	0	1.082	0	0	0
357	CPI-SS0917CBD53	HLA-C_KIR2DL3	simple:HLAC	simple:P43628	ENSG00000204525	ENSG00000276218	FALSE	TRUE	TRUE	curated	FALSE	0	0	0	0	0	0	1.379	0	0	0	0	0	0	1.3	0	0	0	0	0	0	1.268	0	0	0	0	0	0	1.407	0	0	0	0	0	0	1.082	0	0	0
358	CPI-SS0917CBD53	HLA-C_KIR2DL3	simple:HLAC	simple:P43628	ENSG00000204525	ENSG00000277317	FALSE	TRUE	TRUE	curated	FALSE	0	0	0	0	0	0	1.379	0	0	0	0	0	0	1.3	0	0	0	0	0	0	1.268	0	0	0	0	0	0	1.407	0	0	0	0	0	0	1.082	0	0	0
359	CPI-SS0917CBD53	HLA-C_KIR2DL3	simple:HLAC	simple:P43628	ENSG00000204525	ENSG00000278327	FALSE	TRUE	TRUE	curated	FALSE	0	0	0	0	0	0	1.379	0	0	0	0	0	0	1.3	0	0	0	0	0	0	1.268	0	0	0	0	0	0	1.407	0	0	0	0	0	0	1.082	0	0	0
360	CPI-SS0917CBD53	HLA-C_KIR2DL3	simple:HLAC	simple:P43628	ENSG00000204525	ENSG00000273887	FALSE	TRUE	TRUE	curated	FALSE	0	0	0	0	0	0	1.379	0	0	0	0	0	0	1.3	0	0	0	0	0	0	1.268	0	0	0	0	0	0	1.407	0	0	0	0	0	0	1.082	0	0	0
361	CPI-SS0917CBD53	HLA-C_KIR2DL3	simple:HLAC	simple:P43628	ENSG00000204525	ENSG00000274108	FALSE	TRUE	TRUE	curated	FALSE	0	0	0	0	0	0	1.379	0	0	0	0	0	0	1.3	0	0	0	0	0	0	1.268	0	0	0	0	0	0	1.407	0	0	0	0	0	0	1.082	0	0	0
362	CPI-SS0917CBD53	HLA-C_KIR2DL3	simple:HLAC	simple:P43628	ENSG00000204525	ENSG00000276459	FALSE	TRUE	TRUE	curated	FALSE	0	0	0	0	0	0	1.379	0	0	0	0	0	0	1.3	0	0	0	0	0	0	1.268	0	0	0	0	0	0	1.407	0	0	0	0	0	0	1.082	0	0	0
363	CPI-SS0917CBD53	HLA-C_KIR2DL3	simple:HLAC	simple:P43628	ENSG00000204525	ENSG00000275658	FALSE	TRUE	TRUE	curated	FALSE	0	0	0	0	0	0	1.379	0	0	0	0	0	0	1.3	0	0	0	0	0	0	1.268	0	0	0	0	0	0	1.407	0	0	0	0	0	0	1.082	0	0	0
364	CPI-SS0917CBD53	HLA-C_KIR2DL3	simple:HLAC	simple:P43628	ENSG00000204525	ENSG00000275623	FALSE	TRUE	TRUE	curated	FALSE	0	0	0	0	0	0	1.379	0	0	0	0	0	0	1.3	0	0	0	0	0	0	1.268	0	0	0	0	0	0	1.407	0	0	0	0	0	0	1.082	0	0	0
365	CPI-SS0917CBD53	HLA-C_KIR2DL3	simple:HLAC	simple:P43628	ENSG00000204525	ENSG00000274952	FALSE	TRUE	TRUE	curated	FALSE	0	0	0	0	0	0	1.379	0	0	0	0	0	0	1.3	0	0	0	0	0	0	1.268	0	0	0	0	0	0	1.407	0	0	0	0	0	0	1.082	0	0	0
366	CPI-SS0917CBD53	HLA-C_KIR2DL3	simple:HLAC	simple:P43628	ENSG00000204525	ENSG00000277924	FALSE	TRUE	TRUE	curated	FALSE	0	0	0	0	0	0	1.379	0	0	0	0	0	0	1.3	0	0	0	0	0	0	1.268	0	0	0	0	0	0	1.407	0	0	0	0	0	0	1.082	0	0	0
367	CPI-SS0917CBD53	HLA-C_KIR2DL3	simple:HLAC	simple:P43628	ENSG00000204525	ENSG00000274410	FALSE	TRUE	TRUE	curated	FALSE	0	0	0	0	0	0	1.379	0	0	0	0	0	0	1.3	0	0	0	0	0	0	1.268	0	0	0	0	0	0	1.407	0	0	0	0	0	0	1.082	0	0	0
368	CPI-SS0917CBD53	HLA-C_KIR2DL3	simple:HLAC	simple:P43628	ENSG00000204525	ENSG00000284510	FALSE	TRUE	TRUE	curated	FALSE	0	0	0	0	0	0	1.379	0	0	0	0	0	0	1.3	0	0	0	0	0	0	1.268	0	0	0	0	0	0	1.407	0	0	0	0	0	0	1.082	0	0	0
369	CPI-SS0917CBD53	HLA-C_KIR2DL3	simple:HLAC	simple:P43628	ENSG00000204525	ENSG00000284236	FALSE	TRUE	TRUE	curated	FALSE	0	0	0	0	0	0	1.379	0	0	0	0	0	0	1.3	0	0	0	0	0	0	1.268	0	0	0	0	0	0	1.407	0	0	0	0	0	0	1.082	0	0	0
370	CPI-SS0917CBD53	HLA-C_KIR2DL3	simple:HLAC	simple:P43628	ENSG00000204525	ENSG00000284333	FALSE	TRUE	TRUE	curated	FALSE	0	0	0	0	0	0	1.379	0	0	0	0	0	0	1.3	0	0	0	0	0	0	1.268	0	0	0	0	0	0	1.407	0	0	0	0	0	0	1.082	0	0	0
371	CPI-SS0917CBD53	HLA-C_KIR2DL3	simple:HLAC	simple:P43628	ENSG00000204525	ENSG00000284241	FALSE	TRUE	TRUE	curated	FALSE	0	0	0	0	0	0	1.379	0	0	0	0	0	0	1.3	0	0	0	0	0	0	1.268	0	0	0	0	0	0	1.407	0	0	0	0	0	0	1.082	0	0	0
372	CPI-SS0917CBD53	HLA-C_KIR2DL3	simple:HLAC	simple:P43628	ENSG00000204525	ENSG00000284504	FALSE	TRUE	TRUE	curated	FALSE	0	0	0	0	0	0	1.379	0	0	0	0	0	0	1.3	0	0	0	0	0	0	1.268	0	0	0	0	0	0	1.407	0	0	0	0	0	0	1.082	0	0	0
373	CPI-SS0917CBD53	HLA-C_KIR2DL3	simple:HLAC	simple:P43628	ENSG00000204525	ENSG00000283790	FALSE	TRUE	TRUE	curated	FALSE	0	0	0	0	0	0	1.379	0	0	0	0	0	0	1.3	0	0	0	0	0	0	1.268	0	0	0	0	0	0	1.407	0	0	0	0	0	0	1.082	0	0	0
374	CPI-SS0917CBD53	HLA-C_KIR2DL3	simple:HLAC	simple:P43628	ENSG00000204525	ENSG00000284044	FALSE	TRUE	TRUE	curated	FALSE	0	0	0	0	0	0	1.379	0	0	0	0	0	0	1.3	0	0	0	0	0	0	1.268	0	0	0	0	0	0	1.407	0	0	0	0	0	0	1.082	0	0	0
375	CPI-SS0917CBD53	HLA-C_KIR2DL3	simple:HLAC	simple:P43628	ENSG00000204525	ENSG00000283708	FALSE	TRUE	TRUE	curated	FALSE	0	0	0	0	0	0	1.379	0	0	0	0	0	0	1.3	0	0	0	0	0	0	1.268	0	0	0	0	0	0	1.407	0	0	0	0	0	0	1.082	0	0	0
376	CPI-SS0917CBD53	HLA-C_KIR2DL3	simple:HLAC	simple:P43628	ENSG00000204525	ENSG00000284132	FALSE	TRUE	TRUE	curated	FALSE	0	0	0	0	0	0	1.379	0	0	0	0	0	0	1.3	0	0	0	0	0	0	1.268	0	0	0	0	0	0	1.407	0	0	0	0	0	0	1.082	0	0	0
377	CPI-SS0917CBD53	HLA-C_KIR2DL3	simple:HLAC	simple:P43628	ENSG00000204525	ENSG00000283996	FALSE	TRUE	TRUE	curated	FALSE	0	0	0	0	0	0	1.379	0	0	0	0	0	0	1.3	0	0	0	0	0	0	1.268	0	0	0	0	0	0	1.407	0	0	0	0	0	0	1.082	0	0	0
378	CPI-SS0917CBD53	HLA-C_KIR2DL3	simple:HLAC	simple:P43628	ENSG00000204525	ENSG00000283702	FALSE	TRUE	TRUE	curated	FALSE	0	0	0	0	0	0	1.379	0	0	0	0	0	0	1.3	0	0	0	0	0	0	1.268	0	0	0	0	0	0	1.407	0	0	0	0	0	0	1.082	0	0	0
379	CPI-SS079FD6EC6	GAST_KIR2DL3	simple:P01350	simple:P43628	ENSG00000184502	ENSG00000243772	TRUE	FALSE	TRUE	IMEx,IntAct	FALSE	0	0	0	0	0	0	0.016	0	0	0	0	0	0	0.011	0	0	0	0	0	0	0.031	0	0	0	0	0	0	0.023	0	0	0	0	0	0	0.011	0	0	0
380	CPI-SS079FD6EC6	GAST_KIR2DL3	simple:P01350	simple:P43628	ENSG00000184502	ENSG00000273947	TRUE	FALSE	TRUE	IMEx,IntAct	FALSE	0	0	0	0	0	0	0.016	0	0	0	0	0	0	0.011	0	0	0	0	0	0	0.031	0	0	0	0	0	0	0.023	0	0	0	0	0	0	0.011	0	0	0
381	CPI-SS079FD6EC6	GAST_KIR2DL3	simple:P01350	simple:P43628	ENSG00000184502	ENSG00000277554	TRUE	FALSE	TRUE	IMEx,IntAct	FALSE	0	0	0	0	0	0	0.016	0	0	0	0	0	0	0.011	0	0	0	0	0	0	0.031	0	0	0	0	0	0	0.023	0	0	0	0	0	0	0.011	0	0	0
382	CPI-SS079FD6EC6	GAST_KIR2DL3	simple:P01350	simple:P43628	ENSG00000184502	ENSG00000277484	TRUE	FALSE	TRUE	IMEx,IntAct	FALSE	0	0	0	0	0	0	0.016	0	0	0	0	0	0	0.011	0	0	0	0	0	0	0.031	0	0	0	0	0	0	0.023	0	0	0	0	0	0	0.011	0	0	0
383	CPI-SS079FD6EC6	GAST_KIR2DL3	simple:P01350	simple:P43628	ENSG00000184502	ENSG00000274830	TRUE	FALSE	TRUE	IMEx,IntAct	FALSE	0	0	0	0	0	0	0.016	0	0	0	0	0	0	0.011	0	0	0	0	0	0	0.031	0	0	0	0	0	0	0.023	0	0	0	0	0	0	0.011	0	0	0
384	CPI-SS079FD6EC6	GAST_KIR2DL3	simple:P01350	simple:P43628	ENSG00000184502	ENSG00000278369	TRUE	FALSE	TRUE	IMEx,IntAct	FALSE	0	0	0	0	0	0	0.016	0	0	0	0	0	0	0.011	0	0	0	0	0	0	0.031	0	0	0	0	0	0	0.023	0	0	0	0	0	0	0.011	0	0	0
385	CPI-SS079FD6EC6	GAST_KIR2DL3	simple:P01350	simple:P43628	ENSG00000184502	ENSG00000275008	TRUE	FALSE	TRUE	IMEx,IntAct	FALSE	0	0	0	0	0	0	0.016	0	0	0	0	0	0	0.011	0	0	0	0	0	0	0.031	0	0	0	0	0	0	0.023	0	0	0	0	0	0	0.011	0	0	0
386	CPI-SS079FD6EC6	GAST_KIR2DL3	simple:P01350	simple:P43628	ENSG00000184502	ENSG00000274402	TRUE	FALSE	TRUE	IMEx,IntAct	FALSE	0	0	0	0	0	0	0.016	0	0	0	0	0	0	0.011	0	0	0	0	0	0	0.031	0	0	0	0	0	0	0.023	0	0	0	0	0	0	0.011	0	0	0
387	CPI-SS079FD6EC6	GAST_KIR2DL3	simple:P01350	simple:P43628	ENSG00000184502	ENSG00000276590	TRUE	FALSE	TRUE	IMEx,IntAct	FALSE	0	0	0	0	0	0	0.016	0	0	0	0	0	0	0.011	0	0	0	0	0	0	0.031	0	0	0	0	0	0	0.023	0	0	0	0	0	0	0.011	0	0	0
388	CPI-SS079FD6EC6	GAST_KIR2DL3	simple:P01350	simple:P43628	ENSG00000184502	ENSG00000276218	TRUE	FALSE	TRUE	IMEx,IntAct	FALSE	0	0	0	0	0	0	0.016	0	0	0	0	0	0	0.011	0	0	0	0	0	0	0.031	0	0	0	0	0	0	0.023	0	0	0	0	0	0	0.011	0	0	0
389	CPI-SS079FD6EC6	GAST_KIR2DL3	simple:P01350	simple:P43628	ENSG00000184502	ENSG00000277317	TRUE	FALSE	TRUE	IMEx,IntAct	FALSE	0	0	0	0	0	0	0.016	0	0	0	0	0	0	0.011	0	0	0	0	0	0	0.031	0	0	0	0	0	0	0.023	0	0	0	0	0	0	0.011	0	0	0
390	CPI-SS079FD6EC6	GAST_KIR2DL3	simple:P01350	simple:P43628	ENSG00000184502	ENSG00000278327	TRUE	FALSE	TRUE	IMEx,IntAct	FALSE	0	0	0	0	0	0	0.016	0	0	0	0	0	0	0.011	0	0	0	0	0	0	0.031	0	0	0	0	0	0	0.023	0	0	0	0	0	0	0.011	0	0	0
391	CPI-SS079FD6EC6	GAST_KIR2DL3	simple:P01350	simple:P43628	ENSG00000184502	ENSG00000273887	TRUE	FALSE	TRUE	IMEx,IntAct	FALSE	0	0	0	0	0	0	0.016	0	0	0	0	0	0	0.011	0	0	0	0	0	0	0.031	0	0	0	0	0	0	0.023	0	0	0	0	0	0	0.011	0	0	0
392	CPI-SS079FD6EC6	GAST_KIR2DL3	simple:P01350	simple:P43628	ENSG00000184502	ENSG00000274108	TRUE	FALSE	TRUE	IMEx,IntAct	FALSE	0	0	0	0	0	0	0.016	0	0	0	0	0	0	0.011	0	0	0	0	0	0	0.031	0	0	0	0	0	0	0.023	0	0	0	0	0	0	0.011	0	0	0
393	CPI-SS079FD6EC6	GAST_KIR2DL3	simple:P01350	simple:P43628	ENSG00000184502	ENSG00000276459	TRUE	FALSE	TRUE	IMEx,IntAct	FALSE	0	0	0	0	0	0	0.016	0	0	0	0	0	0	0.011	0	0	0	0	0	0	0.031	0	0	0	0	0	0	0.023	0	0	0	0	0	0	0.011	0	0	0
394	CPI-SS079FD6EC6	GAST_KIR2DL3	simple:P01350	simple:P43628	ENSG00000184502	ENSG00000275658	TRUE	FALSE	TRUE	IMEx,IntAct	FALSE	0	0	0	0	0	0	0.016	0	0	0	0	0	0	0.011	0	0	0	0	0	0	0.031	0	0	0	0	0	0	0.023	0	0	0	0	0	0	0.011	0	0	0
395	CPI-SS079FD6EC6	GAST_KIR2DL3	simple:P01350	simple:P43628	ENSG00000184502	ENSG00000275623	TRUE	FALSE	TRUE	IMEx,IntAct	FALSE	0	0	0	0	0	0	0.016	0	0	0	0	0	0	0.011	0	0	0	0	0	0	0.031	0	0	0	0	0	0	0.023	0	0	0	0	0	0	0.011	0	0	0
396	CPI-SS079FD6EC6	GAST_KIR2DL3	simple:P01350	simple:P43628	ENSG00000184502	ENSG00000274952	TRUE	FALSE	TRUE	IMEx,IntAct	FALSE	0	0	0	0	0	0	0.016	0	0	0	0	0	0	0.011	0	0	0	0	0	0	0.031	0	0	0	0	0	0	0.023	0	0	0	0	0	0	0.011	0	0	0
397	CPI-SS079FD6EC6	GAST_KIR2DL3	simple:P01350	simple:P43628	ENSG00000184502	ENSG00000277924	TRUE	FALSE	TRUE	IMEx,IntAct	FALSE	0	0	0	0	0	0	0.016	0	0	0	0	0	0	0.011	0	0	0	0	0	0	0.031	0	0	0	0	0	0	0.023	0	0	0	0	0	0	0.011	0	0	0
398	CPI-SS079FD6EC6	GAST_KIR2DL3	simple:P01350	simple:P43628	ENSG00000184502	ENSG00000274410	TRUE	FALSE	TRUE	IMEx,IntAct	FALSE	0	0	0	0	0	0	0.016	0	0	0	0	0	0	0.011	0	0	0	0	0	0	0.031	0	0	0	0	0	0	0.023	0	0	0	0	0	0	0.011	0	0	0
399	CPI-SS079FD6EC6	GAST_KIR2DL3	simple:P01350	simple:P43628	ENSG00000184502	ENSG00000284510	TRUE	FALSE	TRUE	IMEx,IntAct	FALSE	0	0	0	0	0	0	0.016	0	0	0	0	0	0	0.011	0	0	0	0	0	0	0.031	0	0	0	0	0	0	0.023	0	0	0	0	0	0	0.011	0	0	0
400	CPI-SS079FD6EC6	GAST_KIR2DL3	simple:P01350	simple:P43628	ENSG00000184502	ENSG00000284236	TRUE	FALSE	TRUE	IMEx,IntAct	FALSE	0	0	0	0	0	0	0.016	0	0	0	0	0	0	0.011	0	0	0	0	0	0	0.031	0	0	0	0	0	0	0.023	0	0	0	0	0	0	0.011	0	0	0
401	CPI-SS079FD6EC6	GAST_KIR2DL3	simple:P01350	simple:P43628	ENSG00000184502	ENSG00000284333	TRUE	FALSE	TRUE	IMEx,IntAct	FALSE	0	0	0	0	0	0	0.016	0	0	0	0	0	0	0.011	0	0	0	0	0	0	0.031	0	0	0	0	0	0	0.023	0	0	0	0	0	0	0.011	0	0	0
402	CPI-SS079FD6EC6	GAST_KIR2DL3	simple:P01350	simple:P43628	ENSG00000184502	ENSG00000284241	TRUE	FALSE	TRUE	IMEx,IntAct	FALSE	0	0	0	0	0	0	0.016	0	0	0	0	0	0	0.011	0	0	0	0	0	0	0.031	0	0	0	0	0	0	0.023	0	0	0	0	0	0	0.011	0	0	0
403	CPI-SS079FD6EC6	GAST_KIR2DL3	simple:P01350	simple:P43628	ENSG00000184502	ENSG00000284504	TRUE	FALSE	TRUE	IMEx,IntAct	FALSE	0	0	0	0	0	0	0.016	0	0	0	0	0	0	0.011	0	0	0	0	0	0	0.031	0	0	0	0	0	0	0.023	0	0	0	0	0	0	0.011	0	0	0
404	CPI-SS079FD6EC6	GAST_KIR2DL3	simple:P01350	simple:P43628	ENSG00000184502	ENSG00000283790	TRUE	FALSE	TRUE	IMEx,IntAct	FALSE	0	0	0	0	0	0	0.016	0	0	0	0	0	0	0.011	0	0	0	0	0	0	0.031	0	0	0	0	0	0	0.023	0	0	0	0	0	0	0.011	0	0	0
405	CPI-SS079FD6EC6	GAST_KIR2DL3	simple:P01350	simple:P43628	ENSG00000184502	ENSG00000284044	TRUE	FALSE	TRUE	IMEx,IntAct	FALSE	0	0	0	0	0	0	0.016	0	0	0	0	0	0	0.011	0	0	0	0	0	0	0.031	0	0	0	0	0	0	0.023	0	0	0	0	0	0	0.011	0	0	0
406	CPI-SS079FD6EC6	GAST_KIR2DL3	simple:P01350	simple:P43628	ENSG00000184502	ENSG00000283708	TRUE	FALSE	TRUE	IMEx,IntAct	FALSE	0	0	0	0	0	0	0.016	0	0	0	0	0	0	0.011	0	0	0	0	0	0	0.031	0	0	0	0	0	0	0.023	0	0	0	0	0	0	0.011	0	0	0
407	CPI-SS079FD6EC6	GAST_KIR2DL3	simple:P01350	simple:P43628	ENSG00000184502	ENSG00000284132	TRUE	FALSE	TRUE	IMEx,IntAct	FALSE	0	0	0	0	0	0	0.016	0	0	0	0	0	0	0.011	0	0	0	0	0	0	0.031	0	0	0	0	0	0	0.023	0	0	0	0	0	0	0.011	0	0	0
408	CPI-SS079FD6EC6	GAST_KIR2DL3	simple:P01350	simple:P43628	ENSG00000184502	ENSG00000283996	TRUE	FALSE	TRUE	IMEx,IntAct	FALSE	0	0	0	0	0	0	0.016	0	0	0	0	0	0	0.011	0	0	0	0	0	0	0.031	0	0	0	0	0	0	0.023	0	0	0	0	0	0	0.011	0	0	0
409	CPI-SS079FD6EC6	GAST_KIR2DL3	simple:P01350	simple:P43628	ENSG00000184502	ENSG00000283702	TRUE	FALSE	TRUE	IMEx,IntAct	FALSE	0	0	0	0	0	0	0.016	0	0	0	0	0	0	0.011	0	0	0	0	0	0	0.031	0	0	0	0	0	0	0.023	0	0	0	0	0	0	0.011	0	0	0
410	CPI-SS0D26F639E	KIR2DL3_CXCL9	simple:P43628	simple:Q07325	ENSG00000243772	ENSG00000138755	TRUE	TRUE	FALSE	IMEx,IntAct	FALSE	0	0	0	0	0	0	0	0	0	0	0	0	0	0	0	0	0	0	0	0	0	0	0	0	0	0	0	0	0	0	0	0	0	0	0	0	0	0
411	CPI-SS0D26F639E	KIR2DL3_CXCL9	simple:P43628	simple:Q07325	ENSG00000273947	ENSG00000138755	TRUE	TRUE	FALSE	IMEx,IntAct	FALSE	0	0	0	0	0	0	0	0	0	0	0	0	0	0	0	0	0	0	0	0	0	0	0	0	0	0	0	0	0	0	0	0	0	0	0	0	0	0
412	CPI-SS0D26F639E	KIR2DL3_CXCL9	simple:P43628	simple:Q07325	ENSG00000277554	ENSG00000138755	TRUE	TRUE	FALSE	IMEx,IntAct	FALSE	0	0	0	0	0	0	0	0	0	0	0	0	0	0	0	0	0	0	0	0	0	0	0	0	0	0	0	0	0	0	0	0	0	0	0	0	0	0
413	CPI-SS0D26F639E	KIR2DL3_CXCL9	simple:P43628	simple:Q07325	ENSG00000277484	ENSG00000138755	TRUE	TRUE	FALSE	IMEx,IntAct	FALSE	0	0	0	0	0	0	0	0	0	0	0	0	0	0	0	0	0	0	0	0	0	0	0	0	0	0	0	0	0	0	0	0	0	0	0	0	0	0
414	CPI-SS0D26F639E	KIR2DL3_CXCL9	simple:P43628	simple:Q07325	ENSG00000274830	ENSG00000138755	TRUE	TRUE	FALSE	IMEx,IntAct	FALSE	0	0	0	0	0	0	0	0	0	0	0	0	0	0	0	0	0	0	0	0	0	0	0	0	0	0	0	0	0	0	0	0	0	0	0	0	0	0
415	CPI-SS0D26F639E	KIR2DL3_CXCL9	simple:P43628	simple:Q07325	ENSG00000278369	ENSG00000138755	TRUE	TRUE	FALSE	IMEx,IntAct	FALSE	0	0	0	0	0	0	0	0	0	0	0	0	0	0	0	0	0	0	0	0	0	0	0	0	0	0	0	0	0	0	0	0	0	0	0	0	0	0
416	CPI-SS0D26F639E	KIR2DL3_CXCL9	simple:P43628	simple:Q07325	ENSG00000275008	ENSG00000138755	TRUE	TRUE	FALSE	IMEx,IntAct	FALSE	0	0	0	0	0	0	0	0	0	0	0	0	0	0	0	0	0	0	0	0	0	0	0	0	0	0	0	0	0	0	0	0	0	0	0	0	0	0
417	CPI-SS0D26F639E	KIR2DL3_CXCL9	simple:P43628	simple:Q07325	ENSG00000274402	ENSG00000138755	TRUE	TRUE	FALSE	IMEx,IntAct	FALSE	0	0	0	0	0	0	0	0	0	0	0	0	0	0	0	0	0	0	0	0	0	0	0	0	0	0	0	0	0	0	0	0	0	0	0	0	0	0
418	CPI-SS0D26F639E	KIR2DL3_CXCL9	simple:P43628	simple:Q07325	ENSG00000276590	ENSG00000138755	TRUE	TRUE	FALSE	IMEx,IntAct	FALSE	0	0	0	0	0	0	0	0	0	0	0	0	0	0	0	0	0	0	0	0	0	0	0	0	0	0	0	0	0	0	0	0	0	0	0	0	0	0
419	CPI-SS0D26F639E	KIR2DL3_CXCL9	simple:P43628	simple:Q07325	ENSG00000276218	ENSG00000138755	TRUE	TRUE	FALSE	IMEx,IntAct	FALSE	0	0	0	0	0	0	0	0	0	0	0	0	0	0	0	0	0	0	0	0	0	0	0	0	0	0	0	0	0	0	0	0	0	0	0	0	0	0
420	CPI-SS0D26F639E	KIR2DL3_CXCL9	simple:P43628	simple:Q07325	ENSG00000277317	ENSG00000138755	TRUE	TRUE	FALSE	IMEx,IntAct	FALSE	0	0	0	0	0	0	0	0	0	0	0	0	0	0	0	0	0	0	0	0	0	0	0	0	0	0	0	0	0	0	0	0	0	0	0	0	0	0
421	CPI-SS0D26F639E	KIR2DL3_CXCL9	simple:P43628	simple:Q07325	ENSG00000278327	ENSG00000138755	TRUE	TRUE	FALSE	IMEx,IntAct	FALSE	0	0	0	0	0	0	0	0	0	0	0	0	0	0	0	0	0	0	0	0	0	0	0	0	0	0	0	0	0	0	0	0	0	0	0	0	0	0
422	CPI-SS0D26F639E	KIR2DL3_CXCL9	simple:P43628	simple:Q07325	ENSG00000273887	ENSG00000138755	TRUE	TRUE	FALSE	IMEx,IntAct	FALSE	0	0	0	0	0	0	0	0	0	0	0	0	0	0	0	0	0	0	0	0	0	0	0	0	0	0	0	0	0	0	0	0	0	0	0	0	0	0
423	CPI-SS0D26F639E	KIR2DL3_CXCL9	simple:P43628	simple:Q07325	ENSG00000274108	ENSG00000138755	TRUE	TRUE	FALSE	IMEx,IntAct	FALSE	0	0	0	0	0	0	0	0	0	0	0	0	0	0	0	0	0	0	0	0	0	0	0	0	0	0	0	0	0	0	0	0	0	0	0	0	0	0
424	CPI-SS0D26F639E	KIR2DL3_CXCL9	simple:P43628	simple:Q07325	ENSG00000276459	ENSG00000138755	TRUE	TRUE	FALSE	IMEx,IntAct	FALSE	0	0	0	0	0	0	0	0	0	0	0	0	0	0	0	0	0	0	0	0	0	0	0	0	0	0	0	0	0	0	0	0	0	0	0	0	0	0
425	CPI-SS0D26F639E	KIR2DL3_CXCL9	simple:P43628	simple:Q07325	ENSG00000275658	ENSG00000138755	TRUE	TRUE	FALSE	IMEx,IntAct	FALSE	0	0	0	0	0	0	0	0	0	0	0	0	0	0	0	0	0	0	0	0	0	0	0	0	0	0	0	0	0	0	0	0	0	0	0	0	0	0
426	CPI-SS0D26F639E	KIR2DL3_CXCL9	simple:P43628	simple:Q07325	ENSG00000275623	ENSG00000138755	TRUE	TRUE	FALSE	IMEx,IntAct	FALSE	0	0	0	0	0	0	0	0	0	0	0	0	0	0	0	0	0	0	0	0	0	0	0	0	0	0	0	0	0	0	0	0	0	0	0	0	0	0
427	CPI-SS0D26F639E	KIR2DL3_CXCL9	simple:P43628	simple:Q07325	ENSG00000274952	ENSG00000138755	TRUE	TRUE	FALSE	IMEx,IntAct	FALSE	0	0	0	0	0	0	0	0	0	0	0	0	0	0	0	0	0	0	0	0	0	0	0	0	0	0	0	0	0	0	0	0	0	0	0	0	0	0
428	CPI-SS0D26F639E	KIR2DL3_CXCL9	simple:P43628	simple:Q07325	ENSG00000277924	ENSG00000138755	TRUE	TRUE	FALSE	IMEx,IntAct	FALSE	0	0	0	0	0	0	0	0	0	0	0	0	0	0	0	0	0	0	0	0	0	0	0	0	0	0	0	0	0	0	0	0	0	0	0	0	0	0
429	CPI-SS0D26F639E	KIR2DL3_CXCL9	simple:P43628	simple:Q07325	ENSG00000274410	ENSG00000138755	TRUE	TRUE	FALSE	IMEx,IntAct	FALSE	0	0	0	0	0	0	0	0	0	0	0	0	0	0	0	0	0	0	0	0	0	0	0	0	0	0	0	0	0	0	0	0	0	0	0	0	0	0
430	CPI-SS0D26F639E	KIR2DL3_CXCL9	simple:P43628	simple:Q07325	ENSG00000284510	ENSG00000138755	TRUE	TRUE	FALSE	IMEx,IntAct	FALSE	0	0	0	0	0	0	0	0	0	0	0	0	0	0	0	0	0	0	0	0	0	0	0	0	0	0	0	0	0	0	0	0	0	0	0	0	0	0
431	CPI-SS0D26F639E	KIR2DL3_CXCL9	simple:P43628	simple:Q07325	ENSG00000284236	ENSG00000138755	TRUE	TRUE	FALSE	IMEx,IntAct	FALSE	0	0	0	0	0	0	0	0	0	0	0	0	0	0	0	0	0	0	0	0	0	0	0	0	0	0	0	0	0	0	0	0	0	0	0	0	0	0
432	CPI-SS0D26F639E	KIR2DL3_CXCL9	simple:P43628	simple:Q07325	ENSG00000284333	ENSG00000138755	TRUE	TRUE	FALSE	IMEx,IntAct	FALSE	0	0	0	0	0	0	0	0	0	0	0	0	0	0	0	0	0	0	0	0	0	0	0	0	0	0	0	0	0	0	0	0	0	0	0	0	0	0
433	CPI-SS0D26F639E	KIR2DL3_CXCL9	simple:P43628	simple:Q07325	ENSG00000284241	ENSG00000138755	TRUE	TRUE	FALSE	IMEx,IntAct	FALSE	0	0	0	0	0	0	0	0	0	0	0	0	0	0	0	0	0	0	0	0	0	0	0	0	0	0	0	0	0	0	0	0	0	0	0	0	0	0
434	CPI-SS0D26F639E	KIR2DL3_CXCL9	simple:P43628	simple:Q07325	ENSG00000284504	ENSG00000138755	TRUE	TRUE	FALSE	IMEx,IntAct	FALSE	0	0	0	0	0	0	0	0	0	0	0	0	0	0	0	0	0	0	0	0	0	0	0	0	0	0	0	0	0	0	0	0	0	0	0	0	0	0
435	CPI-SS0D26F639E	KIR2DL3_CXCL9	simple:P43628	simple:Q07325	ENSG00000283790	ENSG00000138755	TRUE	TRUE	FALSE	IMEx,IntAct	FALSE	0	0	0	0	0	0	0	0	0	0	0	0	0	0	0	0	0	0	0	0	0	0	0	0	0	0	0	0	0	0	0	0	0	0	0	0	0	0
436	CPI-SS0D26F639E	KIR2DL3_CXCL9	simple:P43628	simple:Q07325	ENSG00000284044	ENSG00000138755	TRUE	TRUE	FALSE	IMEx,IntAct	FALSE	0	0	0	0	0	0	0	0	0	0	0	0	0	0	0	0	0	0	0	0	0	0	0	0	0	0	0	0	0	0	0	0	0	0	0	0	0	0
437	CPI-SS0D26F639E	KIR2DL3_CXCL9	simple:P43628	simple:Q07325	ENSG00000283708	ENSG00000138755	TRUE	TRUE	FALSE	IMEx,IntAct	FALSE	0	0	0	0	0	0	0	0	0	0	0	0	0	0	0	0	0	0	0	0	0	0	0	0	0	0	0	0	0	0	0	0	0	0	0	0	0	0
438	CPI-SS0D26F639E	KIR2DL3_CXCL9	simple:P43628	simple:Q07325	ENSG00000284132	ENSG00000138755	TRUE	TRUE	FALSE	IMEx,IntAct	FALSE	0	0	0	0	0	0	0	0	0	0	0	0	0	0	0	0	0	0	0	0	0	0	0	0	0	0	0	0	0	0	0	0	0	0	0	0	0	0
439	CPI-SS0D26F639E	KIR2DL3_CXCL9	simple:P43628	simple:Q07325	ENSG00000283996	ENSG00000138755	TRUE	TRUE	FALSE	IMEx,IntAct	FALSE	0	0	0	0	0	0	0	0	0	0	0	0	0	0	0	0	0	0	0	0	0	0	0	0	0	0	0	0	0	0	0	0	0	0	0	0	0	0
440	CPI-SS0D26F639E	KIR2DL3_CXCL9	simple:P43628	simple:Q07325	ENSG00000283702	ENSG00000138755	TRUE	TRUE	FALSE	IMEx,IntAct	FALSE	0	0	0	0	0	0	0	0	0	0	0	0	0	0	0	0	0	0	0	0	0	0	0	0	0	0	0	0	0	0	0	0	0	0	0	0	0	0
441	CPI-SS02246DA17	CXCR3_CXCL9	simple:P49682	simple:Q07325	ENSG00000186810	ENSG00000138755	TRUE	TRUE	FALSE	curated	FALSE	0	0	0	0	0	0	0	0	0	0	0	0	0	0	0.112	0.439	0.037	0.078	0.013	0	0.008	0	0	0	0	0	0	0	0	0	0	0	0	0	0	0	0	0
442	CPI-SS0F52745F3	DPP4_CXCL9	simple:P27487	simple:Q07325	ENSG00000197635	ENSG00000138755	TRUE	TRUE	FALSE	curated	FALSE	0.115	0.442	0.041	0.082	0.017	0	0.012	0	0	0	0	0	0	0	0.115	0.442	0.04	0.081	0.017	0	0.011	0.116	0.443	0.042	0.082	0.018	0	0.012	0.149	0.476	0.075	0.116	0.051	0	0.046	0	0	0
443	CPI-SS0C17BB772	FCGR2A_CXCL9	simple:P12318	simple:Q07325	ENSG00000143226	ENSG00000138755	TRUE	TRUE	FALSE	IMEx,IntAct	FALSE	0.115	0.442	0.041	0.082	0.017	0	0.011	0.85	1.177	0.775	0.816	0.751	0	0.746	0.115	0.442	0.041	0.081	0.017	0	0.011	0.112	0.439	0.038	0.078	0.014	0	0.008	0.113	0.44	0.039	0.08	0.015	0	0.009	0.12	0.447	0.046
444	CPI-SS016EE0084	PDCD1_CD274	simple:Q15116	simple:Q9NZQ7	ENSG00000188389	ENSG00000120217	FALSE	TRUE	TRUE	curated	FALSE	0	0	0	0	0	0	0	0.038	0.11	0.051	0.058	0.04	0.067	0.04	0	0	0	0	0	0	0	0	0	0	0	0	0	0	0	0	0	0	0	0	0	0	0	0
445	CPI-SS016EE0084	PDCD1_CD274	simple:Q15116	simple:Q9NZQ7	ENSG00000276977	ENSG00000120217	FALSE	TRUE	TRUE	curated	FALSE	0	0	0	0	0	0	0	0.038	0.11	0.051	0.058	0.04	0.067	0.04	0	0	0	0	0	0	0	0	0	0	0	0	0	0	0	0	0	0	0	0	0	0	0	0
446	CPI-SS08F13AD5C	CD80_CD274	simple:P33681	simple:Q9NZQ7	ENSG00000121594	ENSG00000120217	FALSE	TRUE	TRUE	curated	FALSE	0	0	0	0	0	0	0	0.083	0.155	0.096	0.104	0.085	0.112	0.086	0	0	0	0	0	0	0	0	0	0	0	0	0	0	0	0	0	0	0	0	0	0	0	0
447	CPI-SS0F5B6B186	PDCD1_PDCD1LG2	simple:Q15116	simple:Q9BQ51	ENSG00000188389	ENSG00000197646	TRUE	TRUE	TRUE	curated	FALSE	0	0	0	0	0	0	0	0	0.059	0.024	0.025	0.027	0.032	0	0	0	0	0	0	0	0	0	0	0	0	0	0	0	0	0	0	0	0	0	0	0	0	0
448	CPI-SS0F5B6B186	PDCD1_PDCD1LG2	simple:Q15116	simple:Q9BQ51	ENSG00000276977	ENSG00000197646	TRUE	TRUE	TRUE	curated	FALSE	0	0	0	0	0	0	0	0	0.059	0.024	0.025	0.027	0.032	0	0	0	0	0	0	0	0	0	0	0	0	0	0	0	0	0	0	0	0	0	0	0	0	0
449	CPI-CS08CC8F9D3	ACVR1_BMPR2_BMP7	complex:ACVR1_BMPR2	simple:P18075		ENSG00000101144	TRUE	TRUE	FALSE	curated	FALSE	0.203	0.091	0.19	0.174	0.094	0.279	0.095	0.15	0.038	0.137	0.121	0.041	0.226	0.043	0.26	0.148	0.247	0.231	0.151	0.336	0.153	0.208	0.097	0.195	0.18	0.099	0.284	0.101	0.157	0.045	0.144	0.128	0.048	0.233	0.05	0.216	0.105	0.203
450	CPI-CS046B3C139	ACVR_1A2A receptor_BMP7	complex:ACVR_1A2A receptor	simple:P18075		ENSG00000101144	TRUE	TRUE	FALSE	curated	FALSE	0.131	0.019	0.118	0.102	0.022	0.207	0.023	0.137	0.026	0.124	0.109	0.029	0.213	0.03	0.134	0.022	0.121	0.105	0.025	0.21	0.026	0.132	0.021	0.119	0.104	0.024	0.208	0.025	0.155	0.043	0.142	0.126	0.046	0.231	0.047	0	0	0
451	CPI-CS0288D901D	ACVR_1A2B receptor_BMP7	complex:ACVR_1A2B receptor	simple:P18075		ENSG00000101144	TRUE	TRUE	FALSE	curated	FALSE	0.125	0.013	0.112	0.096	0.016	0.201	0.018	0.127	0.016	0.114	0.099	0.019	0.203	0.02	0.12	0.009	0.107	0.092	0.011	0.196	0.013	0.129	0.017	0.116	0.1	0.02	0.205	0.022	0.147	0.035	0.134	0.118	0.038	0.223	0.04	0.133	0.021	0.12
452	CPI-CS05EAF93CC	BMPR1A_BMPR2_BMP7	complex:BMPR1A_BMPR2	simple:P18075		ENSG00000101144	TRUE	TRUE	FALSE	curated	FALSE	0.163	0.051	0.15	0.134	0.054	0.239	0.055	0.125	0.013	0.112	0.096	0.016	0.201	0.018	0.153	0.041	0.14	0.124	0.044	0.229	0.046	0.17	0.058	0.157	0.141	0.061	0.246	0.063	0.14	0.028	0.127	0.111	0.031	0.216	0.033	0.164	0.052	0.151
453	CPI-CS08109C435	BMPR1B_BMPR2_BMP7	complex:BMPR1B_BMPR2	simple:P18075		ENSG00000101144	TRUE	TRUE	FALSE	curated	FALSE	0.146	0.034	0.133	0.117	0.037	0.222	0.039	0	0	0	0	0	0	0	0.14	0.028	0.127	0.111	0.031	0.216	0.033	0.142	0.03	0.129	0.113	0.033	0.218	0.035	0.118	0.006	0.105	0.089	0.009	0.194	0.011	0.138	0.027	0.125
454	CPI-CS0D35E69F6	BMR1A_ACR2A_BMP7	complex:BMR1A_ACR2A	simple:P18075		ENSG00000101144	TRUE	TRUE	FALSE	curated	FALSE	0.131	0.019	0.118	0.102	0.022	0.207	0.023	0.125	0.013	0.112	0.096	0.016	0.201	0.018	0.134	0.022	0.121	0.105	0.025	0.21	0.026	0.132	0.021	0.119	0.104	0.024	0.208	0.025	0.14	0.028	0.127	0.111	0.031	0.216	0.033	0	0	0
455	CPI-CS0C99F8D96	BMR1A_AVR2B_BMP7	complex:BMR1A_AVR2B	simple:P18075		ENSG00000101144	TRUE	TRUE	FALSE	curated	FALSE	0.125	0.013	0.112	0.096	0.016	0.201	0.018	0.125	0.013	0.112	0.096	0.016	0.201	0.018	0.12	0.009	0.107	0.092	0.011	0.196	0.013	0.129	0.017	0.116	0.1	0.02	0.205	0.022	0.14	0.028	0.127	0.111	0.031	0.216	0.033	0.133	0.021	0.12
456	CPI-CS0DF85303A	BMR1B_AVR2A_BMP7	complex:BMR1B_AVR2A	simple:P18075		ENSG00000101144	TRUE	TRUE	FALSE	curated	FALSE	0.131	0.019	0.118	0.102	0.022	0.207	0.023	0	0	0	0	0	0	0	0.134	0.022	0.121	0.105	0.025	0.21	0.026	0.132	0.021	0.119	0.104	0.024	0.208	0.025	0.118	0.006	0.105	0.089	0.009	0.194	0.011	0	0	0
457	CPI-CS08A853007	BMR1B_AVR2B_BMP7	complex:BMR1B_AVR2B	simple:P18075		ENSG00000101144	TRUE	TRUE	FALSE	curated	FALSE	0.125	0.013	0.112	0.096	0.016	0.201	0.018	0	0	0	0	0	0	0	0.12	0.009	0.107	0.092	0.011	0.196	0.013	0.129	0.017	0.116	0.1	0.02	0.205	0.022	0.118	0.006	0.105	0.089	0.009	0.194	0.011	0.133	0.021	0.12
458	CPI-CS0C16967C6	ACVR1_BMPR2_BMP6	complex:ACVR1_BMPR2	simple:P22004		ENSG00000153162	TRUE	TRUE	FALSE	curated	FALSE	0	0	0	0	0.095	0	0	0	0	0	0	0.042	0	0	0	0	0	0	0.152	0	0	0	0	0	0	0.101	0	0	0	0	0	0	0.049	0	0	0	0	0
459	CPI-CS0FFBA02F8	ACVR_1A2A receptor_BMP6	complex:ACVR_1A2A receptor	simple:P22004		ENSG00000153162	TRUE	TRUE	FALSE	curated	FALSE	0	0	0	0	0.023	0	0	0	0	0	0	0.03	0	0	0	0	0	0	0.026	0	0	0	0	0	0	0.025	0	0	0	0	0	0	0.047	0	0	0	0	0
460	CPI-CS02AEFFE28	ACVR_1A2B receptor_BMP6	complex:ACVR_1A2B receptor	simple:P22004		ENSG00000153162	TRUE	TRUE	FALSE	curated	FALSE	0	0	0	0	0.017	0	0	0	0	0	0	0.02	0	0	0	0	0	0	0.013	0	0	0	0	0	0	0.022	0	0	0	0	0	0	0.039	0	0	0	0	0
461	CPI-CS0F6CFB979	BMPR1A_BMPR2_BMP6	complex:BMPR1A_BMPR2	simple:P22004		ENSG00000153162	TRUE	TRUE	FALSE	curated	FALSE	0	0	0	0	0.055	0	0	0	0	0	0	0.017	0	0	0	0	0	0	0.045	0	0	0	0	0	0	0.062	0	0	0	0	0	0	0.032	0	0	0	0	0
462	CPI-CS0EF793D6A	BMPR1B_BMPR2_BMP6	complex:BMPR1B_BMPR2	simple:P22004		ENSG00000153162	TRUE	TRUE	FALSE	curated	FALSE	0	0	0	0	0.038	0	0	0	0	0	0	0	0	0	0	0	0	0	0.032	0	0	0	0	0	0	0.035	0	0	0	0	0	0	0.01	0	0	0	0	0
463	CPI-CS0247DA882	BMR1A_ACR2A_BMP6	complex:BMR1A_ACR2A	simple:P22004		ENSG00000153162	TRUE	TRUE	FALSE	curated	FALSE	0	0	0	0	0.023	0	0	0	0	0	0	0.017	0	0	0	0	0	0	0.026	0	0	0	0	0	0	0.025	0	0	0	0	0	0	0.032	0	0	0	0	0
464	CPI-CS076E1A639	BMR1A_AVR2B_BMP6	complex:BMR1A_AVR2B	simple:P22004		ENSG00000153162	TRUE	TRUE	FALSE	curated	FALSE	0	0	0	0	0.017	0	0	0	0	0	0	0.017	0	0	0	0	0	0	0.013	0	0	0	0	0	0	0.022	0	0	0	0	0	0	0.032	0	0	0	0	0
465	CPI-CS0921BB754	BMR1B_AVR2A_BMP6	complex:BMR1B_AVR2A	simple:P22004		ENSG00000153162	TRUE	TRUE	FALSE	curated	FALSE	0	0	0	0	0.023	0	0	0	0	0	0	0	0	0	0	0	0	0	0.026	0	0	0	0	0	0	0.025	0	0	0	0	0	0	0.01	0	0	0	0	0
466	CPI-CS0C0D60519	BMR1B_AVR2B_BMP6	complex:BMR1B_AVR2B	simple:P22004		ENSG00000153162	TRUE	TRUE	FALSE	curated	FALSE	0	0	0	0	0.017	0	0	0	0	0	0	0	0	0	0	0	0	0	0.013	0	0	0	0	0	0	0.022	0	0	0	0	0	0	0.01	0	0	0	0	0
467	CPI-CC045C36F28	ACVR_1A2A receptor_Activin ligand ab	complex:ACVR_1A2A receptor	complex:Activin ligand ab			TRUE	TRUE	FALSE	curated	FALSE	0.018	0	0.02	0.015	0.021	0	0.017	0.025	0	0.027	0.022	0.028	0	0.023	0.021	0	0.023	0.018	0.024	0	0.02	0.02	0	0.022	0.017	0.023	0	0.018	0.042	0	0.044	0.04	0.045	0	0.041	0	0	0
468	CPI-CC09863F59B	ACVR_1A2B receptor_Activin ligand ab	complex:ACVR_1A2B receptor	complex:Activin ligand ab			TRUE	TRUE	FALSE	curated	FALSE	0.012	0	0.014	0.01	0.015	0	0.011	0.015	0	0.017	0.012	0.018	0	0.013	0.008	0	0.01	0.005	0.011	0	0.006	0.017	0	0.018	0.014	0.02	0	0.015	0.035	0	0.036	0.032	0.038	0	0.033	0.021	0	0.022
469	CPI-CC0104F2A96	ACVR_1B2A receptor_Activin ligand ab	complex:ACVR_1B2A receptor	complex:Activin ligand ab			TRUE	TRUE	FALSE	curated	FALSE	0.018	0	0.02	0.015	0.021	0	0.017	0.025	0	0.027	0.022	0.028	0	0.023	0.021	0	0.023	0.018	0.024	0	0.02	0.02	0	0.022	0.017	0.023	0	0.018	0.035	0	0.036	0.032	0.038	0	0.033	0	0	0
470	CPI-CC072007F09	ACVR_1B2B receptor_Activin ligand ab	complex:ACVR_1B2B receptor	complex:Activin ligand ab			TRUE	TRUE	FALSE	curated	FALSE	0.012	0	0.014	0.01	0.015	0	0.011	0.015	0	0.017	0.012	0.018	0	0.013	0.008	0	0.01	0.005	0.011	0	0.006	0.017	0	0.018	0.014	0.02	0	0.015	0.035	0	0.036	0.032	0.038	0	0.033	0.021	0	0.022
471	CPI-CC0947744F4	ACVR_1C2A receptor_Activin ligand ab	complex:ACVR_1C2A receptor	complex:Activin ligand ab			TRUE	TRUE	FALSE	curated	FALSE	0.011	0	0.013	0.009	0.014	0	0.01	0	0	0	0	0	0	0	0.008	0	0.009	0.005	0.011	0	0.006	0.005	0	0.007	0.003	0.008	0	0.004	0.01	0	0.012	0.007	0.013	0	0.008	0	0	0
472	CPI-CC0B6E6E341	ACVR_1C2B receptor_Activin ligand ab	complex:ACVR_1C2B receptor	complex:Activin ligand ab			TRUE	TRUE	FALSE	curated	FALSE	0.011	0	0.013	0.009	0.014	0	0.01	0	0	0	0	0	0	0	0.008	0	0.009	0.005	0.011	0	0.006	0.005	0	0.007	0.003	0.008	0	0.004	0.01	0	0.012	0.007	0.013	0	0.008	0.017	0	0.018
473	CPI-CS091BF99D0	ACVR_1A2A receptor_INHBA	complex:ACVR_1A2A receptor	simple:P08476		ENSG00000122641	TRUE	TRUE	FALSE	curated	FALSE	0.029	0.057	0.154	0.062	0.021	0.024	0.023	0.036	0.064	0.16	0.069	0.028	0.031	0.03	0.032	0.06	0.157	0.065	0.024	0.027	0.026	0.031	0.059	0.155	0.064	0.023	0.026	0.025	0.053	0.081	0.178	0.086	0.045	0.048	0.047	0	0	0
474	CPI-CS04DD927C9	ACVR_1A2B receptor_INHBA	complex:ACVR_1A2B receptor	simple:P08476		ENSG00000122641	TRUE	TRUE	FALSE	curated	FALSE	0.023	0.051	0.148	0.056	0.015	0.018	0.017	0.026	0.054	0.15	0.059	0.018	0.021	0.02	0.019	0.047	0.143	0.052	0.011	0.014	0.013	0.028	0.056	0.152	0.061	0.02	0.023	0.021	0.046	0.074	0.17	0.078	0.038	0.04	0.039	0.032	0.059	0.156
475	CPI-CS0533A30DC	ACVR_1B2A receptor_INHBA	complex:ACVR_1B2A receptor	simple:P08476		ENSG00000122641	TRUE	TRUE	FALSE	curated	FALSE	0.029	0.057	0.154	0.062	0.021	0.024	0.023	0.036	0.064	0.16	0.069	0.028	0.031	0.03	0.032	0.06	0.157	0.065	0.024	0.027	0.026	0.031	0.059	0.155	0.064	0.023	0.026	0.025	0.046	0.074	0.17	0.079	0.038	0.041	0.039	0	0	0
476	CPI-CS0C159B54D	ACVR_1B2B receptor_INHBA	complex:ACVR_1B2B receptor	simple:P08476		ENSG00000122641	TRUE	TRUE	FALSE	curated	FALSE	0.023	0.051	0.148	0.056	0.015	0.018	0.017	0.026	0.054	0.15	0.059	0.018	0.021	0.02	0.019	0.047	0.143	0.052	0.011	0.014	0.013	0.028	0.056	0.152	0.061	0.02	0.023	0.021	0.046	0.074	0.17	0.078	0.038	0.04	0.039	0.032	0.059	0.156
477	CPI-CS0924060DB	ACVR_1C2A receptor_INHBA	complex:ACVR_1C2A receptor	simple:P08476		ENSG00000122641	TRUE	TRUE	FALSE	curated	FALSE	0.022	0.05	0.147	0.055	0.014	0.017	0.016	0	0	0	0	0	0	0	0.019	0.047	0.143	0.052	0.011	0.014	0.012	0.016	0.044	0.141	0.049	0.008	0.011	0.01	0.021	0.049	0.145	0.054	0.013	0.016	0.014	0	0	0
478	CPI-CS0B79F5D68	ACVR_1C2B receptor_INHBA	complex:ACVR_1C2B receptor	simple:P08476		ENSG00000122641	TRUE	TRUE	FALSE	curated	FALSE	0.022	0.05	0.147	0.055	0.014	0.017	0.016	0	0	0	0	0	0	0	0.019	0.047	0.143	0.052	0.011	0.014	0.012	0.016	0.044	0.141	0.049	0.008	0.011	0.01	0.021	0.049	0.145	0.054	0.013	0.016	0.014	0.028	0.056	0.152
479	CPI-CS073233FCC	ACVR_1A2A receptor_INHBB	complex:ACVR_1A2A receptor	simple:P09529		ENSG00000163083	TRUE	TRUE	FALSE	curated	FALSE	0.018	0	0.02	0.015	0.231	0	0.017	0.025	0	0.027	0.022	0.238	0	0.023	0.021	0	0.023	0.018	0.234	0	0.02	0.02	0	0.022	0.017	0.233	0	0.018	0.042	0	0.044	0.04	0.256	0	0.041	0	0	0
480	CPI-CS048465560	ACVR_1A2B receptor_INHBB	complex:ACVR_1A2B receptor	simple:P09529		ENSG00000163083	TRUE	TRUE	FALSE	curated	FALSE	0.012	0	0.014	0.01	0.226	0	0.011	0.015	0	0.017	0.012	0.228	0	0.013	0.008	0	0.01	0.005	0.221	0	0.006	0.017	0	0.018	0.014	0.23	0	0.015	0.035	0	0.036	0.032	0.248	0	0.033	0.021	0	0.022
481	CPI-CS02899BF8B	ACVR_1B2A receptor_INHBB	complex:ACVR_1B2A receptor	simple:P09529		ENSG00000163083	TRUE	TRUE	FALSE	curated	FALSE	0.018	0	0.02	0.015	0.231	0	0.017	0.025	0	0.027	0.022	0.238	0	0.023	0.021	0	0.023	0.018	0.234	0	0.02	0.02	0	0.022	0.017	0.233	0	0.018	0.035	0	0.036	0.032	0.248	0	0.033	0	0	0
482	CPI-CS085EF890A	ACVR_1B2B receptor_INHBB	complex:ACVR_1B2B receptor	simple:P09529		ENSG00000163083	TRUE	TRUE	FALSE	curated	FALSE	0.012	0	0.014	0.01	0.226	0	0.011	0.015	0	0.017	0.012	0.228	0	0.013	0.008	0	0.01	0.005	0.221	0	0.006	0.017	0	0.018	0.014	0.23	0	0.015	0.035	0	0.036	0.032	0.248	0	0.033	0.021	0	0.022
483	CPI-CS007ADC2D1	ACVR_1C2A receptor_INHBB	complex:ACVR_1C2A receptor	simple:P09529		ENSG00000163083	TRUE	TRUE	FALSE	curated	FALSE	0.011	0	0.013	0.009	0.225	0	0.01	0	0	0	0	0	0	0	0.008	0	0.009	0.005	0.221	0	0.006	0.005	0	0.007	0.003	0.219	0	0.004	0.01	0	0.012	0.007	0.223	0	0.008	0	0	0
484	CPI-CS0A5400A6A	ACVR_1C2B receptor_INHBB	complex:ACVR_1C2B receptor	simple:P09529		ENSG00000163083	TRUE	TRUE	FALSE	curated	FALSE	0.011	0	0.013	0.009	0.225	0	0.01	0	0	0	0	0	0	0	0.008	0	0.009	0.005	0.221	0	0.006	0.005	0	0.007	0.003	0.219	0	0.004	0.01	0	0.012	0.007	0.223	0	0.008	0.017	0	0.018
485	CPI-CS0E4E75E3B	BMPR1A_BMPR2_BMP2	complex:BMPR1A_BMPR2	simple:P12643		ENSG00000125845	TRUE	TRUE	FALSE	curated	FALSE	0.193	0.075	0.392	0.222	0.094	0.111	0.066	0.155	0.037	0.354	0.184	0.056	0.074	0.028	0.183	0.065	0.382	0.212	0.084	0.102	0.056	0.2	0.082	0.399	0.229	0.101	0.118	0.073	0.17	0.052	0.369	0.199	0.071	0.089	0.043	0.194	0.076	0.393
486	CPI-CS028ACED72	BMPR1B_BMPR2_BMP2	complex:BMPR1B_BMPR2	simple:P12643		ENSG00000125845	TRUE	TRUE	FALSE	curated	FALSE	0.176	0.058	0.375	0.205	0.077	0.095	0.049	0	0	0	0	0	0	0	0.17	0.052	0.369	0.199	0.071	0.088	0.043	0.172	0.055	0.371	0.202	0.073	0.091	0.045	0.148	0.03	0.347	0.177	0.049	0.067	0.021	0.168	0.051	0.367
487	CPI-CS075442484	BMR1A_ACR2A_BMP2	complex:BMR1A_ACR2A	simple:P12643		ENSG00000125845	TRUE	TRUE	FALSE	curated	FALSE	0.161	0.043	0.36	0.19	0.062	0.079	0.034	0.155	0.037	0.354	0.184	0.056	0.074	0.028	0.164	0.046	0.363	0.193	0.065	0.082	0.037	0.162	0.045	0.361	0.192	0.064	0.081	0.035	0.17	0.052	0.369	0.199	0.071	0.089	0.043	0	0	0
488	CPI-CS0BE59B43E	BMR1A_AVR2B_BMP2	complex:BMR1A_AVR2B	simple:P12643		ENSG00000125845	TRUE	TRUE	FALSE	curated	FALSE	0.155	0.037	0.354	0.184	0.056	0.074	0.028	0.155	0.037	0.354	0.184	0.056	0.074	0.028	0.15	0.033	0.349	0.18	0.052	0.069	0.023	0.159	0.042	0.358	0.189	0.06	0.078	0.032	0.17	0.052	0.369	0.199	0.071	0.089	0.043	0.163	0.045	0.362
489	CPI-CS08A043594	BMR1B_AVR2A_BMP2	complex:BMR1B_AVR2A	simple:P12643		ENSG00000125845	TRUE	TRUE	FALSE	curated	FALSE	0.161	0.043	0.36	0.19	0.062	0.079	0.034	0	0	0	0	0	0	0	0.164	0.046	0.363	0.193	0.065	0.082	0.037	0.162	0.045	0.361	0.192	0.064	0.081	0.035	0.148	0.03	0.347	0.177	0.049	0.067	0.021	0	0	0
490	CPI-CS058910188	BMR1B_AVR2B_BMP2	complex:BMR1B_AVR2B	simple:P12643		ENSG00000125845	TRUE	TRUE	FALSE	curated	FALSE	0.155	0.037	0.354	0.184	0.056	0.074	0.028	0	0	0	0	0	0	0	0.15	0.033	0.349	0.18	0.052	0.069	0.023	0.159	0.042	0.358	0.189	0.06	0.078	0.032	0.148	0.03	0.347	0.177	0.049	0.067	0.021	0.163	0.045	0.362
491	CPI-CS0E54FF657	BMPR1A_BMPR2_BMP4	complex:BMPR1A_BMPR2	simple:P12644		ENSG00000125378	TRUE	TRUE	FALSE	curated	FALSE	0	0	0	0.048	0.063	0	0.047	0	0	0	0.01	0.026	0	0.009	0	0	0	0.038	0.054	0	0.037	0	0	0	0.055	0.071	0	0.054	0	0	0	0.025	0.041	0	0.024	0	0	0
492	CPI-CS0107C51C6	BMPR1B_BMPR2_BMP4	complex:BMPR1B_BMPR2	simple:P12644		ENSG00000125378	TRUE	TRUE	FALSE	curated	FALSE	0	0	0	0.031	0.047	0	0.03	0	0	0	0	0	0	0	0	0	0	0.025	0.041	0	0.024	0	0	0	0.027	0.043	0	0.027	0	0	0	0.003	0.019	0	0.002	0	0	0
493	CPI-CS012D15A88	BMR1A_ACR2A_BMP4	complex:BMR1A_ACR2A	simple:P12644		ENSG00000125378	TRUE	TRUE	FALSE	curated	FALSE	0	0	0	0.016	0.031	0	0.015	0	0	0	0.01	0.026	0	0.009	0	0	0	0.019	0.034	0	0.018	0	0	0	0.017	0.033	0	0.017	0	0	0	0.025	0.041	0	0.024	0	0	0
494	CPI-CS0BCDC40FC	BMR1A_AVR2B_BMP4	complex:BMR1A_AVR2B	simple:P12644		ENSG00000125378	TRUE	TRUE	FALSE	curated	FALSE	0	0	0	0.01	0.026	0	0.009	0	0	0	0.01	0.026	0	0.009	0	0	0	0.005	0.021	0	0.005	0	0	0	0.014	0.03	0	0.014	0	0	0	0.025	0.041	0	0.024	0	0	0
495	CPI-CS02957B1BF	BMR1B_AVR2A_BMP4	complex:BMR1B_AVR2A	simple:P12644		ENSG00000125378	TRUE	TRUE	FALSE	curated	FALSE	0	0	0	0.016	0.031	0	0.015	0	0	0	0	0	0	0	0	0	0	0.019	0.034	0	0.018	0	0	0	0.017	0.033	0	0.017	0	0	0	0.003	0.019	0	0.002	0	0	0
496	CPI-CS0E997FABD	BMR1B_AVR2B_BMP4	complex:BMR1B_AVR2B	simple:P12644		ENSG00000125378	TRUE	TRUE	FALSE	curated	FALSE	0	0	0	0.01	0.026	0	0.009	0	0	0	0	0	0	0	0	0	0	0.005	0.021	0	0.005	0	0	0	0.014	0.03	0	0.014	0	0	0	0.003	0.019	0	0.002	0	0	0
497	CPI-CS09CECD20D	BMPR1A_BMPR2_GDF5	complex:BMPR1A_BMPR2	simple:P43026		ENSG00000125965	TRUE	TRUE	FALSE	curated	FALSE	0	0	0	0	0.046	0	0	0	0	0	0	0.009	0	0	0	0	0	0	0.037	0	0	0	0	0	0	0.054	0	0	0	0	0	0	0.024	0	0	0	0	0
498	CPI-CS0700FDD27	BMPR1B_BMPR2_GDF5	complex:BMPR1B_BMPR2	simple:P43026		ENSG00000125965	TRUE	TRUE	FALSE	curated	FALSE	0	0	0	0	0.03	0	0	0	0	0	0	0	0	0	0	0	0	0	0.024	0	0	0	0	0	0	0.026	0	0	0	0	0	0	0.002	0	0	0	0	0
499	CPI-CS0DAA66443	BMR1A_ACR2A_GDF5	complex:BMR1A_ACR2A	simple:P43026		ENSG00000125965	TRUE	TRUE	FALSE	curated	FALSE	0	0	0	0	0.014	0	0	0	0	0	0	0.009	0	0	0	0	0	0	0.017	0	0	0	0	0	0	0.016	0	0	0	0	0	0	0.024	0	0	0	0	0
500	CPI-CS036BF2AC7	BMR1A_AVR2B_GDF5	complex:BMR1A_AVR2B	simple:P43026		ENSG00000125965	TRUE	TRUE	FALSE	curated	FALSE	0	0	0	0	0.009	0	0	0	0	0	0	0.009	0	0	0	0	0	0	0.004	0	0	0	0	0	0	0.013	0	0	0	0	0	0	0.024	0	0	0	0	0
501	CPI-CS069E2161D	BMR1B_AVR2A_GDF5	complex:BMR1B_AVR2A	simple:P43026		ENSG00000125965	TRUE	TRUE	FALSE	curated	FALSE	0	0	0	0	0.014	0	0	0	0	0	0	0	0	0	0	0	0	0	0.017	0	0	0	0	0	0	0.016	0	0	0	0	0	0	0.002	0	0	0	0	0
502	CPI-CS089A36491	BMR1B_AVR2B_GDF5	complex:BMR1B_AVR2B	simple:P43026		ENSG00000125965	TRUE	TRUE	FALSE	curated	FALSE	0	0	0	0	0.009	0	0	0	0	0	0	0	0	0	0	0	0	0	0.004	0	0	0	0	0	0	0.013	0	0	0	0	0	0	0.002	0	0	0	0	0
503	CPI-CS0B9A4CA4D	BMPR1A_BMPR2_GDF6	complex:BMPR1A_BMPR2	simple:Q6KF10		ENSG00000156466	TRUE	TRUE	FALSE	curated	FALSE	0	0	0	0	0	0	0.047	0	0	0	0	0	0	0.01	0	0	0	0	0	0	0.038	0	0	0	0	0	0	0.054	0	0	0	0	0	0	0.025	0	0	0
504	CPI-CS0C623F17A	BMPR1B_BMPR2_GDF6	complex:BMPR1B_BMPR2	simple:Q6KF10		ENSG00000156466	TRUE	TRUE	FALSE	curated	FALSE	0	0	0	0	0	0	0.031	0	0	0	0	0	0	0	0	0	0	0	0	0	0.024	0	0	0	0	0	0	0.027	0	0	0	0	0	0	0.003	0	0	0
505	CPI-CS04C402DFB	BMR1A_ACR2A_GDF6	complex:BMR1A_ACR2A	simple:Q6KF10		ENSG00000156466	TRUE	TRUE	FALSE	curated	FALSE	0	0	0	0	0	0	0.015	0	0	0	0	0	0	0.01	0	0	0	0	0	0	0.018	0	0	0	0	0	0	0.017	0	0	0	0	0	0	0.025	0	0	0
506	CPI-CS0546460D1	BMR1A_AVR2B_GDF6	complex:BMR1A_AVR2B	simple:Q6KF10		ENSG00000156466	TRUE	TRUE	FALSE	curated	FALSE	0	0	0	0	0	0	0.01	0	0	0	0	0	0	0.01	0	0	0	0	0	0	0.005	0	0	0	0	0	0	0.014	0	0	0	0	0	0	0.025	0	0	0
507	CPI-CS0D9226707	BMR1B_AVR2A_GDF6	complex:BMR1B_AVR2A	simple:Q6KF10		ENSG00000156466	TRUE	TRUE	FALSE	curated	FALSE	0	0	0	0	0	0	0.015	0	0	0	0	0	0	0	0	0	0	0	0	0	0.018	0	0	0	0	0	0	0.017	0	0	0	0	0	0	0.003	0	0	0
508	CPI-CS027F8BD7E	BMR1B_AVR2B_GDF6	complex:BMR1B_AVR2B	simple:Q6KF10		ENSG00000156466	TRUE	TRUE	FALSE	curated	FALSE	0	0	0	0	0	0	0.01	0	0	0	0	0	0	0	0	0	0	0	0	0	0.005	0	0	0	0	0	0	0.014	0	0	0	0	0	0	0.003	0	0	0
509	CPI-CS0CFA0E4C5	BMPR1A_BMPR2_GDF7	complex:BMPR1A_BMPR2	simple:Q7Z4P5		ENSG00000143869	TRUE	TRUE	FALSE	curated	FALSE	0	0	0	0	0.049	0.06	0.047	0	0	0	0	0.011	0.022	0.009	0	0	0	0	0.039	0.05	0.037	0	0	0	0	0.056	0.067	0.054	0	0	0	0	0.026	0.037	0.024	0	0	0
510	CPI-CS027D7A724	BMPR1B_BMPR2_GDF7	complex:BMPR1B_BMPR2	simple:Q7Z4P5		ENSG00000143869	TRUE	TRUE	FALSE	curated	FALSE	0	0	0	0	0.032	0.043	0.03	0	0	0	0	0	0	0	0	0	0	0	0.026	0.037	0.024	0	0	0	0	0.029	0.039	0.027	0	0	0	0	0.004	0.015	0.002	0	0	0
511	CPI-CS05789C9A0	BMR1A_ACR2A_GDF7	complex:BMR1A_ACR2A	simple:Q7Z4P5		ENSG00000143869	TRUE	TRUE	FALSE	curated	FALSE	0	0	0	0	0.017	0.028	0.015	0	0	0	0	0.011	0.022	0.009	0	0	0	0	0.02	0.031	0.018	0	0	0	0	0.019	0.03	0.017	0	0	0	0	0.026	0.037	0.024	0	0	0
512	CPI-CS0E5078EDE	BMR1A_AVR2B_GDF7	complex:BMR1A_AVR2B	simple:Q7Z4P5		ENSG00000143869	TRUE	TRUE	FALSE	curated	FALSE	0	0	0	0	0.011	0.022	0.009	0	0	0	0	0.011	0.022	0.009	0	0	0	0	0.007	0.018	0.005	0	0	0	0	0.016	0.026	0.014	0	0	0	0	0.026	0.037	0.024	0	0	0
513	CPI-CS0BDA0D08C	BMR1B_AVR2A_GDF7	complex:BMR1B_AVR2A	simple:Q7Z4P5		ENSG00000143869	TRUE	TRUE	FALSE	curated	FALSE	0	0	0	0	0.017	0.028	0.015	0	0	0	0	0	0	0	0	0	0	0	0.02	0.031	0.018	0	0	0	0	0.019	0.03	0.017	0	0	0	0	0.004	0.015	0.002	0	0	0
514	CPI-CS055E15573	BMR1B_AVR2B_GDF7	complex:BMR1B_AVR2B	simple:Q7Z4P5		ENSG00000143869	TRUE	TRUE	FALSE	curated	FALSE	0	0	0	0	0.011	0.022	0.009	0	0	0	0	0	0	0	0	0	0	0	0.007	0.018	0.005	0	0	0	0	0.016	0.026	0.014	0	0	0	0	0.004	0.015	0.002	0	0	0
515	CPI-CS0569B9B91	BMPR1B_BMPR2_BMPR1A	complex:BMPR1B_BMPR2	simple:P36894		ENSG00000107779	FALSE	TRUE	TRUE	curated	FALSE	0.076	0.038	0.066	0.083	0.053	0.077	0.047	0	0	0	0	0	0	0	0.07	0.032	0.06	0.077	0.047	0.071	0.041	0.072	0.034	0.062	0.079	0.049	0.073	0.043	0.048	0.01	0.038	0.055	0.025	0.049	0.019	0.068	0.03	0.059
516	CPI-CS09F35DDEB	ACVR_1B2A receptor_MSTN	complex:ACVR_1B2A receptor	simple:O14793		ENSG00000138379	TRUE	TRUE	FALSE	curated	FALSE	0	0.016	0	0	0	0	0	0	0.023	0	0	0	0	0	0	0.019	0	0	0	0	0	0	0.018	0	0	0	0	0	0	0.032	0	0	0	0	0	0	0	0
517	CPI-CS0AED3F8E8	ACVR_1B2B receptor_MSTN	complex:ACVR_1B2B receptor	simple:O14793		ENSG00000138379	TRUE	TRUE	FALSE	curated	FALSE	0	0.01	0	0	0	0	0	0	0.013	0	0	0	0	0	0	0.006	0	0	0	0	0	0	0.014	0	0	0	0	0	0	0.032	0	0	0	0	0	0	0.018	0
518	CPI-CS04F78ACD6	ACVR_1B2A receptor_GDF11	complex:ACVR_1B2A receptor	simple:O95390		ENSG00000135414	TRUE	TRUE	FALSE	curated	FALSE	0.015	0	0.018	0.02	0.044	0.038	0.052	0.022	0	0.024	0.026	0.051	0.045	0.058	0.018	0	0.021	0.023	0.047	0.041	0.055	0.017	0	0.019	0.021	0.046	0.04	0.053	0.032	0	0.034	0.036	0.06	0.054	0.068	0	0	0
519	CPI-CS0384572FE	ACVR_1B2B receptor_GDF11	complex:ACVR_1B2B receptor	simple:O95390		ENSG00000135414	TRUE	TRUE	FALSE	curated	FALSE	0.009	0	0.012	0.014	0.038	0.032	0.046	0.012	0	0.014	0.016	0.041	0.035	0.048	0.005	0	0.007	0.009	0.034	0.028	0.041	0.014	0	0.016	0.018	0.043	0.036	0.05	0.032	0	0.034	0.036	0.06	0.054	0.068	0.017	0	0.02
520	CPI-CS0C8F1E01F	ACVR_1B2A receptor_BMP3	complex:ACVR_1B2A receptor	simple:P12645		ENSG00000152785	TRUE	TRUE	FALSE	curated	FALSE	0	0	0	0	0.014	0	0	0	0	0	0	0.021	0	0	0	0	0	0	0.017	0	0	0	0	0	0	0.016	0	0	0	0	0	0	0.031	0	0	0	0	0
521	CPI-CS06C0EEFCB	ACVR_1B2B receptor_GDF10	complex:ACVR_1B2B receptor	simple:P55107		ENSG00000266524	TRUE	TRUE	FALSE	curated	FALSE	0	0	0	0	0.009	0	0	0	0	0	0	0.011	0	0	0	0	0	0	0.004	0	0	0	0	0	0	0.013	0	0	0	0	0	0	0.031	0	0	0	0	0
522	CPI-CS0B2F2EF5D	ACVR_1B2B receptor_GDF3	complex:ACVR_1B2B receptor	simple:Q9NR23		ENSG00000184344	TRUE	TRUE	FALSE	curated	FALSE	0	0	0	0	0.013	0	0	0	0	0	0	0.015	0	0	0	0	0	0	0.008	0	0	0	0	0	0	0.017	0	0	0	0	0	0	0.035	0	0	0	0	0
523	CPI-CS0A66DB1CA	CD8 receptor_LCK	complex:CD8 receptor	simple:P06239		ENSG00000182866	FALSE	TRUE	FALSE	curated	FALSE	0.006	0	0.005	0.003	0.003	0	0.343	0	0	0	0	0	0	0	0.006	0	0.005	0.003	0.003	0	0.344	0.005	0	0.004	0.002	0.002	0	0.343	0	0	0	0	0	0	0	0	0	0
524	CPI-CS0715DE78D	CD94:NKG2A_HLA-E	complex:CD94:NKG2A	simple:P13747		ENSG00000204592	FALSE	TRUE	FALSE	curated	FALSE	0	0	0	0	0	0	0	0	0	0	0	0	0	0	0	0	0	0	0	0	0	0	0	0	0	0	0	0	0	0	0	0	0	0	0	0	0	0
525	CPI-CS05AB368CE	CD94:NKG2C_HLA-E	complex:CD94:NKG2C	simple:P13747		ENSG00000204592	FALSE	TRUE	FALSE	curated	FALSE	0	0	0	0	0	0	0	0	0	0	0	0	0	0	0	0	0	0	0	0	0	0	0	0	0	0	0	0	0	0	0	0	0	0	0	0	0	0
526	CPI-CS0023FA839	CD94:NKG2E_HLA-E	complex:CD94:NKG2E	simple:P13747		ENSG00000204592	FALSE	TRUE	FALSE	curated	FALSE	0	0	0	0	0	0	0	0	0	0	0	0	0	0	0	0	0	0	0	0	0	0	0	0	0	0	0	0	0	0	0	0	0	0	0	0	0	0
527	CPI-CS0B0B35928	CNTF-1R_CNTF	complex:CNTF-1R	simple:P26441		ENSG00000242689	TRUE	TRUE	FALSE	curated	FALSE	0	0	0	0	0.006	0	0	0	0	0	0	0	0	0	0	0	0	0	0.007	0	0	0	0	0	0	0.004	0	0	0	0	0	0	0	0	0	0	0	0
528	CPI-SS0D795AC00	EGFR_CNTF	simple:P00533	simple:P26441	ENSG00000146648	ENSG00000242689	TRUE	TRUE	FALSE	InnateDB-All	FALSE	0	0	0	0	0.352	0	0	0	0	0	0	0.044	0	0	0	0	0	0	0.418	0	0	0	0	0	0	0.375	0	0	0	0	0	0	0.05	0	0	0	0	0
529	CPI-CS0EB5F7B6F	CNTF-1R_CLCF1	complex:CNTF-1R	simple:Q9UBD9		ENSG00000175505	TRUE	TRUE	FALSE	curated	FALSE	0.042	0.01	0.042	0.05	0.02	0.012	0.015	0	0	0	0	0	0	0	0.043	0.011	0.043	0.051	0.021	0.013	0.016	0.04	0.008	0.04	0.048	0.018	0.011	0.013	0	0	0	0	0	0	0	0	0	0
530	CPI-SS0B02DE712	EGFR_NRG1	simple:P00533	simple:Q02297	ENSG00000146648	ENSG00000157168	TRUE	TRUE	TRUE	I2D,IMEx,InnateDB-All,IntAct	FALSE	0.368	0.354	0.382	0.372	0.355	0.363	0.354	0.06	0.046	0.074	0.065	0.047	0.055	0.046	0.434	0.42	0.447	0.438	0.42	0.429	0.42	0.391	0.377	0.404	0.395	0.378	0.386	0.377	0.066	0.052	0.079	0.07	0.052	0.06	0.051	0.228	0.214	0.241
531	CPI-SS076BC3BA6	HLA-DPB1_NRG1	simple:HLADPB1	simple:Q02297	ENSG00000223865	ENSG00000157168	TRUE	TRUE	TRUE	InnateDB-All	FALSE	0.128	0.114	0.141	0.132	0.114	0.123	0.114	1.318	1.304	1.331	1.322	1.305	1.313	1.304	0.08	0.065	0.093	0.084	0.066	0.074	0.065	0.142	0.128	0.155	0.146	0.128	0.136	0.127	0.473	0.459	0.487	0.477	0.46	0.468	0.459	0.162	0.148	0.175
532	CPI-SS09375CA29	ADGRL1_NRG1	simple:O94910	simple:Q02297	ENSG00000072071	ENSG00000157168	TRUE	TRUE	TRUE	InnateDB-All	FALSE	0.041	0.027	0.054	0.045	0.028	0.036	0.027	0.032	0.017	0.045	0.036	0.018	0.026	0.017	0.046	0.031	0.059	0.05	0.032	0.04	0.031	0.043	0.029	0.056	0.047	0.029	0.038	0.029	0.042	0.027	0.055	0.046	0.028	0.036	0.027	0.04	0.026	0.053
533	CPI-SS0BF9FA3F2	ERBB3_NRG1	simple:P21860	simple:Q02297	ENSG00000065361	ENSG00000157168	TRUE	TRUE	TRUE	curated	FALSE	0.174	0.16	0.187	0.178	0.16	0.168	0.159	0.036	0.022	0.049	0.04	0.022	0.031	0.021	0.192	0.178	0.205	0.196	0.179	0.187	0.178	0.192	0.178	0.206	0.197	0.179	0.187	0.178	0.035	0.02	0.048	0.039	0.021	0.029	0.02	0.254	0.239	0.267
534	CPI-SS0E25CE362	EGFR_TGFA	simple:P00533	simple:P01135	ENSG00000146648	ENSG00000163235	TRUE	TRUE	FALSE	curated	FALSE	0.407	0.392	0.506	0.397	0.367	0.458	0.356	0.099	0.084	0.198	0.089	0.06	0.15	0.049	0.473	0.457	0.572	0.463	0.433	0.523	0.422	0.43	0.415	0.529	0.42	0.39	0.481	0.379	0.104	0.089	0.203	0.095	0.065	0.155	0.054	0.267	0.251	0.366
535	CPI-SS0055264F3	EGFR_TGFB1	simple:P00533	simple:P01137	ENSG00000146648	ENSG00000105329	TRUE	TRUE	FALSE	IMEx,InnateDB-All,MINT	FALSE	0.595	0.633	0.882	0.632	0.467	0.568	0.557	0.287	0.325	0.574	0.324	0.159	0.26	0.249	0.661	0.699	0.948	0.698	0.533	0.634	0.622	0.618	0.656	0.905	0.655	0.49	0.591	0.58	0.292	0.331	0.579	0.329	0.164	0.265	0.254	0.455	0.493	0.742
536	CPI-SS00EDDD458	EGFR_MIF	simple:P00533	simple:P14174	ENSG00000146648	ENSG00000240972	TRUE	TRUE	FALSE	IMEx,InnateDB-All	FALSE	0.913	0.666	0.989	0.972	0.595	0.969	0.594	0.606	0.358	0.681	0.665	0.287	0.661	0.287	0.979	0.731	1.055	1.038	0.661	1.034	0.66	0.936	0.689	1.012	0.995	0.618	0.992	0.617	0.611	0.363	0.687	0.67	0.293	0.666	0.292	0.773	0.525	0.849
537	CPI-SS00EDDD458	EGFR_MIF	simple:P00533	simple:P14174	ENSG00000146648	ENSG00000276701	TRUE	TRUE	FALSE	IMEx,InnateDB-All	FALSE	0.913	0.666	0.989	0.972	0.595	0.969	0.594	0.606	0.358	0.681	0.665	0.287	0.661	0.287	0.979	0.731	1.055	1.038	0.661	1.034	0.66	0.936	0.689	1.012	0.995	0.618	0.992	0.617	0.611	0.363	0.687	0.67	0.293	0.666	0.292	0.773	0.525	0.849
538	CPI-SS0ABC5C1B8	CD74_MIF	simple:P04233	simple:P14174	ENSG00000019582	ENSG00000240972	TRUE	TRUE	FALSE	I2D,InnateDB-All	FALSE	1.292	1.044	1.368	1.351	0.974	1.347	0.973	2.733	2.485	2.809	2.792	2.415	2.788	2.414	1.155	0.907	1.231	1.214	0.837	1.211	0.836	1.305	1.057	1.381	1.364	0.987	1.36	0.986	1.86	1.612	1.936	1.919	1.542	1.915	1.541	1.532	1.285	1.608
539	CPI-SS0ABC5C1B8	CD74_MIF	simple:P04233	simple:P14174	ENSG00000019582	ENSG00000276701	TRUE	TRUE	FALSE	I2D,InnateDB-All	FALSE	1.292	1.044	1.368	1.351	0.974	1.347	0.973	2.733	2.485	2.809	2.792	2.415	2.788	2.414	1.155	0.907	1.231	1.214	0.837	1.211	0.836	1.305	1.057	1.381	1.364	0.987	1.36	0.986	1.86	1.612	1.936	1.919	1.542	1.915	1.541	1.532	1.285	1.608
540	CPI-SS0481D83A4	EGFR_AREG	simple:P00533	simple:P15514	ENSG00000146648	ENSG00000109321	TRUE	TRUE	FALSE	curated	FALSE	0.425	0.416	0.629	0.487	0.374	0.39	0.455	0.117	0.108	0.321	0.179	0.066	0.082	0.147	0.491	0.481	0.695	0.553	0.439	0.456	0.521	0.448	0.439	0.652	0.51	0.397	0.413	0.478	0.123	0.113	0.326	0.185	0.071	0.087	0.152	0.285	0.275	0.489
541	CPI-SS0D4C221B8	ICAM1_AREG	simple:P05362	simple:P15514	ENSG00000090339	ENSG00000109321	TRUE	TRUE	FALSE	InnateDB-All	FALSE	0.172	0.162	0.376	0.234	0.12	0.137	0.202	0.374	0.365	0.578	0.436	0.323	0.339	0.404	0.192	0.183	0.396	0.254	0.141	0.157	0.222	0.189	0.179	0.393	0.251	0.137	0.154	0.219	0.47	0.461	0.674	0.532	0.419	0.435	0.5	0.148	0.138	0.351
542	CPI-SS08CA619FE	EGFR_GRN	simple:P00533	simple:P28799	ENSG00000146648	ENSG00000030582	TRUE	TRUE	FALSE	InnateDB-All	FALSE	1.118	1.273	1.09	1.068	0.665	1.19	0.47	0.81	0.965	0.782	0.76	0.358	0.882	0.162	1.183	1.339	1.156	1.134	0.731	1.255	0.536	1.141	1.296	1.113	1.091	0.688	1.213	0.493	0.815	0.97	0.787	0.766	0.363	0.887	0.167	0.977	1.133	0.95
543	CPI-SS0DA033F03	TNFRSF1A_GRN	simple:P19438	simple:P28799	ENSG00000067182	ENSG00000030582	TRUE	TRUE	FALSE	IMEx,InnateDB-All,MINT	FALSE	1.099	1.255	1.072	1.05	0.647	1.171	0.452	1.009	1.164	0.981	0.96	0.557	1.081	0.361	1.105	1.26	1.077	1.056	0.653	1.177	0.457	1.117	1.272	1.089	1.067	0.664	1.189	0.469	1.046	1.201	1.018	0.996	0.593	1.118	0.398	1.12	1.275	1.092
544	CPI-SS054D158CC	NTRK1_GRN	simple:P04629	simple:P28799	ENSG00000198400	ENSG00000030582	TRUE	TRUE	FALSE	InnateDB-All	FALSE	0	0	0	0	0	0	0	0	0	0	0	0	0	0	0	0	0	0	0	0	0	0	0	0	0	0	0	0	0	0	0	0	0	0	0	0	0	0
545	CPI-SS0C4E86714	TNFRSF1B_GRN	simple:P20333	simple:P28799	ENSG00000028137	ENSG00000030582	TRUE	TRUE	FALSE	IMEx,InnateDB-All,MINT	FALSE	0.769	0.925	0.742	0.72	0.317	0.841	0.122	1.018	1.173	0.991	0.969	0.566	1.09	0.37	0.769	0.924	0.741	0.72	0.317	0.841	0.121	0.768	0.923	0.74	0.718	0.316	0.84	0.12	0.888	1.043	0.86	0.839	0.436	0.96	0.24	0	0	0
546	CPI-SS0A19E9C34	EGFR_BTC	simple:P00533	simple:P35070	ENSG00000146648	ENSG00000174808	TRUE	TRUE	FALSE	curated	FALSE	0.378	0.358	0.367	0.377	0.356	0.442	0.355	0.07	0.051	0.059	0.07	0.048	0.134	0.047	0.443	0.424	0.433	0.443	0.422	0.508	0.421	0.401	0.381	0.39	0.4	0.379	0.465	0.378	0.075	0.056	0.065	0.075	0.053	0.139	0.052	0.237	0.218	0.227
547	CPI-SS06BC4D123	ERBB3_BTC	simple:P21860	simple:P35070	ENSG00000065361	ENSG00000174808	TRUE	TRUE	FALSE	curated	FALSE	0.183	0.164	0.173	0.183	0.161	0.247	0.16	0.045	0.026	0.035	0.045	0.024	0.11	0.022	0.202	0.182	0.191	0.201	0.18	0.266	0.179	0.202	0.183	0.191	0.202	0.18	0.266	0.179	0.044	0.025	0.034	0.044	0.022	0.108	0.021	0.263	0.244	0.253
548	CPI-SS088A0A760	EGFR_COPA	simple:P00533	simple:P53621	ENSG00000146648	ENSG00000122218	TRUE	TRUE	FALSE	InnateDB-All	FALSE	0.535	0.497	0.535	0.561	0.512	0.519	0.438	0.228	0.189	0.227	0.253	0.204	0.211	0.13	0.601	0.563	0.601	0.627	0.578	0.585	0.504	0.558	0.52	0.558	0.584	0.535	0.542	0.461	0.233	0.195	0.232	0.258	0.209	0.217	0.135	0.395	0.357	0.395
549	CPI-SS0302E8E8F	CD74_COPA	simple:P04233	simple:P53621	ENSG00000019582	ENSG00000122218	TRUE	TRUE	FALSE	IMEx,IntAct	FALSE	0.914	0.876	0.913	0.939	0.89	0.898	0.817	2.355	2.317	2.354	2.38	2.331	2.339	2.258	0.777	0.739	0.777	0.803	0.754	0.761	0.68	0.927	0.889	0.926	0.952	0.904	0.911	0.83	1.482	1.444	1.481	1.507	1.458	1.466	1.384	1.154	1.116	1.154
550	CPI-SS0E6E8A727	NTRK1_COPA	simple:P04629	simple:P53621	ENSG00000198400	ENSG00000122218	TRUE	TRUE	FALSE	InnateDB-All	FALSE	0	0	0	0	0	0	0	0	0	0	0	0	0	0	0	0	0	0	0	0	0	0	0	0	0	0	0	0	0	0	0	0	0	0	0	0	0	0
551	CPI-SS07F042076	EGFR_EPGN	simple:P00533	simple:Q6UW88	ENSG00000146648	ENSG00000182585	TRUE	TRUE	FALSE	curated	FALSE	0.353	0.355	0.354	0.352	0.353	0	0	0.045	0.047	0.046	0.045	0.045	0	0	0.419	0.421	0.42	0.418	0.419	0	0	0.376	0.378	0.377	0.375	0.376	0	0	0.051	0.052	0.052	0.05	0.05	0	0	0.213	0.215	0.214
552	CPI-SS0C10824C7	EGFR_HBEGF	simple:P00533	simple:Q99075	ENSG00000146648	ENSG00000113070	TRUE	TRUE	TRUE	curated	FALSE	0.409	0.635	0.488	0.429	0.576	0.376	0.369	0.101	0.327	0.18	0.121	0.268	0.069	0.062	0.474	0.701	0.554	0.495	0.642	0.442	0.435	0.432	0.658	0.511	0.452	0.599	0.399	0.392	0.106	0.332	0.185	0.127	0.273	0.074	0.067	0.268	0.495	0.348
553	CPI-SS0632A027A	CD44_HBEGF	simple:P16070	simple:Q99075	ENSG00000026508	ENSG00000113070	TRUE	TRUE	TRUE	I2D,InnateDB-All	FALSE	0.893	1.119	0.972	0.914	1.06	0.861	0.854	0.546	0.772	0.625	0.566	0.713	0.514	0.507	0.916	1.142	0.995	0.936	1.083	0.883	0.877	0.861	1.088	0.941	0.882	1.029	0.829	0.822	0.167	0.393	0.246	0.187	0.334	0.135	0.128	0.83	1.056	0.909
554	CPI-SS03098AC28	ERBB4_HBEGF	simple:Q15303	simple:Q99075	ENSG00000178568	ENSG00000113070	TRUE	TRUE	TRUE	curated	FALSE	0	0	0	0	0	0	0	0	0	0	0	0	0	0	0	0	0	0	0	0	0	0	0	0	0	0	0	0	0.057	0.283	0.136	0.077	0.224	0.025	0.018	0	0	0
555	CPI-SS05D23BCE8	HLA-DPB1_TNFSF13B	simple:HLADPB1	simple:Q9Y275	ENSG00000223865	ENSG00000102524	TRUE	TRUE	FALSE	InnateDB-All	FALSE	0.135	0.642	0.114	0.129	0.118	0.141	0.159	1.325	1.832	1.305	1.319	1.309	1.331	1.349	0.086	0.594	0.066	0.081	0.07	0.092	0.11	0.148	0.656	0.128	0.143	0.132	0.154	0.172	0.48	0.987	0.46	0.474	0.464	0.486	0.504	0.168	0.676	0.148
556	CPI-SS03C51D352	TNFRSF13B_TNFSF13B	simple:O14836	simple:Q9Y275	ENSG00000240505	ENSG00000102524	TRUE	TRUE	FALSE	curated	FALSE	0	0	0	0	0	0	0	0	0	0	0	0	0	0	0	0	0	0	0	0	0	0	0	0	0	0	0	0	0	0	0	0	0	0	0	0	0	0
557	CPI-SS03133B4F2	TFRC_TNFSF13B	simple:P02786	simple:Q9Y275	ENSG00000072274	ENSG00000102524	TRUE	TRUE	FALSE	IMEx,IntAct	FALSE	0.128	0.635	0.107	0.122	0.111	0.133	0.152	0.286	0.794	0.266	0.281	0.27	0.292	0.31	0.159	0.666	0.139	0.153	0.143	0.165	0.183	0.126	0.633	0.106	0.12	0.11	0.132	0.15	0.102	0.609	0.082	0.096	0.086	0.108	0.126	0.18	0.687	0.16
558	CPI-SS0F00D756A	CD40_TNFSF13B	simple:P25942	simple:Q9Y275	ENSG00000101017	ENSG00000102524	TRUE	TRUE	FALSE	I2D,InnateDB	FALSE	0.079	0.586	0.058	0.073	0.062	0.084	0.103	0.224	0.731	0.203	0.218	0.207	0.229	0.247	0.101	0.608	0.081	0.095	0.085	0.107	0.125	0.101	0.608	0.081	0.095	0.085	0.107	0.125	0.159	0.666	0.138	0.153	0.142	0.164	0.182	0.077	0.584	0.056
559	CPI-SS0E2863F09	TNFRSF17_TNFSF13B	simple:Q02223	simple:Q9Y275	ENSG00000048462	ENSG00000102524	TRUE	TRUE	FALSE	curated	FALSE	0	0	0	0	0	0	0	0	0	0	0	0	0	0	0	0	0	0	0	0	0	0	0	0	0	0	0	0	0	0	0	0	0	0	0	0	0	0
560	CPI-SS09648FAA9	TNFRSF13C_TNFSF13B	simple:Q96RJ3	simple:Q9Y275	ENSG00000159958	ENSG00000102524	TRUE	TRUE	FALSE	guidetopharmacology.org	FALSE	0.026	0.534	0.006	0.021	0.01	0.032	0.05	0.025	0.532	0.005	0.019	0.009	0.031	0.049	0.027	0.534	0.007	0.021	0.011	0.033	0.051	0.026	0.534	0.006	0.021	0.01	0.032	0.05	0.023	0.531	0.003	0.018	0.007	0.029	0.047	0.03	0.538	0.01
561	CPI-SS09808DEAE	CD74_APP	simple:P04233	simple:P05067	ENSG00000019582	ENSG00000142192	FALSE	TRUE	FALSE	curated	FALSE	1.231	0.906	1.298	1.271	1.376	1.192	0.802	2.672	2.347	2.739	2.712	2.817	2.633	2.243	1.094	0.77	1.161	1.135	1.24	1.055	0.665	1.244	0.919	1.311	1.285	1.39	1.205	0.815	1.799	1.474	1.866	1.839	1.944	1.76	1.37	1.472	1.147	1.538
562	CPI-SS09C4FCB90	ICAM1_SPN	simple:P05362	simple:P16150	ENSG00000090339	ENSG00000197471	FALSE	TRUE	FALSE	curated	FALSE	0.1	0.139	0	0.1	0	0	0.214	0.302	0.341	0	0.302	0	0	0.416	0.12	0.159	0	0.121	0	0	0.235	0.117	0.156	0	0.117	0	0	0.231	0.398	0.437	0	0.399	0	0	0.513	0.075	0.114	0
563	CPI-SS0E9A581F8	ICAM1_ITGAL	simple:P05362	simple:P20701	ENSG00000090339	ENSG00000005844	FALSE	TRUE	TRUE	curated	FALSE	0.1	0.155	0.099	0.099	0	0	0.217	0.302	0.358	0.301	0.302	0	0	0.419	0.12	0.176	0.12	0.12	0	0	0.237	0.117	0.172	0.116	0.116	0	0	0.234	0.398	0.454	0.398	0.398	0	0	0.515	0.075	0.131	0.075
564	CPI-SC0F4AC5AA2	ICAM1_aLb2 complex	simple:P05362	complex:aLb2 complex	ENSG00000090339		FALSE	TRUE	FALSE	curated	TRUE	0.1	0.155	0.099	0.099	0	0	0.217	0.302	0.358	0.301	0.302	0	0	0.419	0.12	0.176	0.12	0.12	0	0	0.237	0.117	0.172	0.116	0.116	0	0	0.234	0.398	0.454	0.398	0.398	0	0	0.515	0.075	0.131	0.075
565	CPI-SC063BC3DDE	ICAM2_aLb2 complex	simple:P13598	complex:aLb2 complex	ENSG00000108622		FALSE	FALSE	FALSE	curated	TRUE	0.021	0.077	0.021	0.021	0	0	0.138	0.034	0.09	0.033	0.033	0	0	0.151	0.015	0.07	0.014	0.014	0	0	0.132	0.006	0.062	0.006	0.006	0	0	0.123	0.26	0.316	0.26	0.26	0	0	0.377	0	0	0
566	CPI-SC0329D5397	ICAM3_aLb2 complex	simple:P32942	complex:aLb2 complex	ENSG00000076662		FALSE	FALSE	FALSE	curated	TRUE	0.014	0.069	0.013	0.013	0	0	0.13	0.039	0.095	0.039	0.039	0	0	0.156	0.005	0.061	0.005	0.005	0	0	0.122	0.008	0.063	0.007	0.007	0	0	0.124	0.032	0.087	0.031	0.031	0	0	0.149	0.014	0.069	0.013
567	CPI-SC092659F65	ICAM4_aLb2 complex	simple:Q14773	complex:aLb2 complex	ENSG00000105371		TRUE	FALSE	FALSE	curated	TRUE	0.027	0.083	0.027	0.027	0	0	0.144	0.017	0.073	0.017	0.017	0	0	0.134	0.01	0.065	0.009	0.009	0	0	0.126	0.016	0.072	0.016	0.016	0	0	0.133	0.206	0.261	0.205	0.205	0	0	0.323	0	0	0
568	CPI-SC08923F7F7	F11R_aLb2 complex	simple:Q9Y624	complex:aLb2 complex	ENSG00000158769		FALSE	TRUE	FALSE	curated	TRUE	0.375	0.431	0.375	0.375	0	0	0.492	0.114	0.17	0.114	0.114	0	0	0.231	0.463	0.518	0.462	0.462	0	0	0.58	0.432	0.488	0.432	0.432	0	0	0.549	0.139	0.195	0.139	0.139	0	0	0.256	0.386	0.441	0.385
569	CPI-SS0A4F27388	TNFRSF1A_FASLG	simple:P19438	simple:P48023	ENSG00000067182	ENSG00000117560	TRUE	TRUE	FALSE	I2D,InnateDB-All	FALSE	0	0	0.335	0.335	0	0	0.432	0	0	0.244	0.244	0	0	0.341	0	0	0.34	0.34	0	0	0.437	0	0	0.352	0.352	0	0	0.449	0	0	0.281	0.281	0	0	0.378	0	0	0.355
570	CPI-SS0049FD74F	TNFRSF10B_FASLG	simple:O14763	simple:P48023	ENSG00000120889	ENSG00000117560	TRUE	TRUE	FALSE	I2D,InnateDB-All	FALSE	0	0	0.103	0.103	0	0	0.2	0	0	0.052	0.052	0	0	0.149	0	0	0.142	0.142	0	0	0.239	0	0	0.124	0.123	0	0	0.221	0	0	0.135	0.135	0	0	0.232	0	0	0.049
571	CPI-SS03A0C857B	FAS_FASLG	simple:P25445	simple:P48023	ENSG00000026103	ENSG00000117560	TRUE	TRUE	FALSE	curated	FALSE	0	0	0.078	0.078	0	0	0.175	0	0	0.03	0.029	0	0	0.127	0	0	0.053	0.053	0	0	0.15	0	0	0.107	0.107	0	0	0.204	0	0	0.04	0.04	0	0	0.137	0	0	0.03
572	CPI-SS004A073E1	NTRK1_NTF3	simple:P04629	simple:P20783	ENSG00000198400	ENSG00000185652	TRUE	TRUE	FALSE	curated	FALSE	0	0	0	0	0	0	0	0	0	0	0	0	0	0	0	0	0	0	0	0	0	0	0	0	0	0	0	0	0	0	0	0	0	0	0	0	0	0
573	CPI-SS0ADA587B4	NGFR_NTF3	simple:P08138	simple:P20783	ENSG00000064300	ENSG00000185652	TRUE	TRUE	FALSE	curated	FALSE	0	0	0.011	0.008	0.009	0	0.011	0	0	0.007	0.004	0.005	0	0.007	0	0	0.013	0.01	0.011	0	0.013	0	0	0.005	0.002	0.003	0	0.005	0	0	0.005	0.003	0.004	0	0.006	0	0	0
574	CPI-SS0B1AB068C	NTRK1_GPI	simple:P04629	simple:P06744	ENSG00000198400	ENSG00000105220	TRUE	TRUE	FALSE	InnateDB-All	FALSE	0	0	0	0	0	0	0	0	0	0	0	0	0	0	0	0	0	0	0	0	0	0	0	0	0	0	0	0	0	0	0	0	0	0	0	0	0	0
575	CPI-SS0B1AB068C	NTRK1_GPI	simple:P04629	simple:P06744	ENSG00000198400	ENSG00000282019	TRUE	TRUE	FALSE	InnateDB-All	FALSE	0	0	0	0	0	0	0	0	0	0	0	0	0	0	0	0	0	0	0	0	0	0	0	0	0	0	0	0	0	0	0	0	0	0	0	0	0	0
576	CPI-SS0391D4602	NTRK1_NAMPT	simple:P04629	simple:P43490	ENSG00000198400	ENSG00000105835	TRUE	TRUE	FALSE	InnateDB-All	FALSE	0	0	0	0	0	0	0	0	0	0	0	0	0	0	0	0	0	0	0	0	0	0	0	0	0	0	0	0	0	0	0	0	0	0	0	0	0	0
577	CPI-SS00A6D366F	ADORA2A_NAMPT	simple:P29274	simple:P43490	ENSG00000128271	ENSG00000105835	TRUE	TRUE	FALSE	I2D,IMEx,InnateDB-All,MINT	FALSE	0	0	0	0	0	0	0	0	0	0	0	0	0	0	0	0	0	0	0	0	0	0	0	0	0	0	0	0	0.339	0.68	0.488	0.427	0.566	0.286	0.278	0	0	0
578	CPI-SS05D1A6BEF	NTRK1_AIMP1	simple:P04629	simple:Q12904	ENSG00000198400	ENSG00000164022	TRUE	TRUE	FALSE	InnateDB-All	FALSE	0	0	0	0	0	0	0	0	0	0	0	0	0	0	0	0	0	0	0	0	0	0	0	0	0	0	0	0	0	0	0	0	0	0	0	0	0	0
579	CPI-SS06F83AE58	CD44_SELE	simple:P16070	simple:P16581	ENSG00000026508	ENSG00000007908	FALSE	TRUE	FALSE	curated	FALSE	0	0.839	0	0	1.168	0	0.838	0	0.492	0	0	0.821	0	0.491	0	0.862	0	0	1.191	0	0.861	0	0.807	0	0	1.136	0	0.807	0	0.113	0	0	0.442	0	0.112	0	0.776	0
580	CPI-SS0BDC04683	CEACAM1_SELE	simple:P13688	simple:P16581	ENSG00000079385	ENSG00000007908	TRUE	FALSE	FALSE	curated	FALSE	0	0.197	0	0	0.525	0	0.196	0	0.05	0	0	0.378	0	0.049	0	0.436	0	0	0.764	0	0.435	0	0.189	0	0	0.518	0	0.189	0	0.065	0	0	0.394	0	0.064	0	0.172	0
581	CPI-SS074CF011C	ERBB4_NRG4	simple:Q15303	simple:Q8WWG1	ENSG00000178568	ENSG00000169752	TRUE	TRUE	FALSE	curated	FALSE	0	0	0	0	0	0	0	0	0	0	0	0	0	0	0	0	0	0	0	0	0	0	0	0	0	0	0	0	0.024	0.006	0.029	0.033	0.003	0.021	0.005	0	0	0
582	CPI-CS067298D94	FLT1 complex_VEGFA	complex:FLT1 complex	simple:P15692		ENSG00000112715	TRUE	TRUE	FALSE	curated	FALSE	0	0	0	0	0	0	0	0	0	0	0	0	0	0	0	0	0	0	0	0	0	0	0	0	0	0	0	0	0.651	0.634	1.033	0.736	0.356	0.567	0.358	0	0	0
583	CPI-SS0DE0A486F	NRP1_VEGFA	simple:O14786	simple:P15692	ENSG00000099250	ENSG00000112715	TRUE	TRUE	FALSE	curated	FALSE	0.426	0.409	0.808	0.511	0.131	0.342	0.132	0.617	0.6	0.999	0.702	0.322	0.533	0.323	0.423	0.406	0.805	0.507	0.127	0.338	0.129	0.426	0.409	0.808	0.51	0.13	0.341	0.132	0.762	0.746	1.145	0.847	0.467	0.678	0.469	0.438	0.421	0.82
584	CPI-SS0E00478B4	NRP2_VEGFA	simple:O60462	simple:P15692	ENSG00000118257	ENSG00000112715	TRUE	TRUE	FALSE	curated	FALSE	0.495	0.478	0.877	0.579	0.199	0.41	0.201	0.6	0.583	0.982	0.684	0.304	0.515	0.306	0.525	0.508	0.908	0.61	0.23	0.441	0.232	0.549	0.532	0.931	0.633	0.253	0.465	0.255	0.541	0.524	0.923	0.626	0.246	0.457	0.247	0.516	0.499	0.898
585	CPI-CS073D36B1D	FLT1 complex_PGF	complex:FLT1 complex	simple:P49763		ENSG00000119630	TRUE	TRUE	FALSE	curated	FALSE	0	0	0	0	0	0	0	0	0	0	0	0	0	0	0	0	0	0	0	0	0	0	0	0	0	0	0	0	0.28	0.253	0.592	0.372	0.267	0.248	0.241	0	0	0
586	CPI-SS0855C0353	NRP1_PGF	simple:O14786	simple:P49763	ENSG00000099250	ENSG00000119630	TRUE	TRUE	FALSE	curated	FALSE	0.054	0.027	0.367	0.147	0.042	0.023	0.016	0.245	0.218	0.558	0.338	0.233	0.214	0.207	0.051	0.024	0.363	0.143	0.039	0.02	0.012	0.054	0.027	0.366	0.146	0.042	0.023	0.015	0.391	0.364	0.703	0.483	0.379	0.36	0.352	0.066	0.039	0.378
587	CPI-SS0D22A09AD	NRP2_PGF	simple:O60462	simple:P49763	ENSG00000118257	ENSG00000119630	TRUE	TRUE	FALSE	curated	FALSE	0.123	0.096	0.435	0.215	0.111	0.092	0.084	0.228	0.201	0.54	0.32	0.216	0.197	0.189	0.154	0.127	0.466	0.246	0.142	0.122	0.115	0.177	0.15	0.489	0.269	0.165	0.146	0.139	0.169	0.142	0.482	0.262	0.157	0.138	0.131	0.144	0.117	0.456
588	CPI-SS0E61DB5DF	FLT1_PGF	simple:P17948	simple:P49763	ENSG00000102755	ENSG00000119630	TRUE	TRUE	FALSE	curated	FALSE	0	0	0	0	0	0	0	0.059	0.032	0.371	0.151	0.047	0.027	0.02	0	0	0	0	0	0	0	0	0	0	0	0	0	0	0.491	0.464	0.803	0.583	0.479	0.46	0.452	0	0	0
589	CPI-CS077F1340A	FLT1 complex_VEGFB	complex:FLT1 complex	simple:P49765		ENSG00000173511	TRUE	TRUE	FALSE	curated	FALSE	0	0	0	0	0	0	0	0	0	0	0	0	0	0	0	0	0	0	0	0	0	0	0	0	0	0	0	0	0.353	0.399	0.359	0.36	0.339	0.337	0.319	0	0	0
590	CPI-SS033E6DE7E	NRP1_VEGFB	simple:O14786	simple:P49765	ENSG00000099250	ENSG00000173511	TRUE	TRUE	FALSE	curated	FALSE	0.128	0.174	0.134	0.135	0.114	0.112	0.094	0.319	0.365	0.325	0.326	0.304	0.303	0.285	0.125	0.171	0.13	0.132	0.11	0.109	0.09	0.128	0.174	0.134	0.135	0.113	0.112	0.094	0.464	0.51	0.47	0.472	0.45	0.448	0.43	0.14	0.186	0.146
591	CPI-SS0947A8549	FLT1_VEGFB	simple:P17948	simple:P49765	ENSG00000102755	ENSG00000173511	TRUE	TRUE	FALSE	curated	FALSE	0	0	0	0	0	0	0	0.132	0.178	0.138	0.139	0.118	0.116	0.098	0	0	0	0	0	0	0	0	0	0	0	0	0	0	0.564	0.61	0.57	0.572	0.55	0.548	0.53	0	0	0
592	CPI-SS098425155	ADRB2_VEGFB	simple:P07550	simple:P49765	ENSG00000169252	ENSG00000173511	TRUE	TRUE	FALSE	InnateDB-All	FALSE	0.175	0.221	0.181	0.182	0.16	0.159	0.141	0.141	0.187	0.147	0.148	0.126	0.125	0.107	0.23	0.276	0.236	0.237	0.216	0.214	0.196	0.215	0.261	0.221	0.222	0.2	0.199	0.181	0.216	0.262	0.222	0.223	0.202	0.2	0.182	0.147	0.193	0.152
593	CPI-SS08083B141	NRP1_SEMA3A	simple:O14786	simple:Q14563	ENSG00000099250	ENSG00000075213	TRUE	TRUE	FALSE	curated	FALSE	0.06	0.021	0.057	0.084	0.031	0	0.009	0.251	0.212	0.248	0.275	0.222	0	0.2	0.056	0.018	0.053	0.08	0.027	0	0.005	0.059	0.021	0.057	0.084	0.03	0	0.009	0.396	0.358	0.393	0.42	0.367	0	0.345	0.071	0.033	0.069
594	CPI-CS0E5D1ECCE	PlexinA1_complex3_SEMA3A	complex:PlexinA1_complex3	simple:Q14563		ENSG00000075213	TRUE	TRUE	FALSE	curated	FALSE	0.06	0.021	0.057	0.084	0.031	0	0.009	0.078	0.04	0.075	0.102	0.049	0	0.027	0.056	0.018	0.053	0.08	0.027	0	0.005	0.059	0.021	0.057	0.084	0.03	0	0.009	0.069	0.03	0.066	0.093	0.04	0	0.018	0.071	0.033	0.069
595	CPI-CS0D238C22B	PlexinA2_complex1_SEMA3A	complex:PlexinA2_complex1	simple:Q14563		ENSG00000075213	TRUE	TRUE	FALSE	curated	FALSE	0.06	0.021	0.057	0.084	0.031	0	0.009	0.072	0.033	0.069	0.096	0.043	0	0.021	0.056	0.018	0.053	0.08	0.027	0	0.005	0.059	0.021	0.057	0.084	0.03	0	0.009	0.134	0.095	0.131	0.158	0.105	0	0.083	0.071	0.033	0.069
596	CPI-CS0AA769F5B	PlexinA3_complex1_SEMA3A	complex:PlexinA3_complex1	simple:Q14563		ENSG00000075213	TRUE	TRUE	FALSE	curated	FALSE	0.06	0.021	0.057	0.084	0.031	0	0.009	0.109	0.071	0.106	0.133	0.08	0	0.058	0.056	0.018	0.053	0.08	0.027	0	0.005	0.059	0.021	0.057	0.084	0.03	0	0.009	0.092	0.053	0.089	0.116	0.063	0	0.041	0.071	0.033	0.069
597	CPI-CS0AB19226A	PlexinA4_complex1_SEMA3A	complex:PlexinA4_complex1	simple:Q14563		ENSG00000075213	TRUE	TRUE	FALSE	curated	FALSE	0	0	0	0	0	0	0	0	0	0	0	0	0	0	0	0	0	0	0	0	0	0	0	0	0	0	0	0	0.057	0.018	0.054	0.081	0.028	0	0.006	0	0	0
598	CPI-SS0F15C1AB3	NRP2_SEMA3F	simple:O60462	simple:Q13275	ENSG00000118257	ENSG00000001617	TRUE	TRUE	FALSE	curated	FALSE	0.22	0.087	0.185	0.182	0.215	0.212	0.088	0.325	0.191	0.29	0.287	0.319	0.317	0.192	0.251	0.117	0.216	0.212	0.245	0.243	0.118	0.275	0.141	0.24	0.236	0.269	0.267	0.142	0.267	0.133	0.232	0.228	0.261	0.259	0.134	0.242	0.108	0.207
599	CPI-SS0241A1F57	NRP2_SEMA3C	simple:O60462	simple:Q99985	ENSG00000118257	ENSG00000075223	TRUE	TRUE	FALSE	curated	FALSE	0.168	0.129	0.188	0.147	0.104	0.294	0.09	0.273	0.234	0.293	0.252	0.209	0.399	0.195	0.198	0.16	0.218	0.178	0.134	0.325	0.121	0.222	0.183	0.242	0.201	0.158	0.348	0.144	0.214	0.175	0.234	0.193	0.15	0.341	0.136	0.189	0.15	0.209
600	CPI-CS0C9EE65C2	FcRn complex_ALB	complex:FcRn complex	simple:P02768		ENSG00000163631	TRUE	TRUE	FALSE	curated	FALSE	0	0	0	0	0.115	0	0	0	0	0	0	0.673	0	0	0	0	0	0	0.158	0	0	0	0	0	0	0.133	0	0	0	0	0	0	0.492	0	0	0	0	0
601	CPI-CS0210859AB	GMCSFR_CSF2	complex:GMCSFR	simple:P04141		ENSG00000164400	TRUE	TRUE	FALSE	curated	FALSE	0	0	0	0	0	0	0	0	0	0.091	0.092	0	0	0.12	0	0	0	0	0	0	0	0	0	0	0	0	0	0	0	0	0.002	0.003	0	0	0.031	0	0	0
602	CPI-SS0BDD10277	HLA-F_KIR3DL2	simple:P30511	simple:P43630	ENSG00000204642	ENSG00000240403	FALSE	FALSE	TRUE	curated	FALSE	0	0.35	0	0	0	0	0.357	0	0.291	0	0	0	0	0.298	0	0.326	0	0	0	0	0.333	0	0.38	0	0	0	0	0.388	0	0.276	0	0	0	0	0.284	0	0.254	0
603	CPI-SS0BDD10277	HLA-F_KIR3DL2	simple:P30511	simple:P43630	ENSG00000204642	ENSG00000273735	FALSE	FALSE	TRUE	curated	FALSE	0	0.35	0	0	0	0	0.357	0	0.291	0	0	0	0	0.298	0	0.326	0	0	0	0	0.333	0	0.38	0	0	0	0	0.388	0	0.276	0	0	0	0	0.284	0	0.254	0
604	CPI-SS0BDD10277	HLA-F_KIR3DL2	simple:P30511	simple:P43630	ENSG00000204642	ENSG00000276424	FALSE	FALSE	TRUE	curated	FALSE	0	0.35	0	0	0	0	0.357	0	0.291	0	0	0	0	0.298	0	0.326	0	0	0	0	0.333	0	0.38	0	0	0	0	0.388	0	0.276	0	0	0	0	0.284	0	0.254	0
605	CPI-SS0BDD10277	HLA-F_KIR3DL2	simple:P30511	simple:P43630	ENSG00000204642	ENSG00000277982	FALSE	FALSE	TRUE	curated	FALSE	0	0.35	0	0	0	0	0.357	0	0.291	0	0	0	0	0.298	0	0.326	0	0	0	0	0.333	0	0.38	0	0	0	0	0.388	0	0.276	0	0	0	0	0.284	0	0.254	0
606	CPI-SS0BDD10277	HLA-F_KIR3DL2	simple:P30511	simple:P43630	ENSG00000204642	ENSG00000275511	FALSE	FALSE	TRUE	curated	FALSE	0	0.35	0	0	0	0	0.357	0	0.291	0	0	0	0	0.298	0	0.326	0	0	0	0	0.333	0	0.38	0	0	0	0	0.388	0	0.276	0	0	0	0	0.284	0	0.254	0
607	CPI-SS0BDD10277	HLA-F_KIR3DL2	simple:P30511	simple:P43630	ENSG00000204642	ENSG00000274722	FALSE	FALSE	TRUE	curated	FALSE	0	0.35	0	0	0	0	0.357	0	0.291	0	0	0	0	0.298	0	0.326	0	0	0	0	0.333	0	0.38	0	0	0	0	0.388	0	0.276	0	0	0	0	0.284	0	0.254	0
608	CPI-SS0BDD10277	HLA-F_KIR3DL2	simple:P30511	simple:P43630	ENSG00000204642	ENSG00000278850	FALSE	FALSE	TRUE	curated	FALSE	0	0.35	0	0	0	0	0.357	0	0.291	0	0	0	0	0.298	0	0.326	0	0	0	0	0.333	0	0.38	0	0	0	0	0.388	0	0.276	0	0	0	0	0.284	0	0.254	0
609	CPI-SS0BDD10277	HLA-F_KIR3DL2	simple:P30511	simple:P43630	ENSG00000204642	ENSG00000276004	FALSE	FALSE	TRUE	curated	FALSE	0	0.35	0	0	0	0	0.357	0	0.291	0	0	0	0	0.298	0	0.326	0	0	0	0	0.333	0	0.38	0	0	0	0	0.388	0	0.276	0	0	0	0	0.284	0	0.254	0
610	CPI-SS0BDD10277	HLA-F_KIR3DL2	simple:P30511	simple:P43630	ENSG00000204642	ENSG00000278474	FALSE	FALSE	TRUE	curated	FALSE	0	0.35	0	0	0	0	0.357	0	0.291	0	0	0	0	0.298	0	0.326	0	0	0	0	0.333	0	0.38	0	0	0	0	0.388	0	0.276	0	0	0	0	0.284	0	0.254	0
611	CPI-SS0BDD10277	HLA-F_KIR3DL2	simple:P30511	simple:P43630	ENSG00000204642	ENSG00000278710	FALSE	FALSE	TRUE	curated	FALSE	0	0.35	0	0	0	0	0.357	0	0.291	0	0	0	0	0.298	0	0.326	0	0	0	0	0.333	0	0.38	0	0	0	0	0.388	0	0.276	0	0	0	0	0.284	0	0.254	0
612	CPI-SS0BDD10277	HLA-F_KIR3DL2	simple:P30511	simple:P43630	ENSG00000204642	ENSG00000278442	FALSE	FALSE	TRUE	curated	FALSE	0	0.35	0	0	0	0	0.357	0	0.291	0	0	0	0	0.298	0	0.326	0	0	0	0	0.333	0	0.38	0	0	0	0	0.388	0	0.276	0	0	0	0	0.284	0	0.254	0
613	CPI-SS0BDD10277	HLA-F_KIR3DL2	simple:P30511	simple:P43630	ENSG00000204642	ENSG00000278758	FALSE	FALSE	TRUE	curated	FALSE	0	0.35	0	0	0	0	0.357	0	0.291	0	0	0	0	0.298	0	0.326	0	0	0	0	0.333	0	0.38	0	0	0	0	0.388	0	0.276	0	0	0	0	0.284	0	0.254	0
614	CPI-SS0BDD10277	HLA-F_KIR3DL2	simple:P30511	simple:P43630	ENSG00000204642	ENSG00000275626	FALSE	FALSE	TRUE	curated	FALSE	0	0.35	0	0	0	0	0.357	0	0.291	0	0	0	0	0.298	0	0.326	0	0	0	0	0.333	0	0.38	0	0	0	0	0.388	0	0.276	0	0	0	0	0.284	0	0.254	0
615	CPI-SS0BDD10277	HLA-F_KIR3DL2	simple:P30511	simple:P43630	ENSG00000204642	ENSG00000275083	FALSE	FALSE	TRUE	curated	FALSE	0	0.35	0	0	0	0	0.357	0	0.291	0	0	0	0	0.298	0	0.326	0	0	0	0	0.333	0	0.38	0	0	0	0	0.388	0	0.276	0	0	0	0	0.284	0	0.254	0
616	CPI-SS0BDD10277	HLA-F_KIR3DL2	simple:P30511	simple:P43630	ENSG00000204642	ENSG00000275262	FALSE	FALSE	TRUE	curated	FALSE	0	0.35	0	0	0	0	0.357	0	0.291	0	0	0	0	0.298	0	0.326	0	0	0	0	0.333	0	0.38	0	0	0	0	0.388	0	0.276	0	0	0	0	0.284	0	0.254	0
617	CPI-SS0BDD10277	HLA-F_KIR3DL2	simple:P30511	simple:P43630	ENSG00000204642	ENSG00000278726	FALSE	FALSE	TRUE	curated	FALSE	0	0.35	0	0	0	0	0.357	0	0.291	0	0	0	0	0.298	0	0.326	0	0	0	0	0.333	0	0.38	0	0	0	0	0.388	0	0.276	0	0	0	0	0.284	0	0.254	0
618	CPI-SS0BDD10277	HLA-F_KIR3DL2	simple:P30511	simple:P43630	ENSG00000204642	ENSG00000275416	FALSE	FALSE	TRUE	curated	FALSE	0	0.35	0	0	0	0	0.357	0	0.291	0	0	0	0	0.298	0	0.326	0	0	0	0	0.333	0	0.38	0	0	0	0	0.388	0	0.276	0	0	0	0	0.284	0	0.254	0
619	CPI-SS0BDD10277	HLA-F_KIR3DL2	simple:P30511	simple:P43630	ENSG00000204642	ENSG00000276882	FALSE	FALSE	TRUE	curated	FALSE	0	0.35	0	0	0	0	0.357	0	0.291	0	0	0	0	0.298	0	0.326	0	0	0	0	0.333	0	0.38	0	0	0	0	0.388	0	0.276	0	0	0	0	0.284	0	0.254	0
620	CPI-SS0BDD10277	HLA-F_KIR3DL2	simple:P30511	simple:P43630	ENSG00000204642	ENSG00000275629	FALSE	FALSE	TRUE	curated	FALSE	0	0.35	0	0	0	0	0.357	0	0.291	0	0	0	0	0.298	0	0.326	0	0	0	0	0.333	0	0.38	0	0	0	0	0.388	0	0.276	0	0	0	0	0.284	0	0.254	0
621	CPI-SS0BDD10277	HLA-F_KIR3DL2	simple:P30511	simple:P43630	ENSG00000204642	ENSG00000276357	FALSE	FALSE	TRUE	curated	FALSE	0	0.35	0	0	0	0	0.357	0	0.291	0	0	0	0	0.298	0	0.326	0	0	0	0	0.333	0	0.38	0	0	0	0	0.388	0	0.276	0	0	0	0	0.284	0	0.254	0
622	CPI-SS0BDD10277	HLA-F_KIR3DL2	simple:P30511	simple:P43630	ENSG00000204642	ENSG00000278809	FALSE	FALSE	TRUE	curated	FALSE	0	0.35	0	0	0	0	0.357	0	0.291	0	0	0	0	0.298	0	0.326	0	0	0	0	0.333	0	0.38	0	0	0	0	0.388	0	0.276	0	0	0	0	0.284	0	0.254	0
623	CPI-SS0BDD10277	HLA-F_KIR3DL2	simple:P30511	simple:P43630	ENSG00000204642	ENSG00000278656	FALSE	FALSE	TRUE	curated	FALSE	0	0.35	0	0	0	0	0.357	0	0.291	0	0	0	0	0.298	0	0.326	0	0	0	0	0.333	0	0.38	0	0	0	0	0.388	0	0.276	0	0	0	0	0.284	0	0.254	0
624	CPI-SS0BDD10277	HLA-F_KIR3DL2	simple:P30511	simple:P43630	ENSG00000204642	ENSG00000278403	FALSE	FALSE	TRUE	curated	FALSE	0	0.35	0	0	0	0	0.357	0	0.291	0	0	0	0	0.298	0	0.326	0	0	0	0	0.333	0	0.38	0	0	0	0	0.388	0	0.276	0	0	0	0	0.284	0	0.254	0
625	CPI-SS0BDD10277	HLA-F_KIR3DL2	simple:P30511	simple:P43630	ENSG00000204642	ENSG00000278361	FALSE	FALSE	TRUE	curated	FALSE	0	0.35	0	0	0	0	0.357	0	0.291	0	0	0	0	0.298	0	0.326	0	0	0	0	0.333	0	0.38	0	0	0	0	0.388	0	0.276	0	0	0	0	0.284	0	0.254	0
626	CPI-SS0BDD10277	HLA-F_KIR3DL2	simple:P30511	simple:P43630	ENSG00000204642	ENSG00000277709	FALSE	FALSE	TRUE	curated	FALSE	0	0.35	0	0	0	0	0.357	0	0.291	0	0	0	0	0.298	0	0.326	0	0	0	0	0.333	0	0.38	0	0	0	0	0.388	0	0.276	0	0	0	0	0.284	0	0.254	0
627	CPI-SS0BDD10277	HLA-F_KIR3DL2	simple:P30511	simple:P43630	ENSG00000204642	ENSG00000275838	FALSE	FALSE	TRUE	curated	FALSE	0	0.35	0	0	0	0	0.357	0	0.291	0	0	0	0	0.298	0	0.326	0	0	0	0	0.333	0	0.38	0	0	0	0	0.388	0	0.276	0	0	0	0	0.284	0	0.254	0
628	CPI-SS0BDD10277	HLA-F_KIR3DL2	simple:P30511	simple:P43630	ENSG00000204642	ENSG00000278707	FALSE	FALSE	TRUE	curated	FALSE	0	0.35	0	0	0	0	0.357	0	0.291	0	0	0	0	0.298	0	0.326	0	0	0	0	0.333	0	0.38	0	0	0	0	0.388	0	0.276	0	0	0	0	0.284	0	0.254	0
629	CPI-SS0BDD10277	HLA-F_KIR3DL2	simple:P30511	simple:P43630	ENSG00000204642	ENSG00000276739	FALSE	FALSE	TRUE	curated	FALSE	0	0.35	0	0	0	0	0.357	0	0.291	0	0	0	0	0.298	0	0.326	0	0	0	0	0.333	0	0.38	0	0	0	0	0.388	0	0.276	0	0	0	0	0.284	0	0.254	0
630	CPI-SS0BDD10277	HLA-F_KIR3DL2	simple:P30511	simple:P43630	ENSG00000204642	ENSG00000273911	FALSE	FALSE	TRUE	curated	FALSE	0	0.35	0	0	0	0	0.357	0	0.291	0	0	0	0	0.298	0	0.326	0	0	0	0	0.333	0	0.38	0	0	0	0	0.388	0	0.276	0	0	0	0	0.284	0	0.254	0
631	CPI-SS0BDD10277	HLA-F_KIR3DL2	simple:P30511	simple:P43630	ENSG00000204642	ENSG00000275566	FALSE	FALSE	TRUE	curated	FALSE	0	0.35	0	0	0	0	0.357	0	0.291	0	0	0	0	0.298	0	0.326	0	0	0	0	0.333	0	0.38	0	0	0	0	0.388	0	0.276	0	0	0	0	0.284	0	0.254	0
632	CPI-SS0BDD10277	HLA-F_KIR3DL2	simple:P30511	simple:P43630	ENSG00000204642	ENSG00000277181	FALSE	FALSE	TRUE	curated	FALSE	0	0.35	0	0	0	0	0.357	0	0.291	0	0	0	0	0.298	0	0.326	0	0	0	0	0.333	0	0.38	0	0	0	0	0.388	0	0.276	0	0	0	0	0.284	0	0.254	0
633	CPI-SS0BDD10277	HLA-F_KIR3DL2	simple:P30511	simple:P43630	ENSG00000204642	ENSG00000284466	FALSE	FALSE	TRUE	curated	FALSE	0	0.35	0	0	0	0	0.357	0	0.291	0	0	0	0	0.298	0	0.326	0	0	0	0	0.333	0	0.38	0	0	0	0	0.388	0	0.276	0	0	0	0	0.284	0	0.254	0
634	CPI-SS0BDD10277	HLA-F_KIR3DL2	simple:P30511	simple:P43630	ENSG00000204642	ENSG00000284046	FALSE	FALSE	TRUE	curated	FALSE	0	0.35	0	0	0	0	0.357	0	0.291	0	0	0	0	0.298	0	0.326	0	0	0	0	0.333	0	0.38	0	0	0	0	0.388	0	0.276	0	0	0	0	0.284	0	0.254	0
635	CPI-SS0BDD10277	HLA-F_KIR3DL2	simple:P30511	simple:P43630	ENSG00000204642	ENSG00000284192	FALSE	FALSE	TRUE	curated	FALSE	0	0.35	0	0	0	0	0.357	0	0.291	0	0	0	0	0.298	0	0.326	0	0	0	0	0.333	0	0.38	0	0	0	0	0.388	0	0.276	0	0	0	0	0.284	0	0.254	0
636	CPI-SS0BDD10277	HLA-F_KIR3DL2	simple:P30511	simple:P43630	ENSG00000204642	ENSG00000283951	FALSE	FALSE	TRUE	curated	FALSE	0	0.35	0	0	0	0	0.357	0	0.291	0	0	0	0	0.298	0	0.326	0	0	0	0	0.333	0	0.38	0	0	0	0	0.388	0	0.276	0	0	0	0	0.284	0	0.254	0
637	CPI-SS0BDD10277	HLA-F_KIR3DL2	simple:P30511	simple:P43630	ENSG00000204642	ENSG00000284384	FALSE	FALSE	TRUE	curated	FALSE	0	0.35	0	0	0	0	0.357	0	0.291	0	0	0	0	0.298	0	0.326	0	0	0	0	0.333	0	0.38	0	0	0	0	0.388	0	0.276	0	0	0	0	0.284	0	0.254	0
638	CPI-SS0BDD10277	HLA-F_KIR3DL2	simple:P30511	simple:P43630	ENSG00000204642	ENSG00000284381	FALSE	FALSE	TRUE	curated	FALSE	0	0.35	0	0	0	0	0.357	0	0.291	0	0	0	0	0.298	0	0.326	0	0	0	0	0.333	0	0.38	0	0	0	0	0.388	0	0.276	0	0	0	0	0.284	0	0.254	0
639	CPI-SS0BDD10277	HLA-F_KIR3DL2	simple:P30511	simple:P43630	ENSG00000204642	ENSG00000284213	FALSE	FALSE	TRUE	curated	FALSE	0	0.35	0	0	0	0	0.357	0	0.291	0	0	0	0	0.298	0	0.326	0	0	0	0	0.333	0	0.38	0	0	0	0	0.388	0	0.276	0	0	0	0	0.284	0	0.254	0
640	CPI-SS0BDD10277	HLA-F_KIR3DL2	simple:P30511	simple:P43630	ENSG00000204642	ENSG00000283975	FALSE	FALSE	TRUE	curated	FALSE	0	0.35	0	0	0	0	0.357	0	0.291	0	0	0	0	0.298	0	0.326	0	0	0	0	0.333	0	0.38	0	0	0	0	0.388	0	0.276	0	0	0	0	0.284	0	0.254	0
641	CPI-SS0BDD10277	HLA-F_KIR3DL2	simple:P30511	simple:P43630	ENSG00000204642	ENSG00000284295	FALSE	FALSE	TRUE	curated	FALSE	0	0.35	0	0	0	0	0.357	0	0.291	0	0	0	0	0.298	0	0.326	0	0	0	0	0.333	0	0.38	0	0	0	0	0.388	0	0.276	0	0	0	0	0.284	0	0.254	0
642	CPI-SS0BDD10277	HLA-F_KIR3DL2	simple:P30511	simple:P43630	ENSG00000204642	ENSG00000284063	FALSE	FALSE	TRUE	curated	FALSE	0	0.35	0	0	0	0	0.357	0	0.291	0	0	0	0	0.298	0	0.326	0	0	0	0	0.333	0	0.38	0	0	0	0	0.388	0	0.276	0	0	0	0	0.284	0	0.254	0
643	CPI-SS0BDD10277	HLA-F_KIR3DL2	simple:P30511	simple:P43630	ENSG00000204642	ENSG00000284528	FALSE	FALSE	TRUE	curated	FALSE	0	0.35	0	0	0	0	0.357	0	0.291	0	0	0	0	0.298	0	0.326	0	0	0	0	0.333	0	0.38	0	0	0	0	0.388	0	0.276	0	0	0	0	0.284	0	0.254	0
644	CPI-SS0987A89AE	HLA-B_KIR3DL2	simple:HLAB	simple:P43630	ENSG00000234745	ENSG00000240403	FALSE	TRUE	TRUE	curated	FALSE	0	1.531	0	0	0	0	1.539	0	1.492	0	0	0	0	1.5	0	1.405	0	0	0	0	1.412	0	1.554	0	0	0	0	1.561	0	1.304	0	0	0	0	1.311	0	1.388	0
645	CPI-SS0987A89AE	HLA-B_KIR3DL2	simple:HLAB	simple:P43630	ENSG00000234745	ENSG00000273735	FALSE	TRUE	TRUE	curated	FALSE	0	1.531	0	0	0	0	1.539	0	1.492	0	0	0	0	1.5	0	1.405	0	0	0	0	1.412	0	1.554	0	0	0	0	1.561	0	1.304	0	0	0	0	1.311	0	1.388	0
646	CPI-SS0987A89AE	HLA-B_KIR3DL2	simple:HLAB	simple:P43630	ENSG00000234745	ENSG00000276424	FALSE	TRUE	TRUE	curated	FALSE	0	1.531	0	0	0	0	1.539	0	1.492	0	0	0	0	1.5	0	1.405	0	0	0	0	1.412	0	1.554	0	0	0	0	1.561	0	1.304	0	0	0	0	1.311	0	1.388	0
647	CPI-SS0987A89AE	HLA-B_KIR3DL2	simple:HLAB	simple:P43630	ENSG00000234745	ENSG00000277982	FALSE	TRUE	TRUE	curated	FALSE	0	1.531	0	0	0	0	1.539	0	1.492	0	0	0	0	1.5	0	1.405	0	0	0	0	1.412	0	1.554	0	0	0	0	1.561	0	1.304	0	0	0	0	1.311	0	1.388	0
648	CPI-SS0987A89AE	HLA-B_KIR3DL2	simple:HLAB	simple:P43630	ENSG00000234745	ENSG00000275511	FALSE	TRUE	TRUE	curated	FALSE	0	1.531	0	0	0	0	1.539	0	1.492	0	0	0	0	1.5	0	1.405	0	0	0	0	1.412	0	1.554	0	0	0	0	1.561	0	1.304	0	0	0	0	1.311	0	1.388	0
649	CPI-SS0987A89AE	HLA-B_KIR3DL2	simple:HLAB	simple:P43630	ENSG00000234745	ENSG00000274722	FALSE	TRUE	TRUE	curated	FALSE	0	1.531	0	0	0	0	1.539	0	1.492	0	0	0	0	1.5	0	1.405	0	0	0	0	1.412	0	1.554	0	0	0	0	1.561	0	1.304	0	0	0	0	1.311	0	1.388	0
650	CPI-SS0987A89AE	HLA-B_KIR3DL2	simple:HLAB	simple:P43630	ENSG00000234745	ENSG00000278850	FALSE	TRUE	TRUE	curated	FALSE	0	1.531	0	0	0	0	1.539	0	1.492	0	0	0	0	1.5	0	1.405	0	0	0	0	1.412	0	1.554	0	0	0	0	1.561	0	1.304	0	0	0	0	1.311	0	1.388	0
651	CPI-SS0987A89AE	HLA-B_KIR3DL2	simple:HLAB	simple:P43630	ENSG00000234745	ENSG00000276004	FALSE	TRUE	TRUE	curated	FALSE	0	1.531	0	0	0	0	1.539	0	1.492	0	0	0	0	1.5	0	1.405	0	0	0	0	1.412	0	1.554	0	0	0	0	1.561	0	1.304	0	0	0	0	1.311	0	1.388	0
652	CPI-SS0987A89AE	HLA-B_KIR3DL2	simple:HLAB	simple:P43630	ENSG00000234745	ENSG00000278474	FALSE	TRUE	TRUE	curated	FALSE	0	1.531	0	0	0	0	1.539	0	1.492	0	0	0	0	1.5	0	1.405	0	0	0	0	1.412	0	1.554	0	0	0	0	1.561	0	1.304	0	0	0	0	1.311	0	1.388	0
653	CPI-SS0987A89AE	HLA-B_KIR3DL2	simple:HLAB	simple:P43630	ENSG00000234745	ENSG00000278710	FALSE	TRUE	TRUE	curated	FALSE	0	1.531	0	0	0	0	1.539	0	1.492	0	0	0	0	1.5	0	1.405	0	0	0	0	1.412	0	1.554	0	0	0	0	1.561	0	1.304	0	0	0	0	1.311	0	1.388	0
654	CPI-SS0987A89AE	HLA-B_KIR3DL2	simple:HLAB	simple:P43630	ENSG00000234745	ENSG00000278442	FALSE	TRUE	TRUE	curated	FALSE	0	1.531	0	0	0	0	1.539	0	1.492	0	0	0	0	1.5	0	1.405	0	0	0	0	1.412	0	1.554	0	0	0	0	1.561	0	1.304	0	0	0	0	1.311	0	1.388	0
655	CPI-SS0987A89AE	HLA-B_KIR3DL2	simple:HLAB	simple:P43630	ENSG00000234745	ENSG00000278758	FALSE	TRUE	TRUE	curated	FALSE	0	1.531	0	0	0	0	1.539	0	1.492	0	0	0	0	1.5	0	1.405	0	0	0	0	1.412	0	1.554	0	0	0	0	1.561	0	1.304	0	0	0	0	1.311	0	1.388	0
656	CPI-SS0987A89AE	HLA-B_KIR3DL2	simple:HLAB	simple:P43630	ENSG00000234745	ENSG00000275626	FALSE	TRUE	TRUE	curated	FALSE	0	1.531	0	0	0	0	1.539	0	1.492	0	0	0	0	1.5	0	1.405	0	0	0	0	1.412	0	1.554	0	0	0	0	1.561	0	1.304	0	0	0	0	1.311	0	1.388	0
657	CPI-SS0987A89AE	HLA-B_KIR3DL2	simple:HLAB	simple:P43630	ENSG00000234745	ENSG00000275083	FALSE	TRUE	TRUE	curated	FALSE	0	1.531	0	0	0	0	1.539	0	1.492	0	0	0	0	1.5	0	1.405	0	0	0	0	1.412	0	1.554	0	0	0	0	1.561	0	1.304	0	0	0	0	1.311	0	1.388	0
658	CPI-SS0987A89AE	HLA-B_KIR3DL2	simple:HLAB	simple:P43630	ENSG00000234745	ENSG00000275262	FALSE	TRUE	TRUE	curated	FALSE	0	1.531	0	0	0	0	1.539	0	1.492	0	0	0	0	1.5	0	1.405	0	0	0	0	1.412	0	1.554	0	0	0	0	1.561	0	1.304	0	0	0	0	1.311	0	1.388	0
659	CPI-SS0987A89AE	HLA-B_KIR3DL2	simple:HLAB	simple:P43630	ENSG00000234745	ENSG00000278726	FALSE	TRUE	TRUE	curated	FALSE	0	1.531	0	0	0	0	1.539	0	1.492	0	0	0	0	1.5	0	1.405	0	0	0	0	1.412	0	1.554	0	0	0	0	1.561	0	1.304	0	0	0	0	1.311	0	1.388	0
660	CPI-SS0987A89AE	HLA-B_KIR3DL2	simple:HLAB	simple:P43630	ENSG00000234745	ENSG00000275416	FALSE	TRUE	TRUE	curated	FALSE	0	1.531	0	0	0	0	1.539	0	1.492	0	0	0	0	1.5	0	1.405	0	0	0	0	1.412	0	1.554	0	0	0	0	1.561	0	1.304	0	0	0	0	1.311	0	1.388	0
661	CPI-SS0987A89AE	HLA-B_KIR3DL2	simple:HLAB	simple:P43630	ENSG00000234745	ENSG00000276882	FALSE	TRUE	TRUE	curated	FALSE	0	1.531	0	0	0	0	1.539	0	1.492	0	0	0	0	1.5	0	1.405	0	0	0	0	1.412	0	1.554	0	0	0	0	1.561	0	1.304	0	0	0	0	1.311	0	1.388	0
662	CPI-SS0987A89AE	HLA-B_KIR3DL2	simple:HLAB	simple:P43630	ENSG00000234745	ENSG00000275629	FALSE	TRUE	TRUE	curated	FALSE	0	1.531	0	0	0	0	1.539	0	1.492	0	0	0	0	1.5	0	1.405	0	0	0	0	1.412	0	1.554	0	0	0	0	1.561	0	1.304	0	0	0	0	1.311	0	1.388	0
663	CPI-SS0987A89AE	HLA-B_KIR3DL2	simple:HLAB	simple:P43630	ENSG00000234745	ENSG00000276357	FALSE	TRUE	TRUE	curated	FALSE	0	1.531	0	0	0	0	1.539	0	1.492	0	0	0	0	1.5	0	1.405	0	0	0	0	1.412	0	1.554	0	0	0	0	1.561	0	1.304	0	0	0	0	1.311	0	1.388	0
664	CPI-SS0987A89AE	HLA-B_KIR3DL2	simple:HLAB	simple:P43630	ENSG00000234745	ENSG00000278809	FALSE	TRUE	TRUE	curated	FALSE	0	1.531	0	0	0	0	1.539	0	1.492	0	0	0	0	1.5	0	1.405	0	0	0	0	1.412	0	1.554	0	0	0	0	1.561	0	1.304	0	0	0	0	1.311	0	1.388	0
665	CPI-SS0987A89AE	HLA-B_KIR3DL2	simple:HLAB	simple:P43630	ENSG00000234745	ENSG00000278656	FALSE	TRUE	TRUE	curated	FALSE	0	1.531	0	0	0	0	1.539	0	1.492	0	0	0	0	1.5	0	1.405	0	0	0	0	1.412	0	1.554	0	0	0	0	1.561	0	1.304	0	0	0	0	1.311	0	1.388	0
666	CPI-SS0987A89AE	HLA-B_KIR3DL2	simple:HLAB	simple:P43630	ENSG00000234745	ENSG00000278403	FALSE	TRUE	TRUE	curated	FALSE	0	1.531	0	0	0	0	1.539	0	1.492	0	0	0	0	1.5	0	1.405	0	0	0	0	1.412	0	1.554	0	0	0	0	1.561	0	1.304	0	0	0	0	1.311	0	1.388	0
667	CPI-SS0987A89AE	HLA-B_KIR3DL2	simple:HLAB	simple:P43630	ENSG00000234745	ENSG00000278361	FALSE	TRUE	TRUE	curated	FALSE	0	1.531	0	0	0	0	1.539	0	1.492	0	0	0	0	1.5	0	1.405	0	0	0	0	1.412	0	1.554	0	0	0	0	1.561	0	1.304	0	0	0	0	1.311	0	1.388	0
668	CPI-SS0987A89AE	HLA-B_KIR3DL2	simple:HLAB	simple:P43630	ENSG00000234745	ENSG00000277709	FALSE	TRUE	TRUE	curated	FALSE	0	1.531	0	0	0	0	1.539	0	1.492	0	0	0	0	1.5	0	1.405	0	0	0	0	1.412	0	1.554	0	0	0	0	1.561	0	1.304	0	0	0	0	1.311	0	1.388	0
669	CPI-SS0987A89AE	HLA-B_KIR3DL2	simple:HLAB	simple:P43630	ENSG00000234745	ENSG00000275838	FALSE	TRUE	TRUE	curated	FALSE	0	1.531	0	0	0	0	1.539	0	1.492	0	0	0	0	1.5	0	1.405	0	0	0	0	1.412	0	1.554	0	0	0	0	1.561	0	1.304	0	0	0	0	1.311	0	1.388	0
670	CPI-SS0987A89AE	HLA-B_KIR3DL2	simple:HLAB	simple:P43630	ENSG00000234745	ENSG00000278707	FALSE	TRUE	TRUE	curated	FALSE	0	1.531	0	0	0	0	1.539	0	1.492	0	0	0	0	1.5	0	1.405	0	0	0	0	1.412	0	1.554	0	0	0	0	1.561	0	1.304	0	0	0	0	1.311	0	1.388	0
671	CPI-SS0987A89AE	HLA-B_KIR3DL2	simple:HLAB	simple:P43630	ENSG00000234745	ENSG00000276739	FALSE	TRUE	TRUE	curated	FALSE	0	1.531	0	0	0	0	1.539	0	1.492	0	0	0	0	1.5	0	1.405	0	0	0	0	1.412	0	1.554	0	0	0	0	1.561	0	1.304	0	0	0	0	1.311	0	1.388	0
672	CPI-SS0987A89AE	HLA-B_KIR3DL2	simple:HLAB	simple:P43630	ENSG00000234745	ENSG00000273911	FALSE	TRUE	TRUE	curated	FALSE	0	1.531	0	0	0	0	1.539	0	1.492	0	0	0	0	1.5	0	1.405	0	0	0	0	1.412	0	1.554	0	0	0	0	1.561	0	1.304	0	0	0	0	1.311	0	1.388	0
673	CPI-SS0987A89AE	HLA-B_KIR3DL2	simple:HLAB	simple:P43630	ENSG00000234745	ENSG00000275566	FALSE	TRUE	TRUE	curated	FALSE	0	1.531	0	0	0	0	1.539	0	1.492	0	0	0	0	1.5	0	1.405	0	0	0	0	1.412	0	1.554	0	0	0	0	1.561	0	1.304	0	0	0	0	1.311	0	1.388	0
674	CPI-SS0987A89AE	HLA-B_KIR3DL2	simple:HLAB	simple:P43630	ENSG00000234745	ENSG00000277181	FALSE	TRUE	TRUE	curated	FALSE	0	1.531	0	0	0	0	1.539	0	1.492	0	0	0	0	1.5	0	1.405	0	0	0	0	1.412	0	1.554	0	0	0	0	1.561	0	1.304	0	0	0	0	1.311	0	1.388	0
675	CPI-SS0987A89AE	HLA-B_KIR3DL2	simple:HLAB	simple:P43630	ENSG00000234745	ENSG00000284466	FALSE	TRUE	TRUE	curated	FALSE	0	1.531	0	0	0	0	1.539	0	1.492	0	0	0	0	1.5	0	1.405	0	0	0	0	1.412	0	1.554	0	0	0	0	1.561	0	1.304	0	0	0	0	1.311	0	1.388	0
676	CPI-SS0987A89AE	HLA-B_KIR3DL2	simple:HLAB	simple:P43630	ENSG00000234745	ENSG00000284046	FALSE	TRUE	TRUE	curated	FALSE	0	1.531	0	0	0	0	1.539	0	1.492	0	0	0	0	1.5	0	1.405	0	0	0	0	1.412	0	1.554	0	0	0	0	1.561	0	1.304	0	0	0	0	1.311	0	1.388	0
677	CPI-SS0987A89AE	HLA-B_KIR3DL2	simple:HLAB	simple:P43630	ENSG00000234745	ENSG00000284192	FALSE	TRUE	TRUE	curated	FALSE	0	1.531	0	0	0	0	1.539	0	1.492	0	0	0	0	1.5	0	1.405	0	0	0	0	1.412	0	1.554	0	0	0	0	1.561	0	1.304	0	0	0	0	1.311	0	1.388	0
678	CPI-SS0987A89AE	HLA-B_KIR3DL2	simple:HLAB	simple:P43630	ENSG00000234745	ENSG00000283951	FALSE	TRUE	TRUE	curated	FALSE	0	1.531	0	0	0	0	1.539	0	1.492	0	0	0	0	1.5	0	1.405	0	0	0	0	1.412	0	1.554	0	0	0	0	1.561	0	1.304	0	0	0	0	1.311	0	1.388	0
679	CPI-SS0987A89AE	HLA-B_KIR3DL2	simple:HLAB	simple:P43630	ENSG00000234745	ENSG00000284384	FALSE	TRUE	TRUE	curated	FALSE	0	1.531	0	0	0	0	1.539	0	1.492	0	0	0	0	1.5	0	1.405	0	0	0	0	1.412	0	1.554	0	0	0	0	1.561	0	1.304	0	0	0	0	1.311	0	1.388	0
680	CPI-SS0987A89AE	HLA-B_KIR3DL2	simple:HLAB	simple:P43630	ENSG00000234745	ENSG00000284381	FALSE	TRUE	TRUE	curated	FALSE	0	1.531	0	0	0	0	1.539	0	1.492	0	0	0	0	1.5	0	1.405	0	0	0	0	1.412	0	1.554	0	0	0	0	1.561	0	1.304	0	0	0	0	1.311	0	1.388	0
681	CPI-SS0987A89AE	HLA-B_KIR3DL2	simple:HLAB	simple:P43630	ENSG00000234745	ENSG00000284213	FALSE	TRUE	TRUE	curated	FALSE	0	1.531	0	0	0	0	1.539	0	1.492	0	0	0	0	1.5	0	1.405	0	0	0	0	1.412	0	1.554	0	0	0	0	1.561	0	1.304	0	0	0	0	1.311	0	1.388	0
682	CPI-SS0987A89AE	HLA-B_KIR3DL2	simple:HLAB	simple:P43630	ENSG00000234745	ENSG00000283975	FALSE	TRUE	TRUE	curated	FALSE	0	1.531	0	0	0	0	1.539	0	1.492	0	0	0	0	1.5	0	1.405	0	0	0	0	1.412	0	1.554	0	0	0	0	1.561	0	1.304	0	0	0	0	1.311	0	1.388	0
683	CPI-SS0987A89AE	HLA-B_KIR3DL2	simple:HLAB	simple:P43630	ENSG00000234745	ENSG00000284295	FALSE	TRUE	TRUE	curated	FALSE	0	1.531	0	0	0	0	1.539	0	1.492	0	0	0	0	1.5	0	1.405	0	0	0	0	1.412	0	1.554	0	0	0	0	1.561	0	1.304	0	0	0	0	1.311	0	1.388	0
684	CPI-SS0987A89AE	HLA-B_KIR3DL2	simple:HLAB	simple:P43630	ENSG00000234745	ENSG00000284063	FALSE	TRUE	TRUE	curated	FALSE	0	1.531	0	0	0	0	1.539	0	1.492	0	0	0	0	1.5	0	1.405	0	0	0	0	1.412	0	1.554	0	0	0	0	1.561	0	1.304	0	0	0	0	1.311	0	1.388	0
685	CPI-SS0987A89AE	HLA-B_KIR3DL2	simple:HLAB	simple:P43630	ENSG00000234745	ENSG00000284528	FALSE	TRUE	TRUE	curated	FALSE	0	1.531	0	0	0	0	1.539	0	1.492	0	0	0	0	1.5	0	1.405	0	0	0	0	1.412	0	1.554	0	0	0	0	1.561	0	1.304	0	0	0	0	1.311	0	1.388	0
686	CPI-SS0A76A8E97	HLA-F_LILRB2	simple:P30511	simple:Q8N423	ENSG00000204642	ENSG00000131042	FALSE	FALSE	TRUE	curated	FALSE	0	0.467	0	0	0.348	0	0	0	0.408	0	0	0.289	0	0	0	0.443	0	0	0.324	0	0	0	0.498	0	0	0.378	0	0	0	0.393	0	0	0.274	0	0	0	0.371	0
687	CPI-SS0A76A8E97	HLA-F_LILRB2	simple:P30511	simple:Q8N423	ENSG00000204642	ENSG00000274513	FALSE	FALSE	TRUE	curated	FALSE	0	0.467	0	0	0.348	0	0	0	0.408	0	0	0.289	0	0	0	0.443	0	0	0.324	0	0	0	0.498	0	0	0.378	0	0	0	0.393	0	0	0.274	0	0	0	0.371	0
688	CPI-SS0A76A8E97	HLA-F_LILRB2	simple:P30511	simple:Q8N423	ENSG00000204642	ENSG00000276146	FALSE	FALSE	TRUE	curated	FALSE	0	0.467	0	0	0.348	0	0	0	0.408	0	0	0.289	0	0	0	0.443	0	0	0.324	0	0	0	0.498	0	0	0.378	0	0	0	0.393	0	0	0.274	0	0	0	0.371	0
689	CPI-SS0A76A8E97	HLA-F_LILRB2	simple:P30511	simple:Q8N423	ENSG00000204642	ENSG00000275463	FALSE	FALSE	TRUE	curated	FALSE	0	0.467	0	0	0.348	0	0	0	0.408	0	0	0.289	0	0	0	0.443	0	0	0.324	0	0	0	0.498	0	0	0.378	0	0	0	0.393	0	0	0.274	0	0	0	0.371	0
690	CPI-SS0A76A8E97	HLA-F_LILRB2	simple:P30511	simple:Q8N423	ENSG00000204642	ENSG00000277751	FALSE	FALSE	TRUE	curated	FALSE	0	0.467	0	0	0.348	0	0	0	0.408	0	0	0.289	0	0	0	0.443	0	0	0.324	0	0	0	0.498	0	0	0.378	0	0	0	0.393	0	0	0.274	0	0	0	0.371	0
691	CPI-SS0EAB03260	CD1D_LILRB2	simple:P15813	simple:Q8N423	ENSG00000158473	ENSG00000131042	FALSE	FALSE	TRUE	curated	FALSE	0	0.126	0	0	0.007	0	0	0	0.166	0	0	0.046	0	0	0	0.122	0	0	0.003	0	0	0	0.125	0	0	0.006	0	0	0	0.129	0	0	0.01	0	0	0	0	0
692	CPI-SS0EAB03260	CD1D_LILRB2	simple:P15813	simple:Q8N423	ENSG00000158473	ENSG00000274513	FALSE	FALSE	TRUE	curated	FALSE	0	0.126	0	0	0.007	0	0	0	0.166	0	0	0.046	0	0	0	0.122	0	0	0.003	0	0	0	0.125	0	0	0.006	0	0	0	0.129	0	0	0.01	0	0	0	0	0
693	CPI-SS0EAB03260	CD1D_LILRB2	simple:P15813	simple:Q8N423	ENSG00000158473	ENSG00000276146	FALSE	FALSE	TRUE	curated	FALSE	0	0.126	0	0	0.007	0	0	0	0.166	0	0	0.046	0	0	0	0.122	0	0	0.003	0	0	0	0.125	0	0	0.006	0	0	0	0.129	0	0	0.01	0	0	0	0	0
694	CPI-SS0EAB03260	CD1D_LILRB2	simple:P15813	simple:Q8N423	ENSG00000158473	ENSG00000275463	FALSE	FALSE	TRUE	curated	FALSE	0	0.126	0	0	0.007	0	0	0	0.166	0	0	0.046	0	0	0	0.122	0	0	0.003	0	0	0	0.125	0	0	0.006	0	0	0	0.129	0	0	0.01	0	0	0	0	0
695	CPI-SS0EAB03260	CD1D_LILRB2	simple:P15813	simple:Q8N423	ENSG00000158473	ENSG00000277751	FALSE	FALSE	TRUE	curated	FALSE	0	0.126	0	0	0.007	0	0	0	0.166	0	0	0.046	0	0	0	0.122	0	0	0.003	0	0	0	0.125	0	0	0.006	0	0	0	0.129	0	0	0.01	0	0	0	0	0
696	CPI-SS0DBA81CCF	HLA-G_LILRB2	simple:P17693	simple:Q8N423	ENSG00000204632	ENSG00000131042	FALSE	TRUE	TRUE	curated	FALSE	0	0.122	0	0	0.003	0	0	0	0	0	0	0	0	0	0	0.123	0	0	0.003	0	0	0	0	0	0	0	0	0	0	0.12	0	0	0.001	0	0	0	0	0
697	CPI-SS0DBA81CCF	HLA-G_LILRB2	simple:P17693	simple:Q8N423	ENSG00000204632	ENSG00000274513	FALSE	TRUE	TRUE	curated	FALSE	0	0.122	0	0	0.003	0	0	0	0	0	0	0	0	0	0	0.123	0	0	0.003	0	0	0	0	0	0	0	0	0	0	0.12	0	0	0.001	0	0	0	0	0
698	CPI-SS0DBA81CCF	HLA-G_LILRB2	simple:P17693	simple:Q8N423	ENSG00000204632	ENSG00000276146	FALSE	TRUE	TRUE	curated	FALSE	0	0.122	0	0	0.003	0	0	0	0	0	0	0	0	0	0	0.123	0	0	0.003	0	0	0	0	0	0	0	0	0	0	0.12	0	0	0.001	0	0	0	0	0
699	CPI-SS0DBA81CCF	HLA-G_LILRB2	simple:P17693	simple:Q8N423	ENSG00000204632	ENSG00000275463	FALSE	TRUE	TRUE	curated	FALSE	0	0.122	0	0	0.003	0	0	0	0	0	0	0	0	0	0	0.123	0	0	0.003	0	0	0	0	0	0	0	0	0	0	0.12	0	0	0.001	0	0	0	0	0
700	CPI-SS0DBA81CCF	HLA-G_LILRB2	simple:P17693	simple:Q8N423	ENSG00000204632	ENSG00000277751	FALSE	TRUE	TRUE	curated	FALSE	0	0.122	0	0	0.003	0	0	0	0	0	0	0	0	0	0	0.123	0	0	0.003	0	0	0	0	0	0	0	0	0	0	0.12	0	0	0.001	0	0	0	0	0
701	CPI-SS00150FB64	HLA-F_LILRB1	simple:P30511	simple:Q8NHL6	ENSG00000204642	ENSG00000104972	TRUE	FALSE	TRUE	curated	FALSE	0	0.466	0	0	0.348	0	0.353	0	0.407	0	0	0.289	0	0.294	0	0.442	0	0	0.324	0	0.329	0	0.496	0	0	0.378	0	0.384	0	0.392	0	0	0.274	0	0.28	0	0.37	0
702	CPI-SS00150FB64	HLA-F_LILRB1	simple:P30511	simple:Q8NHL6	ENSG00000204642	ENSG00000276452	TRUE	FALSE	TRUE	curated	FALSE	0	0.466	0	0	0.348	0	0.353	0	0.407	0	0	0.289	0	0.294	0	0.442	0	0	0.324	0	0.329	0	0.496	0	0	0.378	0	0.384	0	0.392	0	0	0.274	0	0.28	0	0.37	0
703	CPI-SS00150FB64	HLA-F_LILRB1	simple:P30511	simple:Q8NHL6	ENSG00000204642	ENSG00000277807	TRUE	FALSE	TRUE	curated	FALSE	0	0.466	0	0	0.348	0	0.353	0	0.407	0	0	0.289	0	0.294	0	0.442	0	0	0.324	0	0.329	0	0.496	0	0	0.378	0	0.384	0	0.392	0	0	0.274	0	0.28	0	0.37	0
704	CPI-SS00150FB64	HLA-F_LILRB1	simple:P30511	simple:Q8NHL6	ENSG00000204642	ENSG00000274669	TRUE	FALSE	TRUE	curated	FALSE	0	0.466	0	0	0.348	0	0.353	0	0.407	0	0	0.289	0	0.294	0	0.442	0	0	0.324	0	0.329	0	0.496	0	0	0.378	0	0.384	0	0.392	0	0	0.274	0	0.28	0	0.37	0
705	CPI-SS00150FB64	HLA-F_LILRB1	simple:P30511	simple:Q8NHL6	ENSG00000204642	ENSG00000277134	TRUE	FALSE	TRUE	curated	FALSE	0	0.466	0	0	0.348	0	0.353	0	0.407	0	0	0.289	0	0.294	0	0.442	0	0	0.324	0	0.329	0	0.496	0	0	0.378	0	0.384	0	0.392	0	0	0.274	0	0.28	0	0.37	0
706	CPI-SS05CE87F88	HLA-G_LILRB1	simple:P17693	simple:Q8NHL6	ENSG00000204632	ENSG00000104972	TRUE	TRUE	TRUE	curated	FALSE	0	0.121	0	0	0.003	0	0.009	0	0	0	0	0	0	0	0	0.121	0	0	0.003	0	0.009	0	0	0	0	0	0	0	0	0.119	0	0	0	0	0.006	0	0	0
707	CPI-SS05CE87F88	HLA-G_LILRB1	simple:P17693	simple:Q8NHL6	ENSG00000204632	ENSG00000276452	TRUE	TRUE	TRUE	curated	FALSE	0	0.121	0	0	0.003	0	0.009	0	0	0	0	0	0	0	0	0.121	0	0	0.003	0	0.009	0	0	0	0	0	0	0	0	0.119	0	0	0	0	0.006	0	0	0
708	CPI-SS05CE87F88	HLA-G_LILRB1	simple:P17693	simple:Q8NHL6	ENSG00000204632	ENSG00000277807	TRUE	TRUE	TRUE	curated	FALSE	0	0.121	0	0	0.003	0	0.009	0	0	0	0	0	0	0	0	0.121	0	0	0.003	0	0.009	0	0	0	0	0	0	0	0	0.119	0	0	0	0	0.006	0	0	0
709	CPI-SS05CE87F88	HLA-G_LILRB1	simple:P17693	simple:Q8NHL6	ENSG00000204632	ENSG00000274669	TRUE	TRUE	TRUE	curated	FALSE	0	0.121	0	0	0.003	0	0.009	0	0	0	0	0	0	0	0	0.121	0	0	0.003	0	0.009	0	0	0	0	0	0	0	0	0.119	0	0	0	0	0.006	0	0	0
710	CPI-SS05CE87F88	HLA-G_LILRB1	simple:P17693	simple:Q8NHL6	ENSG00000204632	ENSG00000277134	TRUE	TRUE	TRUE	curated	FALSE	0	0.121	0	0	0.003	0	0.009	0	0	0	0	0	0	0	0	0.121	0	0	0.003	0	0.009	0	0	0	0	0	0	0	0	0.119	0	0	0	0	0.006	0	0	0
711	CPI-SS0D1D95883	CCL4_CCR5	simple:P13236	simple:P51681	ENSG00000275302	ENSG00000160791	TRUE	FALSE	TRUE	curated	FALSE	0	0.059	0	0	0	0	0.082	0	0.378	0	0	0	0	0.401	0	0.059	0	0	0	0	0.082	0	0	0	0	0	0	0	0	0.058	0	0	0	0	0.081	0	0	0
712	CPI-SS0D1D95883	CCL4_CCR5	simple:P13236	simple:P51681	ENSG00000277943	ENSG00000160791	TRUE	FALSE	TRUE	curated	FALSE	0	0.059	0	0	0	0	0.082	0	0.378	0	0	0	0	0.401	0	0.059	0	0	0	0	0.082	0	0	0	0	0	0	0	0	0.058	0	0	0	0	0.081	0	0	0
713	CPI-SS0D1D95883	CCL4_CCR5	simple:P13236	simple:P51681	ENSG00000275824	ENSG00000160791	TRUE	FALSE	TRUE	curated	FALSE	0	0.059	0	0	0	0	0.082	0	0.378	0	0	0	0	0.401	0	0.059	0	0	0	0	0.082	0	0	0	0	0	0	0	0	0.058	0	0	0	0	0.081	0	0	0
714	CPI-SS0C090A257	CCL3_CCR5	simple:P10147	simple:P51681	ENSG00000277632	ENSG00000160791	TRUE	FALSE	TRUE	curated	FALSE	0	0	0	0	0	0	0	0	0.393	0	0	0	0	0.416	0	0.058	0	0	0	0	0.081	0	0.058	0	0	0	0	0.082	0	0.059	0	0	0	0	0.082	0	0	0
715	CPI-SS0C090A257	CCL3_CCR5	simple:P10147	simple:P51681	ENSG00000278567	ENSG00000160791	TRUE	FALSE	TRUE	curated	FALSE	0	0	0	0	0	0	0	0	0.393	0	0	0	0	0.416	0	0.058	0	0	0	0	0.081	0	0.058	0	0	0	0	0.082	0	0.059	0	0	0	0	0.082	0	0	0
716	CPI-SS0C090A257	CCL3_CCR5	simple:P10147	simple:P51681	ENSG00000274221	ENSG00000160791	TRUE	FALSE	TRUE	curated	FALSE	0	0	0	0	0	0	0	0	0.393	0	0	0	0	0.416	0	0.058	0	0	0	0	0.081	0	0.058	0	0	0	0	0.082	0	0.059	0	0	0	0	0.082	0	0	0
717	CPI-SS0B01D306C	CCL5_CCR5	simple:P13501	simple:P51681	ENSG00000271503	ENSG00000160791	TRUE	FALSE	TRUE	curated	FALSE	0	0.063	0	0	0	0	0.087	0	0.149	0	0	0	0	0.172	0	0.066	0	0	0	0	0.089	0	0.064	0	0	0	0	0.087	0	0.063	0	0	0	0	0.086	0	0	0
718	CPI-SS0B01D306C	CCL5_CCR5	simple:P13501	simple:P51681	ENSG00000274233	ENSG00000160791	TRUE	FALSE	TRUE	curated	FALSE	0	0.063	0	0	0	0	0.087	0	0.149	0	0	0	0	0.172	0	0.066	0	0	0	0	0.089	0	0.064	0	0	0	0	0.087	0	0.063	0	0	0	0	0.086	0	0	0
719	CPI-SS0795802F6	CCL4_SLC7A1	simple:P13236	simple:P30825	ENSG00000275302	ENSG00000139514	TRUE	FALSE	TRUE	IMEx,IntAct	FALSE	0.098	0.019	0.069	0.114	0.052	0.133	0.028	0.417	0.338	0.388	0.433	0.371	0.452	0.347	0.097	0.019	0.069	0.114	0.052	0.133	0.028	0	0	0	0	0	0	0	0.096	0.018	0.068	0.112	0.05	0.132	0.027	0	0	0
720	CPI-SS0795802F6	CCL4_SLC7A1	simple:P13236	simple:P30825	ENSG00000277943	ENSG00000139514	TRUE	FALSE	TRUE	IMEx,IntAct	FALSE	0.098	0.019	0.069	0.114	0.052	0.133	0.028	0.417	0.338	0.388	0.433	0.371	0.452	0.347	0.097	0.019	0.069	0.114	0.052	0.133	0.028	0	0	0	0	0	0	0	0.096	0.018	0.068	0.112	0.05	0.132	0.027	0	0	0
721	CPI-SS0795802F6	CCL4_SLC7A1	simple:P13236	simple:P30825	ENSG00000275824	ENSG00000139514	TRUE	FALSE	TRUE	IMEx,IntAct	FALSE	0.098	0.019	0.069	0.114	0.052	0.133	0.028	0.417	0.338	0.388	0.433	0.371	0.452	0.347	0.097	0.019	0.069	0.114	0.052	0.133	0.028	0	0	0	0	0	0	0	0.096	0.018	0.068	0.112	0.05	0.132	0.027	0	0	0
722	CPI-SS03105D292	CSF1_SLC7A1	simple:P09603	simple:P30825	ENSG00000184371	ENSG00000139514	TRUE	FALSE	TRUE	I2D	FALSE	0.126	0.047	0.097	0.142	0.08	0.161	0.056	0.15	0.072	0.121	0.166	0.104	0.185	0.08	0.108	0.03	0.08	0.124	0.062	0.144	0.039	0.118	0.04	0.09	0.134	0.072	0.154	0.049	0.157	0.079	0.128	0.173	0.111	0.192	0.087	0.102	0.024	0.074
723	CPI-SS05BA6D9C3	CCL4_CNR2	simple:P13236	simple:P34972	ENSG00000275302	ENSG00000188822	TRUE	FALSE	TRUE	IMEx,IntAct	FALSE	0	0.003	0	0	0	0	0.007	0	0.322	0	0	0	0	0.326	0	0.003	0	0	0	0	0.007	0	0	0	0	0	0	0	0	0.002	0	0	0	0	0.006	0	0	0
724	CPI-SS05BA6D9C3	CCL4_CNR2	simple:P13236	simple:P34972	ENSG00000277943	ENSG00000188822	TRUE	FALSE	TRUE	IMEx,IntAct	FALSE	0	0.003	0	0	0	0	0.007	0	0.322	0	0	0	0	0.326	0	0.003	0	0	0	0	0.007	0	0	0	0	0	0	0	0	0.002	0	0	0	0	0.006	0	0	0
725	CPI-SS05BA6D9C3	CCL4_CNR2	simple:P13236	simple:P34972	ENSG00000275824	ENSG00000188822	TRUE	FALSE	TRUE	IMEx,IntAct	FALSE	0	0.003	0	0	0	0	0.007	0	0.322	0	0	0	0	0.326	0	0.003	0	0	0	0	0.007	0	0	0	0	0	0	0	0	0.002	0	0	0	0	0.006	0	0	0
726	CPI-SS008F83E02	CCL4_GPRC5D	simple:P13236	simple:Q9NZD1	ENSG00000275302	ENSG00000111291	TRUE	FALSE	TRUE	IMEx,IntAct	FALSE	0	0	0	0.003	0	0	0	0	0	0	0.322	0	0	0	0	0	0	0.003	0	0	0	0	0	0	0	0	0	0	0	0	0	0.001	0	0	0	0	0	0
727	CPI-SS008F83E02	CCL4_GPRC5D	simple:P13236	simple:Q9NZD1	ENSG00000277943	ENSG00000111291	TRUE	FALSE	TRUE	IMEx,IntAct	FALSE	0	0	0	0.003	0	0	0	0	0	0	0.322	0	0	0	0	0	0	0.003	0	0	0	0	0	0	0	0	0	0	0	0	0	0.001	0	0	0	0	0	0
728	CPI-SS008F83E02	CCL4_GPRC5D	simple:P13236	simple:Q9NZD1	ENSG00000275824	ENSG00000111291	TRUE	FALSE	TRUE	IMEx,IntAct	FALSE	0	0	0	0.003	0	0	0	0	0	0	0.322	0	0	0	0	0	0	0.003	0	0	0	0	0	0	0	0	0	0	0	0	0	0.001	0	0	0	0	0	0
729	CPI-SS0A3569604	IGF2_IDE	simple:P01344	simple:P14735	ENSG00000167244	ENSG00000119912	TRUE	FALSE	TRUE	I2D,InnateDB-All	FALSE	0	0	0	0	0	0	0	0.095	0.045	0.063	0.083	0.04	0.209	0.028	0	0	0	0	0	0	0	0.093	0.043	0.06	0.081	0.037	0.206	0.026	0.172	0.122	0.139	0.16	0.117	0.285	0.105	0	0	0
730	CPI-SS076D8415B	CCL3_IDE	simple:P10147	simple:P14735	ENSG00000277632	ENSG00000119912	TRUE	FALSE	TRUE	IMEx,InnateDB-All,MINT	FALSE	0	0	0	0	0	0	0	0.426	0.375	0.393	0.414	0.37	0.539	0.358	0.091	0.041	0.058	0.079	0.036	0.204	0.024	0.091	0.041	0.058	0.079	0.036	0.204	0.024	0.092	0.042	0.059	0.08	0.036	0.205	0.025	0	0	0
731	CPI-SS076D8415B	CCL3_IDE	simple:P10147	simple:P14735	ENSG00000278567	ENSG00000119912	TRUE	FALSE	TRUE	IMEx,InnateDB-All,MINT	FALSE	0	0	0	0	0	0	0	0.426	0.375	0.393	0.414	0.37	0.539	0.358	0.091	0.041	0.058	0.079	0.036	0.204	0.024	0.091	0.041	0.058	0.079	0.036	0.204	0.024	0.092	0.042	0.059	0.08	0.036	0.205	0.025	0	0	0
732	CPI-SS076D8415B	CCL3_IDE	simple:P10147	simple:P14735	ENSG00000274221	ENSG00000119912	TRUE	FALSE	TRUE	IMEx,InnateDB-All,MINT	FALSE	0	0	0	0	0	0	0	0.426	0.375	0.393	0.414	0.37	0.539	0.358	0.091	0.041	0.058	0.079	0.036	0.204	0.024	0.091	0.041	0.058	0.079	0.036	0.204	0.024	0.092	0.042	0.059	0.08	0.036	0.205	0.025	0	0	0
733	CPI-SS0579FA162	IGF2_IGF1R	simple:P01344	simple:P08069	ENSG00000167244	ENSG00000140443	TRUE	FALSE	TRUE	curated	FALSE	0	0	0	0	0	0	0	0.095	0.021	0.132	0.088	0.119	0.089	0.018	0	0	0	0	0	0	0	0.093	0.018	0.129	0.086	0.117	0.086	0.015	0.172	0.098	0.208	0.165	0.196	0.165	0.094	0	0	0
734	CPI-SS0E41702C1	IGF1_IGF1R	simple:P05019	simple:P08069	ENSG00000017427	ENSG00000140443	TRUE	FALSE	TRUE	curated	FALSE	0	0	0	0	0	0	0	0.161	0.087	0.198	0.154	0.185	0.155	0.084	0	0	0	0	0	0	0	0	0	0	0	0	0	0	0.098	0.024	0.135	0.092	0.122	0.092	0.021	0	0	0
735	CPI-SS042A6F835	IGF2_IGF2R	simple:P01344	simple:P11717	ENSG00000167244	ENSG00000197081	TRUE	FALSE	TRUE	curated	FALSE	0	0	0	0	0	0	0	0.104	0.153	0.115	0.136	0.08	0.11	0.075	0	0	0	0	0	0	0	0.101	0.151	0.112	0.133	0.077	0.107	0.073	0.18	0.23	0.192	0.212	0.156	0.186	0.152	0	0	0
736	CPI-SS0BA601DC4	BDNF_NTRK2	simple:P23560	simple:Q16620	ENSG00000176697	ENSG00000148053	TRUE	FALSE	TRUE	curated	FALSE	0.183	0.022	0.12	0.164	0.023	0.023	0.019	0	0	0	0	0	0	0	0.186	0.025	0.123	0.167	0.026	0.026	0.022	0.183	0.022	0.12	0.164	0.023	0.023	0.019	0	0	0	0	0	0	0	0	0	0
737	CPI-SS093E05DD4	NTF3_NTRK2	simple:P20783	simple:Q16620	ENSG00000185652	ENSG00000148053	TRUE	FALSE	TRUE	curated	FALSE	0	0	0	0	0	0	0	0	0	0	0	0	0	0	0.185	0.025	0.122	0.166	0.025	0.025	0.021	0.182	0.022	0.119	0.163	0.022	0.023	0.019	0.183	0.023	0.12	0.164	0.023	0.024	0.02	0	0	0
738	CPI-SS088C1035B	NTF4_NTRK2	simple:P34130	simple:Q16620	ENSG00000225950	ENSG00000148053	TRUE	FALSE	TRUE	I2D,IMEx,InnateDB-All,IntAct	FALSE	0.191	0.03	0.128	0.172	0.031	0.031	0.027	0.185	0.025	0.123	0.166	0.025	0.026	0.022	0.192	0.032	0.129	0.173	0.032	0.033	0.029	0.201	0.04	0.138	0.182	0.041	0.041	0.037	0.184	0.024	0.121	0.165	0.024	0.024	0.02	0.191	0.031	0.129
739	CPI-SS09A36B221	BDNF_SORT1	simple:P23560	simple:Q99523	ENSG00000176697	ENSG00000134243	TRUE	FALSE	TRUE	I2D,IMEx,InnateDB-All,IntAct	FALSE	0.037	0.065	0.036	0.04	0.034	0.122	0.006	0	0	0	0	0	0	0	0.04	0.068	0.039	0.043	0.037	0.125	0.009	0.037	0.065	0.036	0.04	0.034	0.122	0.006	0	0	0	0	0	0	0	0	0	0
740	CPI-SS07CCAD9BF	GRN_SORT1	simple:P28799	simple:Q99523	ENSG00000030582	ENSG00000134243	TRUE	FALSE	TRUE	IMEx,InnateDB-All,MINT	FALSE	0.802	0.829	0.801	0.805	0.798	0.887	0.77	0.957	0.985	0.956	0.96	0.954	1.042	0.926	0.774	0.802	0.773	0.777	0.771	0.859	0.743	0.752	0.78	0.751	0.755	0.749	0.837	0.721	0.35	0.377	0.349	0.353	0.346	0.434	0.318	0.874	0.901	0.873
741	CPI-SS04F3A1E5C	COPA_SORT1	simple:P53621	simple:Q99523	ENSG00000122218	ENSG00000134243	TRUE	FALSE	TRUE	IMEx,InnateDB-All,IntAct,MatrixDB	FALSE	0.219	0.247	0.218	0.222	0.216	0.304	0.188	0.181	0.209	0.18	0.184	0.178	0.266	0.15	0.219	0.247	0.218	0.222	0.216	0.304	0.187	0.245	0.273	0.244	0.248	0.242	0.33	0.213	0.196	0.224	0.195	0.199	0.193	0.281	0.165	0.203	0.231	0.202
742	CPI-SS03F0B666C	BDNF_F11R	simple:P23560	simple:Q9Y624	ENSG00000176697	ENSG00000158769	TRUE	FALSE	TRUE	IMEx,InnateDB-All,IntAct	FALSE	0.376	0.114	0.463	0.433	0.139	0.386	0.062	0	0	0	0	0	0	0	0.378	0.117	0.466	0.436	0.142	0.389	0.064	0.376	0.115	0.463	0.433	0.139	0.386	0.062	0	0	0	0	0	0	0	0	0	0
743	CPI-SC0859FAC25	IFNE_Type I IFNR	simple:Q86WN2	complex:Type I IFNR	ENSG00000184995		TRUE	FALSE	TRUE	curated	FALSE	0.094	0.149	0.097	0.106	0.115	0.045	0.056	0	0	0	0	0	0	0	0.091	0.146	0.094	0.103	0.112	0.042	0.053	0.097	0.152	0.1	0.109	0.118	0.048	0.059	0.085	0.14	0.088	0.097	0.107	0.036	0.047	0	0	0
744	CPI-SC09458C6C0	IFNA5_Type I IFNR	simple:P01569	complex:Type I IFNR	ENSG00000147873		TRUE	FALSE	TRUE	curated	FALSE	0	0	0	0	0	0	0	0	0	0	0	0	0	0	0	0	0	0	0	0	0	0	0	0	0	0	0	0	0.084	0.139	0.087	0.096	0.106	0.036	0.046	0	0	0
745	CPI-SS0A9E884E0	CD200_CD200R1	simple:P41217	simple:Q8TD46	ENSG00000091972	ENSG00000163606	TRUE	FALSE	TRUE	curated	FALSE	0	0	0	0	0	0	0	0	0.034	0	0	0.002	0	0.015	0	0.034	0	0	0.001	0	0.015	0	0	0	0	0	0	0	0	0.242	0	0	0.209	0	0.223	0	0	0
746	CPI-SS0E292C126	KLRB1_CLEC2D	simple:Q12918	simple:Q9UHP7	ENSG00000111796	ENSG00000069493	FALSE	TRUE	TRUE	curated	FALSE	0	0	0	0	0	0	0	0	0	0	0	0	0	0	0	0	0	0	0	0	0	0.028	0.036	0.022	0.016	0.033	0.051	0.409	0.026	0.034	0.02	0.015	0.032	0.05	0.408	0	0	0
747	CPI-SS02A0FF87F	FAM3C_CLEC2D	simple:Q92520	simple:Q9UHP7	ENSG00000196937	ENSG00000069493	TRUE	FALSE	TRUE	IMEx,InnateDB-All,IntAct	FALSE	0.304	0.312	0.298	0.293	0.31	0.328	0.686	0.138	0.146	0.132	0.126	0.143	0.161	0.519	0.342	0.35	0.335	0.33	0.347	0.365	0.723	0.36	0.368	0.354	0.348	0.365	0.383	0.742	0.165	0.173	0.159	0.154	0.171	0.188	0.547	0.335	0.343	0.329
748	CPI-SS0F8EFEECF	TNF_DAG1	simple:P01375	simple:Q14118	ENSG00000232810	ENSG00000173402	TRUE	FALSE	TRUE	InnateDB-All	FALSE	0.08	0.011	0.043	0.06	0.041	0.102	0.026	0.165	0.097	0.128	0.145	0.126	0.187	0.111	0.083	0.015	0.047	0.064	0.045	0.106	0.029	0.086	0.017	0.049	0.066	0.047	0.108	0.032	0.083	0.014	0.046	0.063	0.044	0.105	0.029	0	0	0
749	CPI-SS0F8EFEECF	TNF_DAG1	simple:P01375	simple:Q14118	ENSG00000228978	ENSG00000173402	TRUE	FALSE	TRUE	InnateDB-All	FALSE	0.08	0.011	0.043	0.06	0.041	0.102	0.026	0.165	0.097	0.128	0.145	0.126	0.187	0.111	0.083	0.015	0.047	0.064	0.045	0.106	0.029	0.086	0.017	0.049	0.066	0.047	0.108	0.032	0.083	0.014	0.046	0.063	0.044	0.105	0.029	0	0	0
750	CPI-SS0F8EFEECF	TNF_DAG1	simple:P01375	simple:Q14118	ENSG00000204490	ENSG00000173402	TRUE	FALSE	TRUE	InnateDB-All	FALSE	0.08	0.011	0.043	0.06	0.041	0.102	0.026	0.165	0.097	0.128	0.145	0.126	0.187	0.111	0.083	0.015	0.047	0.064	0.045	0.106	0.029	0.086	0.017	0.049	0.066	0.047	0.108	0.032	0.083	0.014	0.046	0.063	0.044	0.105	0.029	0	0	0
751	CPI-SS0F8EFEECF	TNF_DAG1	simple:P01375	simple:Q14118	ENSG00000223952	ENSG00000173402	TRUE	FALSE	TRUE	InnateDB-All	FALSE	0.08	0.011	0.043	0.06	0.041	0.102	0.026	0.165	0.097	0.128	0.145	0.126	0.187	0.111	0.083	0.015	0.047	0.064	0.045	0.106	0.029	0.086	0.017	0.049	0.066	0.047	0.108	0.032	0.083	0.014	0.046	0.063	0.044	0.105	0.029	0	0	0
752	CPI-SS0F8EFEECF	TNF_DAG1	simple:P01375	simple:Q14118	ENSG00000228849	ENSG00000173402	TRUE	FALSE	TRUE	InnateDB-All	FALSE	0.08	0.011	0.043	0.06	0.041	0.102	0.026	0.165	0.097	0.128	0.145	0.126	0.187	0.111	0.083	0.015	0.047	0.064	0.045	0.106	0.029	0.086	0.017	0.049	0.066	0.047	0.108	0.032	0.083	0.014	0.046	0.063	0.044	0.105	0.029	0	0	0
753	CPI-SS0F8EFEECF	TNF_DAG1	simple:P01375	simple:Q14118	ENSG00000228321	ENSG00000173402	TRUE	FALSE	TRUE	InnateDB-All	FALSE	0.08	0.011	0.043	0.06	0.041	0.102	0.026	0.165	0.097	0.128	0.145	0.126	0.187	0.111	0.083	0.015	0.047	0.064	0.045	0.106	0.029	0.086	0.017	0.049	0.066	0.047	0.108	0.032	0.083	0.014	0.046	0.063	0.044	0.105	0.029	0	0	0
754	CPI-SS0F8EFEECF	TNF_DAG1	simple:P01375	simple:Q14118	ENSG00000230108	ENSG00000173402	TRUE	FALSE	TRUE	InnateDB-All	FALSE	0.08	0.011	0.043	0.06	0.041	0.102	0.026	0.165	0.097	0.128	0.145	0.126	0.187	0.111	0.083	0.015	0.047	0.064	0.045	0.106	0.029	0.086	0.017	0.049	0.066	0.047	0.108	0.032	0.083	0.014	0.046	0.063	0.044	0.105	0.029	0	0	0
755	CPI-SS0F8EFEECF	TNF_DAG1	simple:P01375	simple:Q14118	ENSG00000206439	ENSG00000173402	TRUE	FALSE	TRUE	InnateDB-All	FALSE	0.08	0.011	0.043	0.06	0.041	0.102	0.026	0.165	0.097	0.128	0.145	0.126	0.187	0.111	0.083	0.015	0.047	0.064	0.045	0.106	0.029	0.086	0.017	0.049	0.066	0.047	0.108	0.032	0.083	0.014	0.046	0.063	0.044	0.105	0.029	0	0	0
756	CPI-SS0BD9F32BA	LGALS9_DAG1	simple:O00182	simple:Q14118	ENSG00000168961	ENSG00000173402	TRUE	FALSE	TRUE	InnateDB-All	FALSE	0.164	0.095	0.127	0.144	0.125	0.186	0.11	0.345	0.277	0.309	0.325	0.306	0.367	0.291	0.141	0.072	0.104	0.121	0.102	0.163	0.087	0.156	0.087	0.119	0.136	0.117	0.178	0.102	0.164	0.096	0.127	0.144	0.125	0.186	0.11	0.189	0.12	0.152
757	CPI-SS02EBC1BB0	TNF_NOTCH1	simple:P01375	simple:P46531	ENSG00000232810	ENSG00000148400	TRUE	FALSE	TRUE	I2D	FALSE	0.133	0.026	0.108	0.153	0.166	0.084	0.037	0.218	0.111	0.193	0.238	0.251	0.169	0.123	0.137	0.029	0.111	0.157	0.169	0.087	0.041	0.139	0.032	0.114	0.159	0.172	0.09	0.043	0.136	0.029	0.11	0.156	0.168	0.086	0.04	0	0	0
758	CPI-SS02EBC1BB0	TNF_NOTCH1	simple:P01375	simple:P46531	ENSG00000228978	ENSG00000148400	TRUE	FALSE	TRUE	I2D	FALSE	0.133	0.026	0.108	0.153	0.166	0.084	0.037	0.218	0.111	0.193	0.238	0.251	0.169	0.123	0.137	0.029	0.111	0.157	0.169	0.087	0.041	0.139	0.032	0.114	0.159	0.172	0.09	0.043	0.136	0.029	0.11	0.156	0.168	0.086	0.04	0	0	0
759	CPI-SS02EBC1BB0	TNF_NOTCH1	simple:P01375	simple:P46531	ENSG00000204490	ENSG00000148400	TRUE	FALSE	TRUE	I2D	FALSE	0.133	0.026	0.108	0.153	0.166	0.084	0.037	0.218	0.111	0.193	0.238	0.251	0.169	0.123	0.137	0.029	0.111	0.157	0.169	0.087	0.041	0.139	0.032	0.114	0.159	0.172	0.09	0.043	0.136	0.029	0.11	0.156	0.168	0.086	0.04	0	0	0
760	CPI-SS02EBC1BB0	TNF_NOTCH1	simple:P01375	simple:P46531	ENSG00000223952	ENSG00000148400	TRUE	FALSE	TRUE	I2D	FALSE	0.133	0.026	0.108	0.153	0.166	0.084	0.037	0.218	0.111	0.193	0.238	0.251	0.169	0.123	0.137	0.029	0.111	0.157	0.169	0.087	0.041	0.139	0.032	0.114	0.159	0.172	0.09	0.043	0.136	0.029	0.11	0.156	0.168	0.086	0.04	0	0	0
761	CPI-SS02EBC1BB0	TNF_NOTCH1	simple:P01375	simple:P46531	ENSG00000228849	ENSG00000148400	TRUE	FALSE	TRUE	I2D	FALSE	0.133	0.026	0.108	0.153	0.166	0.084	0.037	0.218	0.111	0.193	0.238	0.251	0.169	0.123	0.137	0.029	0.111	0.157	0.169	0.087	0.041	0.139	0.032	0.114	0.159	0.172	0.09	0.043	0.136	0.029	0.11	0.156	0.168	0.086	0.04	0	0	0
762	CPI-SS02EBC1BB0	TNF_NOTCH1	simple:P01375	simple:P46531	ENSG00000228321	ENSG00000148400	TRUE	FALSE	TRUE	I2D	FALSE	0.133	0.026	0.108	0.153	0.166	0.084	0.037	0.218	0.111	0.193	0.238	0.251	0.169	0.123	0.137	0.029	0.111	0.157	0.169	0.087	0.041	0.139	0.032	0.114	0.159	0.172	0.09	0.043	0.136	0.029	0.11	0.156	0.168	0.086	0.04	0	0	0
763	CPI-SS02EBC1BB0	TNF_NOTCH1	simple:P01375	simple:P46531	ENSG00000230108	ENSG00000148400	TRUE	FALSE	TRUE	I2D	FALSE	0.133	0.026	0.108	0.153	0.166	0.084	0.037	0.218	0.111	0.193	0.238	0.251	0.169	0.123	0.137	0.029	0.111	0.157	0.169	0.087	0.041	0.139	0.032	0.114	0.159	0.172	0.09	0.043	0.136	0.029	0.11	0.156	0.168	0.086	0.04	0	0	0
764	CPI-SS02EBC1BB0	TNF_NOTCH1	simple:P01375	simple:P46531	ENSG00000206439	ENSG00000148400	TRUE	FALSE	TRUE	I2D	FALSE	0.133	0.026	0.108	0.153	0.166	0.084	0.037	0.218	0.111	0.193	0.238	0.251	0.169	0.123	0.137	0.029	0.111	0.157	0.169	0.087	0.041	0.139	0.032	0.114	0.159	0.172	0.09	0.043	0.136	0.029	0.11	0.156	0.168	0.086	0.04	0	0	0
765	CPI-SS04A5D6B6F	DLL1_NOTCH1	simple:O00548	simple:P46531	ENSG00000198719	ENSG00000148400	FALSE	FALSE	TRUE	curated	FALSE	0.144	0.037	0.119	0.164	0.177	0.095	0.048	0.139	0.032	0.113	0.159	0.171	0.089	0.043	0.181	0.074	0.156	0.201	0.214	0.132	0.085	0.159	0.051	0.133	0.179	0.191	0.109	0.063	0.238	0.13	0.212	0.258	0.27	0.188	0.142	0.142	0.035	0.117
766	CPI-SS04A5D6B6F	DLL1_NOTCH1	simple:O00548	simple:P46531	ENSG00000275555	ENSG00000148400	FALSE	FALSE	TRUE	curated	FALSE	0.144	0.037	0.119	0.164	0.177	0.095	0.048	0.139	0.032	0.113	0.159	0.171	0.089	0.043	0.181	0.074	0.156	0.201	0.214	0.132	0.085	0.159	0.051	0.133	0.179	0.191	0.109	0.063	0.238	0.13	0.212	0.258	0.27	0.188	0.142	0.142	0.035	0.117
767	CPI-SS0B81F1BF5	TNF_SEMA4C	simple:P01375	simple:Q9C0C4	ENSG00000232810	ENSG00000168758	TRUE	FALSE	TRUE	InnateDB-All	FALSE	0.064	0.051	0.035	0.057	0.103	0.039	0.017	0.15	0.136	0.121	0.143	0.188	0.124	0.102	0.068	0.054	0.039	0.061	0.107	0.042	0.021	0.071	0.057	0.042	0.063	0.109	0.045	0.023	0.067	0.053	0.038	0.06	0.106	0.041	0.02	0	0	0
768	CPI-SS0B81F1BF5	TNF_SEMA4C	simple:P01375	simple:Q9C0C4	ENSG00000228978	ENSG00000168758	TRUE	FALSE	TRUE	InnateDB-All	FALSE	0.064	0.051	0.035	0.057	0.103	0.039	0.017	0.15	0.136	0.121	0.143	0.188	0.124	0.102	0.068	0.054	0.039	0.061	0.107	0.042	0.021	0.071	0.057	0.042	0.063	0.109	0.045	0.023	0.067	0.053	0.038	0.06	0.106	0.041	0.02	0	0	0
769	CPI-SS0B81F1BF5	TNF_SEMA4C	simple:P01375	simple:Q9C0C4	ENSG00000204490	ENSG00000168758	TRUE	FALSE	TRUE	InnateDB-All	FALSE	0.064	0.051	0.035	0.057	0.103	0.039	0.017	0.15	0.136	0.121	0.143	0.188	0.124	0.102	0.068	0.054	0.039	0.061	0.107	0.042	0.021	0.071	0.057	0.042	0.063	0.109	0.045	0.023	0.067	0.053	0.038	0.06	0.106	0.041	0.02	0	0	0
770	CPI-SS0B81F1BF5	TNF_SEMA4C	simple:P01375	simple:Q9C0C4	ENSG00000223952	ENSG00000168758	TRUE	FALSE	TRUE	InnateDB-All	FALSE	0.064	0.051	0.035	0.057	0.103	0.039	0.017	0.15	0.136	0.121	0.143	0.188	0.124	0.102	0.068	0.054	0.039	0.061	0.107	0.042	0.021	0.071	0.057	0.042	0.063	0.109	0.045	0.023	0.067	0.053	0.038	0.06	0.106	0.041	0.02	0	0	0
771	CPI-SS0B81F1BF5	TNF_SEMA4C	simple:P01375	simple:Q9C0C4	ENSG00000228849	ENSG00000168758	TRUE	FALSE	TRUE	InnateDB-All	FALSE	0.064	0.051	0.035	0.057	0.103	0.039	0.017	0.15	0.136	0.121	0.143	0.188	0.124	0.102	0.068	0.054	0.039	0.061	0.107	0.042	0.021	0.071	0.057	0.042	0.063	0.109	0.045	0.023	0.067	0.053	0.038	0.06	0.106	0.041	0.02	0	0	0
772	CPI-SS0B81F1BF5	TNF_SEMA4C	simple:P01375	simple:Q9C0C4	ENSG00000228321	ENSG00000168758	TRUE	FALSE	TRUE	InnateDB-All	FALSE	0.064	0.051	0.035	0.057	0.103	0.039	0.017	0.15	0.136	0.121	0.143	0.188	0.124	0.102	0.068	0.054	0.039	0.061	0.107	0.042	0.021	0.071	0.057	0.042	0.063	0.109	0.045	0.023	0.067	0.053	0.038	0.06	0.106	0.041	0.02	0	0	0
773	CPI-SS0B81F1BF5	TNF_SEMA4C	simple:P01375	simple:Q9C0C4	ENSG00000230108	ENSG00000168758	TRUE	FALSE	TRUE	InnateDB-All	FALSE	0.064	0.051	0.035	0.057	0.103	0.039	0.017	0.15	0.136	0.121	0.143	0.188	0.124	0.102	0.068	0.054	0.039	0.061	0.107	0.042	0.021	0.071	0.057	0.042	0.063	0.109	0.045	0.023	0.067	0.053	0.038	0.06	0.106	0.041	0.02	0	0	0
774	CPI-SS0B81F1BF5	TNF_SEMA4C	simple:P01375	simple:Q9C0C4	ENSG00000206439	ENSG00000168758	TRUE	FALSE	TRUE	InnateDB-All	FALSE	0.064	0.051	0.035	0.057	0.103	0.039	0.017	0.15	0.136	0.121	0.143	0.188	0.124	0.102	0.068	0.054	0.039	0.061	0.107	0.042	0.021	0.071	0.057	0.042	0.063	0.109	0.045	0.023	0.067	0.053	0.038	0.06	0.106	0.041	0.02	0	0	0
775	CPI-SS0AB21032D	PLXNB2_SEMA4C	simple:O15031	simple:Q9C0C4	ENSG00000196576	ENSG00000168758	FALSE	TRUE	TRUE	curated	FALSE	0.414	0.4	0.385	0.407	0.453	0.388	0.367	0.212	0.198	0.183	0.205	0.251	0.186	0.165	0.348	0.335	0.319	0.341	0.387	0.323	0.301	0.434	0.42	0.405	0.427	0.473	0.409	0.387	0.157	0.143	0.128	0.15	0.196	0.132	0.11	0.364	0.35	0.335
776	CPI-SS09C917D22	TNF_FLT4	simple:P01375	simple:P35916	ENSG00000232810	ENSG00000037280	TRUE	FALSE	TRUE	InnateDB-All	FALSE	0	0	0	0	0.073	0	0	0	0	0	0	0.158	0	0	0	0	0	0	0.076	0	0	0	0	0	0	0.079	0	0	0	0	0	0	0.075	0	0	0	0	0
777	CPI-SS09C917D22	TNF_FLT4	simple:P01375	simple:P35916	ENSG00000228978	ENSG00000037280	TRUE	FALSE	TRUE	InnateDB-All	FALSE	0	0	0	0	0.073	0	0	0	0	0	0	0.158	0	0	0	0	0	0	0.076	0	0	0	0	0	0	0.079	0	0	0	0	0	0	0.075	0	0	0	0	0
778	CPI-SS09C917D22	TNF_FLT4	simple:P01375	simple:P35916	ENSG00000204490	ENSG00000037280	TRUE	FALSE	TRUE	InnateDB-All	FALSE	0	0	0	0	0.073	0	0	0	0	0	0	0.158	0	0	0	0	0	0	0.076	0	0	0	0	0	0	0.079	0	0	0	0	0	0	0.075	0	0	0	0	0
779	CPI-SS09C917D22	TNF_FLT4	simple:P01375	simple:P35916	ENSG00000223952	ENSG00000037280	TRUE	FALSE	TRUE	InnateDB-All	FALSE	0	0	0	0	0.073	0	0	0	0	0	0	0.158	0	0	0	0	0	0	0.076	0	0	0	0	0	0	0.079	0	0	0	0	0	0	0.075	0	0	0	0	0
780	CPI-SS09C917D22	TNF_FLT4	simple:P01375	simple:P35916	ENSG00000228849	ENSG00000037280	TRUE	FALSE	TRUE	InnateDB-All	FALSE	0	0	0	0	0.073	0	0	0	0	0	0	0.158	0	0	0	0	0	0	0.076	0	0	0	0	0	0	0.079	0	0	0	0	0	0	0.075	0	0	0	0	0
781	CPI-SS09C917D22	TNF_FLT4	simple:P01375	simple:P35916	ENSG00000228321	ENSG00000037280	TRUE	FALSE	TRUE	InnateDB-All	FALSE	0	0	0	0	0.073	0	0	0	0	0	0	0.158	0	0	0	0	0	0	0.076	0	0	0	0	0	0	0.079	0	0	0	0	0	0	0.075	0	0	0	0	0
782	CPI-SS09C917D22	TNF_FLT4	simple:P01375	simple:P35916	ENSG00000230108	ENSG00000037280	TRUE	FALSE	TRUE	InnateDB-All	FALSE	0	0	0	0	0.073	0	0	0	0	0	0	0.158	0	0	0	0	0	0	0.076	0	0	0	0	0	0	0.079	0	0	0	0	0	0	0.075	0	0	0	0	0
783	CPI-SS09C917D22	TNF_FLT4	simple:P01375	simple:P35916	ENSG00000206439	ENSG00000037280	TRUE	FALSE	TRUE	InnateDB-All	FALSE	0	0	0	0	0.073	0	0	0	0	0	0	0.158	0	0	0	0	0	0	0.076	0	0	0	0	0	0	0.079	0	0	0	0	0	0	0.075	0	0	0	0	0
784	CPI-SS03B8E2D7A	TNF_ICOS	simple:P01375	simple:Q9Y6W8	ENSG00000232810	ENSG00000163600	TRUE	FALSE	TRUE	InnateDB-All	FALSE	0	0	0	0	0	0	0.165	0	0	0	0	0	0	0.25	0	0	0	0	0	0	0.168	0	0	0	0	0	0	0.171	0	0	0	0	0	0	0.167	0	0	0
785	CPI-SS03B8E2D7A	TNF_ICOS	simple:P01375	simple:Q9Y6W8	ENSG00000228978	ENSG00000163600	TRUE	FALSE	TRUE	InnateDB-All	FALSE	0	0	0	0	0	0	0.165	0	0	0	0	0	0	0.25	0	0	0	0	0	0	0.168	0	0	0	0	0	0	0.171	0	0	0	0	0	0	0.167	0	0	0
786	CPI-SS03B8E2D7A	TNF_ICOS	simple:P01375	simple:Q9Y6W8	ENSG00000204490	ENSG00000163600	TRUE	FALSE	TRUE	InnateDB-All	FALSE	0	0	0	0	0	0	0.165	0	0	0	0	0	0	0.25	0	0	0	0	0	0	0.168	0	0	0	0	0	0	0.171	0	0	0	0	0	0	0.167	0	0	0
787	CPI-SS03B8E2D7A	TNF_ICOS	simple:P01375	simple:Q9Y6W8	ENSG00000223952	ENSG00000163600	TRUE	FALSE	TRUE	InnateDB-All	FALSE	0	0	0	0	0	0	0.165	0	0	0	0	0	0	0.25	0	0	0	0	0	0	0.168	0	0	0	0	0	0	0.171	0	0	0	0	0	0	0.167	0	0	0
788	CPI-SS03B8E2D7A	TNF_ICOS	simple:P01375	simple:Q9Y6W8	ENSG00000228849	ENSG00000163600	TRUE	FALSE	TRUE	InnateDB-All	FALSE	0	0	0	0	0	0	0.165	0	0	0	0	0	0	0.25	0	0	0	0	0	0	0.168	0	0	0	0	0	0	0.171	0	0	0	0	0	0	0.167	0	0	0
789	CPI-SS03B8E2D7A	TNF_ICOS	simple:P01375	simple:Q9Y6W8	ENSG00000228321	ENSG00000163600	TRUE	FALSE	TRUE	InnateDB-All	FALSE	0	0	0	0	0	0	0.165	0	0	0	0	0	0	0.25	0	0	0	0	0	0	0.168	0	0	0	0	0	0	0.171	0	0	0	0	0	0	0.167	0	0	0
790	CPI-SS03B8E2D7A	TNF_ICOS	simple:P01375	simple:Q9Y6W8	ENSG00000230108	ENSG00000163600	TRUE	FALSE	TRUE	InnateDB-All	FALSE	0	0	0	0	0	0	0.165	0	0	0	0	0	0	0.25	0	0	0	0	0	0	0.168	0	0	0	0	0	0	0.171	0	0	0	0	0	0	0.167	0	0	0
791	CPI-SS03B8E2D7A	TNF_ICOS	simple:P01375	simple:Q9Y6W8	ENSG00000206439	ENSG00000163600	TRUE	FALSE	TRUE	InnateDB-All	FALSE	0	0	0	0	0	0	0.165	0	0	0	0	0	0	0.25	0	0	0	0	0	0	0.168	0	0	0	0	0	0	0.171	0	0	0	0	0	0	0.167	0	0	0
792	CPI-SS0E4B1484B	ICOSLG_ICOS	simple:O75144	simple:Q9Y6W8	ENSG00000160223	ENSG00000163600	TRUE	FALSE	TRUE	curated	FALSE	0	0	0	0	0	0	0.165	0	0	0	0	0	0	0.233	0	0	0	0	0	0	0.165	0	0	0	0	0	0	0.169	0	0	0	0	0	0	0.176	0	0	0
793	CPI-SS04B4619D0	TNF_TNFRSF1A	simple:P01375	simple:P19438	ENSG00000232810	ENSG00000067182	TRUE	FALSE	TRUE	curated	FALSE	0.335	0.244	0.34	0.352	0.281	0.355	0.091	0.42	0.329	0.425	0.437	0.366	0.44	0.176	0.338	0.248	0.344	0.355	0.284	0.359	0.095	0.341	0.25	0.346	0.358	0.287	0.361	0.097	0.337	0.247	0.343	0.354	0.283	0.358	0.094	0	0	0
794	CPI-SS04B4619D0	TNF_TNFRSF1A	simple:P01375	simple:P19438	ENSG00000228978	ENSG00000067182	TRUE	FALSE	TRUE	curated	FALSE	0.335	0.244	0.34	0.352	0.281	0.355	0.091	0.42	0.329	0.425	0.437	0.366	0.44	0.176	0.338	0.248	0.344	0.355	0.284	0.359	0.095	0.341	0.25	0.346	0.358	0.287	0.361	0.097	0.337	0.247	0.343	0.354	0.283	0.358	0.094	0	0	0
795	CPI-SS04B4619D0	TNF_TNFRSF1A	simple:P01375	simple:P19438	ENSG00000204490	ENSG00000067182	TRUE	FALSE	TRUE	curated	FALSE	0.335	0.244	0.34	0.352	0.281	0.355	0.091	0.42	0.329	0.425	0.437	0.366	0.44	0.176	0.338	0.248	0.344	0.355	0.284	0.359	0.095	0.341	0.25	0.346	0.358	0.287	0.361	0.097	0.337	0.247	0.343	0.354	0.283	0.358	0.094	0	0	0
796	CPI-SS04B4619D0	TNF_TNFRSF1A	simple:P01375	simple:P19438	ENSG00000223952	ENSG00000067182	TRUE	FALSE	TRUE	curated	FALSE	0.335	0.244	0.34	0.352	0.281	0.355	0.091	0.42	0.329	0.425	0.437	0.366	0.44	0.176	0.338	0.248	0.344	0.355	0.284	0.359	0.095	0.341	0.25	0.346	0.358	0.287	0.361	0.097	0.337	0.247	0.343	0.354	0.283	0.358	0.094	0	0	0
797	CPI-SS04B4619D0	TNF_TNFRSF1A	simple:P01375	simple:P19438	ENSG00000228849	ENSG00000067182	TRUE	FALSE	TRUE	curated	FALSE	0.335	0.244	0.34	0.352	0.281	0.355	0.091	0.42	0.329	0.425	0.437	0.366	0.44	0.176	0.338	0.248	0.344	0.355	0.284	0.359	0.095	0.341	0.25	0.346	0.358	0.287	0.361	0.097	0.337	0.247	0.343	0.354	0.283	0.358	0.094	0	0	0
798	CPI-SS04B4619D0	TNF_TNFRSF1A	simple:P01375	simple:P19438	ENSG00000228321	ENSG00000067182	TRUE	FALSE	TRUE	curated	FALSE	0.335	0.244	0.34	0.352	0.281	0.355	0.091	0.42	0.329	0.425	0.437	0.366	0.44	0.176	0.338	0.248	0.344	0.355	0.284	0.359	0.095	0.341	0.25	0.346	0.358	0.287	0.361	0.097	0.337	0.247	0.343	0.354	0.283	0.358	0.094	0	0	0
799	CPI-SS04B4619D0	TNF_TNFRSF1A	simple:P01375	simple:P19438	ENSG00000230108	ENSG00000067182	TRUE	FALSE	TRUE	curated	FALSE	0.335	0.244	0.34	0.352	0.281	0.355	0.091	0.42	0.329	0.425	0.437	0.366	0.44	0.176	0.338	0.248	0.344	0.355	0.284	0.359	0.095	0.341	0.25	0.346	0.358	0.287	0.361	0.097	0.337	0.247	0.343	0.354	0.283	0.358	0.094	0	0	0
800	CPI-SS04B4619D0	TNF_TNFRSF1A	simple:P01375	simple:P19438	ENSG00000206439	ENSG00000067182	TRUE	FALSE	TRUE	curated	FALSE	0.335	0.244	0.34	0.352	0.281	0.355	0.091	0.42	0.329	0.425	0.437	0.366	0.44	0.176	0.338	0.248	0.344	0.355	0.284	0.359	0.095	0.341	0.25	0.346	0.358	0.287	0.361	0.097	0.337	0.247	0.343	0.354	0.283	0.358	0.094	0	0	0
801	CPI-SS084BE3E4B	LTA_TNFRSF1A	simple:P01374	simple:P19438	ENSG00000226979	ENSG00000067182	TRUE	FALSE	TRUE	curated	FALSE	0	0	0	0	0	0	0	0	0	0	0	0	0	0	0	0	0	0	0	0	0	0	0	0	0	0	0	0	0.339	0.249	0.345	0.356	0.285	0.36	0.096	0	0	0
802	CPI-SS084BE3E4B	LTA_TNFRSF1A	simple:P01374	simple:P19438	ENSG00000230279	ENSG00000067182	TRUE	FALSE	TRUE	curated	FALSE	0	0	0	0	0	0	0	0	0	0	0	0	0	0	0	0	0	0	0	0	0	0	0	0	0	0	0	0	0.339	0.249	0.345	0.356	0.285	0.36	0.096	0	0	0
803	CPI-SS084BE3E4B	LTA_TNFRSF1A	simple:P01374	simple:P19438	ENSG00000238130	ENSG00000067182	TRUE	FALSE	TRUE	curated	FALSE	0	0	0	0	0	0	0	0	0	0	0	0	0	0	0	0	0	0	0	0	0	0	0	0	0	0	0	0	0.339	0.249	0.345	0.356	0.285	0.36	0.096	0	0	0
804	CPI-SS084BE3E4B	LTA_TNFRSF1A	simple:P01374	simple:P19438	ENSG00000231408	ENSG00000067182	TRUE	FALSE	TRUE	curated	FALSE	0	0	0	0	0	0	0	0	0	0	0	0	0	0	0	0	0	0	0	0	0	0	0	0	0	0	0	0	0.339	0.249	0.345	0.356	0.285	0.36	0.096	0	0	0
805	CPI-SS084BE3E4B	LTA_TNFRSF1A	simple:P01374	simple:P19438	ENSG00000173503	ENSG00000067182	TRUE	FALSE	TRUE	curated	FALSE	0	0	0	0	0	0	0	0	0	0	0	0	0	0	0	0	0	0	0	0	0	0	0	0	0	0	0	0	0.339	0.249	0.345	0.356	0.285	0.36	0.096	0	0	0
806	CPI-SS084BE3E4B	LTA_TNFRSF1A	simple:P01374	simple:P19438	ENSG00000223919	ENSG00000067182	TRUE	FALSE	TRUE	curated	FALSE	0	0	0	0	0	0	0	0	0	0	0	0	0	0	0	0	0	0	0	0	0	0	0	0	0	0	0	0	0.339	0.249	0.345	0.356	0.285	0.36	0.096	0	0	0
807	CPI-SS084BE3E4B	LTA_TNFRSF1A	simple:P01374	simple:P19438	ENSG00000226275	ENSG00000067182	TRUE	FALSE	TRUE	curated	FALSE	0	0	0	0	0	0	0	0	0	0	0	0	0	0	0	0	0	0	0	0	0	0	0	0	0	0	0	0	0.339	0.249	0.345	0.356	0.285	0.36	0.096	0	0	0
808	CPI-SS0F9B3B259	TNFSF13_TNFRSF1A	simple:O75888	simple:P19438	ENSG00000161955	ENSG00000067182	TRUE	FALSE	TRUE	I2D,InnateDB-All	FALSE	0	0	0	0	0	0	0	0.338	0.247	0.343	0.355	0.284	0.358	0.094	0	0	0	0	0	0	0	0	0	0	0	0	0	0	0.334	0.244	0.34	0.351	0.28	0.355	0.091	0	0	0
809	CPI-SS08B7D54A3	TNF_FAS	simple:P01375	simple:P25445	ENSG00000232810	ENSG00000026103	TRUE	FALSE	TRUE	InnateDB-All	FALSE	0.078	0.029	0.053	0.107	0.04	0.03	0.058	0.163	0.115	0.138	0.192	0.125	0.115	0.144	0.081	0.033	0.057	0.111	0.043	0.033	0.062	0.084	0.035	0.059	0.113	0.046	0.036	0.064	0.08	0.032	0.056	0.11	0.042	0.032	0.061	0	0	0
810	CPI-SS08B7D54A3	TNF_FAS	simple:P01375	simple:P25445	ENSG00000228978	ENSG00000026103	TRUE	FALSE	TRUE	InnateDB-All	FALSE	0.078	0.029	0.053	0.107	0.04	0.03	0.058	0.163	0.115	0.138	0.192	0.125	0.115	0.144	0.081	0.033	0.057	0.111	0.043	0.033	0.062	0.084	0.035	0.059	0.113	0.046	0.036	0.064	0.08	0.032	0.056	0.11	0.042	0.032	0.061	0	0	0
811	CPI-SS08B7D54A3	TNF_FAS	simple:P01375	simple:P25445	ENSG00000204490	ENSG00000026103	TRUE	FALSE	TRUE	InnateDB-All	FALSE	0.078	0.029	0.053	0.107	0.04	0.03	0.058	0.163	0.115	0.138	0.192	0.125	0.115	0.144	0.081	0.033	0.057	0.111	0.043	0.033	0.062	0.084	0.035	0.059	0.113	0.046	0.036	0.064	0.08	0.032	0.056	0.11	0.042	0.032	0.061	0	0	0
812	CPI-SS08B7D54A3	TNF_FAS	simple:P01375	simple:P25445	ENSG00000223952	ENSG00000026103	TRUE	FALSE	TRUE	InnateDB-All	FALSE	0.078	0.029	0.053	0.107	0.04	0.03	0.058	0.163	0.115	0.138	0.192	0.125	0.115	0.144	0.081	0.033	0.057	0.111	0.043	0.033	0.062	0.084	0.035	0.059	0.113	0.046	0.036	0.064	0.08	0.032	0.056	0.11	0.042	0.032	0.061	0	0	0
813	CPI-SS08B7D54A3	TNF_FAS	simple:P01375	simple:P25445	ENSG00000228849	ENSG00000026103	TRUE	FALSE	TRUE	InnateDB-All	FALSE	0.078	0.029	0.053	0.107	0.04	0.03	0.058	0.163	0.115	0.138	0.192	0.125	0.115	0.144	0.081	0.033	0.057	0.111	0.043	0.033	0.062	0.084	0.035	0.059	0.113	0.046	0.036	0.064	0.08	0.032	0.056	0.11	0.042	0.032	0.061	0	0	0
814	CPI-SS08B7D54A3	TNF_FAS	simple:P01375	simple:P25445	ENSG00000228321	ENSG00000026103	TRUE	FALSE	TRUE	InnateDB-All	FALSE	0.078	0.029	0.053	0.107	0.04	0.03	0.058	0.163	0.115	0.138	0.192	0.125	0.115	0.144	0.081	0.033	0.057	0.111	0.043	0.033	0.062	0.084	0.035	0.059	0.113	0.046	0.036	0.064	0.08	0.032	0.056	0.11	0.042	0.032	0.061	0	0	0
815	CPI-SS08B7D54A3	TNF_FAS	simple:P01375	simple:P25445	ENSG00000230108	ENSG00000026103	TRUE	FALSE	TRUE	InnateDB-All	FALSE	0.078	0.029	0.053	0.107	0.04	0.03	0.058	0.163	0.115	0.138	0.192	0.125	0.115	0.144	0.081	0.033	0.057	0.111	0.043	0.033	0.062	0.084	0.035	0.059	0.113	0.046	0.036	0.064	0.08	0.032	0.056	0.11	0.042	0.032	0.061	0	0	0
816	CPI-SS08B7D54A3	TNF_FAS	simple:P01375	simple:P25445	ENSG00000206439	ENSG00000026103	TRUE	FALSE	TRUE	InnateDB-All	FALSE	0.078	0.029	0.053	0.107	0.04	0.03	0.058	0.163	0.115	0.138	0.192	0.125	0.115	0.144	0.081	0.033	0.057	0.111	0.043	0.033	0.062	0.084	0.035	0.059	0.113	0.046	0.036	0.064	0.08	0.032	0.056	0.11	0.042	0.032	0.061	0	0	0
817	CPI-SS0A83A7E30	TNFSF13_FAS	simple:O75888	simple:P25445	ENSG00000161955	ENSG00000026103	TRUE	FALSE	TRUE	I2D,InnateDB-All	FALSE	0	0	0	0	0	0	0	0.081	0.032	0.056	0.11	0.043	0.033	0.061	0	0	0	0	0	0	0	0	0	0	0	0	0	0	0.077	0.029	0.053	0.107	0.039	0.029	0.058	0	0	0
818	CPI-SS0E7D5974D	TNF_TNFRSF1B	simple:P01375	simple:P20333	ENSG00000232810	ENSG00000028137	TRUE	FALSE	TRUE	curated	FALSE	0.004	0.253	0.004	0.003	0.123	0	0.192	0.09	0.339	0.089	0.088	0.208	0	0.277	0.008	0.257	0.008	0.006	0.126	0	0.195	0.011	0.259	0.01	0.009	0.129	0	0.198	0.007	0.256	0.007	0.006	0.126	0	0.194	0	0	0
819	CPI-SS0E7D5974D	TNF_TNFRSF1B	simple:P01375	simple:P20333	ENSG00000228978	ENSG00000028137	TRUE	FALSE	TRUE	curated	FALSE	0.004	0.253	0.004	0.003	0.123	0	0.192	0.09	0.339	0.089	0.088	0.208	0	0.277	0.008	0.257	0.008	0.006	0.126	0	0.195	0.011	0.259	0.01	0.009	0.129	0	0.198	0.007	0.256	0.007	0.006	0.126	0	0.194	0	0	0
820	CPI-SS0E7D5974D	TNF_TNFRSF1B	simple:P01375	simple:P20333	ENSG00000204490	ENSG00000028137	TRUE	FALSE	TRUE	curated	FALSE	0.004	0.253	0.004	0.003	0.123	0	0.192	0.09	0.339	0.089	0.088	0.208	0	0.277	0.008	0.257	0.008	0.006	0.126	0	0.195	0.011	0.259	0.01	0.009	0.129	0	0.198	0.007	0.256	0.007	0.006	0.126	0	0.194	0	0	0
821	CPI-SS0E7D5974D	TNF_TNFRSF1B	simple:P01375	simple:P20333	ENSG00000223952	ENSG00000028137	TRUE	FALSE	TRUE	curated	FALSE	0.004	0.253	0.004	0.003	0.123	0	0.192	0.09	0.339	0.089	0.088	0.208	0	0.277	0.008	0.257	0.008	0.006	0.126	0	0.195	0.011	0.259	0.01	0.009	0.129	0	0.198	0.007	0.256	0.007	0.006	0.126	0	0.194	0	0	0
822	CPI-SS0E7D5974D	TNF_TNFRSF1B	simple:P01375	simple:P20333	ENSG00000228849	ENSG00000028137	TRUE	FALSE	TRUE	curated	FALSE	0.004	0.253	0.004	0.003	0.123	0	0.192	0.09	0.339	0.089	0.088	0.208	0	0.277	0.008	0.257	0.008	0.006	0.126	0	0.195	0.011	0.259	0.01	0.009	0.129	0	0.198	0.007	0.256	0.007	0.006	0.126	0	0.194	0	0	0
823	CPI-SS0E7D5974D	TNF_TNFRSF1B	simple:P01375	simple:P20333	ENSG00000228321	ENSG00000028137	TRUE	FALSE	TRUE	curated	FALSE	0.004	0.253	0.004	0.003	0.123	0	0.192	0.09	0.339	0.089	0.088	0.208	0	0.277	0.008	0.257	0.008	0.006	0.126	0	0.195	0.011	0.259	0.01	0.009	0.129	0	0.198	0.007	0.256	0.007	0.006	0.126	0	0.194	0	0	0
824	CPI-SS0E7D5974D	TNF_TNFRSF1B	simple:P01375	simple:P20333	ENSG00000230108	ENSG00000028137	TRUE	FALSE	TRUE	curated	FALSE	0.004	0.253	0.004	0.003	0.123	0	0.192	0.09	0.339	0.089	0.088	0.208	0	0.277	0.008	0.257	0.008	0.006	0.126	0	0.195	0.011	0.259	0.01	0.009	0.129	0	0.198	0.007	0.256	0.007	0.006	0.126	0	0.194	0	0	0
825	CPI-SS0E7D5974D	TNF_TNFRSF1B	simple:P01375	simple:P20333	ENSG00000206439	ENSG00000028137	TRUE	FALSE	TRUE	curated	FALSE	0.004	0.253	0.004	0.003	0.123	0	0.192	0.09	0.339	0.089	0.088	0.208	0	0.277	0.008	0.257	0.008	0.006	0.126	0	0.195	0.011	0.259	0.01	0.009	0.129	0	0.198	0.007	0.256	0.007	0.006	0.126	0	0.194	0	0	0
826	CPI-SS07D9A48A2	LTA_TNFRSF1B	simple:P01374	simple:P20333	ENSG00000226979	ENSG00000028137	TRUE	FALSE	TRUE	curated	FALSE	0	0	0	0	0	0	0	0	0	0	0	0	0	0	0	0	0	0	0	0	0	0	0	0	0	0	0	0	0.009	0.258	0.009	0.008	0.128	0	0.196	0	0	0
827	CPI-SS07D9A48A2	LTA_TNFRSF1B	simple:P01374	simple:P20333	ENSG00000230279	ENSG00000028137	TRUE	FALSE	TRUE	curated	FALSE	0	0	0	0	0	0	0	0	0	0	0	0	0	0	0	0	0	0	0	0	0	0	0	0	0	0	0	0	0.009	0.258	0.009	0.008	0.128	0	0.196	0	0	0
828	CPI-SS07D9A48A2	LTA_TNFRSF1B	simple:P01374	simple:P20333	ENSG00000238130	ENSG00000028137	TRUE	FALSE	TRUE	curated	FALSE	0	0	0	0	0	0	0	0	0	0	0	0	0	0	0	0	0	0	0	0	0	0	0	0	0	0	0	0	0.009	0.258	0.009	0.008	0.128	0	0.196	0	0	0
829	CPI-SS07D9A48A2	LTA_TNFRSF1B	simple:P01374	simple:P20333	ENSG00000231408	ENSG00000028137	TRUE	FALSE	TRUE	curated	FALSE	0	0	0	0	0	0	0	0	0	0	0	0	0	0	0	0	0	0	0	0	0	0	0	0	0	0	0	0	0.009	0.258	0.009	0.008	0.128	0	0.196	0	0	0
830	CPI-SS07D9A48A2	LTA_TNFRSF1B	simple:P01374	simple:P20333	ENSG00000173503	ENSG00000028137	TRUE	FALSE	TRUE	curated	FALSE	0	0	0	0	0	0	0	0	0	0	0	0	0	0	0	0	0	0	0	0	0	0	0	0	0	0	0	0	0.009	0.258	0.009	0.008	0.128	0	0.196	0	0	0
831	CPI-SS07D9A48A2	LTA_TNFRSF1B	simple:P01374	simple:P20333	ENSG00000223919	ENSG00000028137	TRUE	FALSE	TRUE	curated	FALSE	0	0	0	0	0	0	0	0	0	0	0	0	0	0	0	0	0	0	0	0	0	0	0	0	0	0	0	0	0.009	0.258	0.009	0.008	0.128	0	0.196	0	0	0
832	CPI-SS07D9A48A2	LTA_TNFRSF1B	simple:P01374	simple:P20333	ENSG00000226275	ENSG00000028137	TRUE	FALSE	TRUE	curated	FALSE	0	0	0	0	0	0	0	0	0	0	0	0	0	0	0	0	0	0	0	0	0	0	0	0	0	0	0	0	0.009	0.258	0.009	0.008	0.128	0	0.196	0	0	0
833	CPI-SS048A2311A	TNF_RIPK1	simple:P01375	simple:Q13546	ENSG00000232810	ENSG00000137275	TRUE	FALSE	TRUE	I2D,IMEx,InnateDB,InnateDB-All,IntAct,MINT	FALSE	0.05	0.032	0.073	0.079	0.038	0.069	0.043	0.136	0.117	0.159	0.165	0.124	0.154	0.128	0.054	0.036	0.077	0.083	0.042	0.072	0.046	0.056	0.038	0.079	0.085	0.045	0.075	0.049	0.053	0.035	0.076	0.082	0.041	0.071	0.045	0	0	0
834	CPI-SS048A2311A	TNF_RIPK1	simple:P01375	simple:Q13546	ENSG00000228978	ENSG00000137275	TRUE	FALSE	TRUE	I2D,IMEx,InnateDB,InnateDB-All,IntAct,MINT	FALSE	0.05	0.032	0.073	0.079	0.038	0.069	0.043	0.136	0.117	0.159	0.165	0.124	0.154	0.128	0.054	0.036	0.077	0.083	0.042	0.072	0.046	0.056	0.038	0.079	0.085	0.045	0.075	0.049	0.053	0.035	0.076	0.082	0.041	0.071	0.045	0	0	0
835	CPI-SS048A2311A	TNF_RIPK1	simple:P01375	simple:Q13546	ENSG00000204490	ENSG00000137275	TRUE	FALSE	TRUE	I2D,IMEx,InnateDB,InnateDB-All,IntAct,MINT	FALSE	0.05	0.032	0.073	0.079	0.038	0.069	0.043	0.136	0.117	0.159	0.165	0.124	0.154	0.128	0.054	0.036	0.077	0.083	0.042	0.072	0.046	0.056	0.038	0.079	0.085	0.045	0.075	0.049	0.053	0.035	0.076	0.082	0.041	0.071	0.045	0	0	0
836	CPI-SS048A2311A	TNF_RIPK1	simple:P01375	simple:Q13546	ENSG00000223952	ENSG00000137275	TRUE	FALSE	TRUE	I2D,IMEx,InnateDB,InnateDB-All,IntAct,MINT	FALSE	0.05	0.032	0.073	0.079	0.038	0.069	0.043	0.136	0.117	0.159	0.165	0.124	0.154	0.128	0.054	0.036	0.077	0.083	0.042	0.072	0.046	0.056	0.038	0.079	0.085	0.045	0.075	0.049	0.053	0.035	0.076	0.082	0.041	0.071	0.045	0	0	0
837	CPI-SS048A2311A	TNF_RIPK1	simple:P01375	simple:Q13546	ENSG00000228849	ENSG00000137275	TRUE	FALSE	TRUE	I2D,IMEx,InnateDB,InnateDB-All,IntAct,MINT	FALSE	0.05	0.032	0.073	0.079	0.038	0.069	0.043	0.136	0.117	0.159	0.165	0.124	0.154	0.128	0.054	0.036	0.077	0.083	0.042	0.072	0.046	0.056	0.038	0.079	0.085	0.045	0.075	0.049	0.053	0.035	0.076	0.082	0.041	0.071	0.045	0	0	0
838	CPI-SS048A2311A	TNF_RIPK1	simple:P01375	simple:Q13546	ENSG00000228321	ENSG00000137275	TRUE	FALSE	TRUE	I2D,IMEx,InnateDB,InnateDB-All,IntAct,MINT	FALSE	0.05	0.032	0.073	0.079	0.038	0.069	0.043	0.136	0.117	0.159	0.165	0.124	0.154	0.128	0.054	0.036	0.077	0.083	0.042	0.072	0.046	0.056	0.038	0.079	0.085	0.045	0.075	0.049	0.053	0.035	0.076	0.082	0.041	0.071	0.045	0	0	0
839	CPI-SS048A2311A	TNF_RIPK1	simple:P01375	simple:Q13546	ENSG00000230108	ENSG00000137275	TRUE	FALSE	TRUE	I2D,IMEx,InnateDB,InnateDB-All,IntAct,MINT	FALSE	0.05	0.032	0.073	0.079	0.038	0.069	0.043	0.136	0.117	0.159	0.165	0.124	0.154	0.128	0.054	0.036	0.077	0.083	0.042	0.072	0.046	0.056	0.038	0.079	0.085	0.045	0.075	0.049	0.053	0.035	0.076	0.082	0.041	0.071	0.045	0	0	0
840	CPI-SS048A2311A	TNF_RIPK1	simple:P01375	simple:Q13546	ENSG00000206439	ENSG00000137275	TRUE	FALSE	TRUE	I2D,IMEx,InnateDB,InnateDB-All,IntAct,MINT	FALSE	0.05	0.032	0.073	0.079	0.038	0.069	0.043	0.136	0.117	0.159	0.165	0.124	0.154	0.128	0.054	0.036	0.077	0.083	0.042	0.072	0.046	0.056	0.038	0.079	0.085	0.045	0.075	0.049	0.053	0.035	0.076	0.082	0.041	0.071	0.045	0	0	0
841	CPI-SS0D5C54214	LTA_RIPK1	simple:P01374	simple:Q13546	ENSG00000226979	ENSG00000137275	TRUE	FALSE	TRUE	IMEx,InnateDB-All,MINT	FALSE	0	0	0	0	0	0	0	0	0	0	0	0	0	0	0	0	0	0	0	0	0	0	0	0	0	0	0	0	0.055	0.037	0.078	0.084	0.043	0.073	0.047	0	0	0
842	CPI-SS0D5C54214	LTA_RIPK1	simple:P01374	simple:Q13546	ENSG00000230279	ENSG00000137275	TRUE	FALSE	TRUE	IMEx,InnateDB-All,MINT	FALSE	0	0	0	0	0	0	0	0	0	0	0	0	0	0	0	0	0	0	0	0	0	0	0	0	0	0	0	0	0.055	0.037	0.078	0.084	0.043	0.073	0.047	0	0	0
843	CPI-SS0D5C54214	LTA_RIPK1	simple:P01374	simple:Q13546	ENSG00000238130	ENSG00000137275	TRUE	FALSE	TRUE	IMEx,InnateDB-All,MINT	FALSE	0	0	0	0	0	0	0	0	0	0	0	0	0	0	0	0	0	0	0	0	0	0	0	0	0	0	0	0	0.055	0.037	0.078	0.084	0.043	0.073	0.047	0	0	0
844	CPI-SS0D5C54214	LTA_RIPK1	simple:P01374	simple:Q13546	ENSG00000231408	ENSG00000137275	TRUE	FALSE	TRUE	IMEx,InnateDB-All,MINT	FALSE	0	0	0	0	0	0	0	0	0	0	0	0	0	0	0	0	0	0	0	0	0	0	0	0	0	0	0	0	0.055	0.037	0.078	0.084	0.043	0.073	0.047	0	0	0
845	CPI-SS0D5C54214	LTA_RIPK1	simple:P01374	simple:Q13546	ENSG00000173503	ENSG00000137275	TRUE	FALSE	TRUE	IMEx,InnateDB-All,MINT	FALSE	0	0	0	0	0	0	0	0	0	0	0	0	0	0	0	0	0	0	0	0	0	0	0	0	0	0	0	0	0.055	0.037	0.078	0.084	0.043	0.073	0.047	0	0	0
846	CPI-SS0D5C54214	LTA_RIPK1	simple:P01374	simple:Q13546	ENSG00000223919	ENSG00000137275	TRUE	FALSE	TRUE	IMEx,InnateDB-All,MINT	FALSE	0	0	0	0	0	0	0	0	0	0	0	0	0	0	0	0	0	0	0	0	0	0	0	0	0	0	0	0	0.055	0.037	0.078	0.084	0.043	0.073	0.047	0	0	0
847	CPI-SS0D5C54214	LTA_RIPK1	simple:P01374	simple:Q13546	ENSG00000226275	ENSG00000137275	TRUE	FALSE	TRUE	IMEx,InnateDB-All,MINT	FALSE	0	0	0	0	0	0	0	0	0	0	0	0	0	0	0	0	0	0	0	0	0	0	0	0	0	0	0	0	0.055	0.037	0.078	0.084	0.043	0.073	0.047	0	0	0
848	CPI-SS0DEDA3567	TNFSF10_RIPK1	simple:P50591	simple:Q13546	ENSG00000121858	ENSG00000137275	TRUE	FALSE	TRUE	InnateDB-All	FALSE	1.056	1.038	1.079	1.085	1.044	1.074	1.048	0.344	0.326	0.367	0.373	0.332	0.362	0.336	0.922	0.903	0.945	0.951	0.91	0.94	0.914	1.018	1	1.041	1.047	1.006	1.036	1.01	0.49	0.471	0.513	0.518	0.478	0.508	0.482	1.035	1.017	1.058
849	CPI-SS0FBC9234C	TNF_PTPRS	simple:P01375	simple:Q13332	ENSG00000232810	ENSG00000105426	TRUE	FALSE	TRUE	InnateDB-All	FALSE	0.13	0.017	0.132	0.148	0.022	0.098	0.022	0.216	0.102	0.217	0.234	0.107	0.183	0.107	0.134	0.021	0.135	0.152	0.025	0.101	0.026	0.136	0.023	0.138	0.155	0.028	0.104	0.028	0.133	0.02	0.134	0.151	0.024	0.101	0.025	0	0	0
850	CPI-SS0FBC9234C	TNF_PTPRS	simple:P01375	simple:Q13332	ENSG00000228978	ENSG00000105426	TRUE	FALSE	TRUE	InnateDB-All	FALSE	0.13	0.017	0.132	0.148	0.022	0.098	0.022	0.216	0.102	0.217	0.234	0.107	0.183	0.107	0.134	0.021	0.135	0.152	0.025	0.101	0.026	0.136	0.023	0.138	0.155	0.028	0.104	0.028	0.133	0.02	0.134	0.151	0.024	0.101	0.025	0	0	0
851	CPI-SS0FBC9234C	TNF_PTPRS	simple:P01375	simple:Q13332	ENSG00000204490	ENSG00000105426	TRUE	FALSE	TRUE	InnateDB-All	FALSE	0.13	0.017	0.132	0.148	0.022	0.098	0.022	0.216	0.102	0.217	0.234	0.107	0.183	0.107	0.134	0.021	0.135	0.152	0.025	0.101	0.026	0.136	0.023	0.138	0.155	0.028	0.104	0.028	0.133	0.02	0.134	0.151	0.024	0.101	0.025	0	0	0
852	CPI-SS0FBC9234C	TNF_PTPRS	simple:P01375	simple:Q13332	ENSG00000223952	ENSG00000105426	TRUE	FALSE	TRUE	InnateDB-All	FALSE	0.13	0.017	0.132	0.148	0.022	0.098	0.022	0.216	0.102	0.217	0.234	0.107	0.183	0.107	0.134	0.021	0.135	0.152	0.025	0.101	0.026	0.136	0.023	0.138	0.155	0.028	0.104	0.028	0.133	0.02	0.134	0.151	0.024	0.101	0.025	0	0	0
853	CPI-SS0FBC9234C	TNF_PTPRS	simple:P01375	simple:Q13332	ENSG00000228849	ENSG00000105426	TRUE	FALSE	TRUE	InnateDB-All	FALSE	0.13	0.017	0.132	0.148	0.022	0.098	0.022	0.216	0.102	0.217	0.234	0.107	0.183	0.107	0.134	0.021	0.135	0.152	0.025	0.101	0.026	0.136	0.023	0.138	0.155	0.028	0.104	0.028	0.133	0.02	0.134	0.151	0.024	0.101	0.025	0	0	0
854	CPI-SS0FBC9234C	TNF_PTPRS	simple:P01375	simple:Q13332	ENSG00000228321	ENSG00000105426	TRUE	FALSE	TRUE	InnateDB-All	FALSE	0.13	0.017	0.132	0.148	0.022	0.098	0.022	0.216	0.102	0.217	0.234	0.107	0.183	0.107	0.134	0.021	0.135	0.152	0.025	0.101	0.026	0.136	0.023	0.138	0.155	0.028	0.104	0.028	0.133	0.02	0.134	0.151	0.024	0.101	0.025	0	0	0
855	CPI-SS0FBC9234C	TNF_PTPRS	simple:P01375	simple:Q13332	ENSG00000230108	ENSG00000105426	TRUE	FALSE	TRUE	InnateDB-All	FALSE	0.13	0.017	0.132	0.148	0.022	0.098	0.022	0.216	0.102	0.217	0.234	0.107	0.183	0.107	0.134	0.021	0.135	0.152	0.025	0.101	0.026	0.136	0.023	0.138	0.155	0.028	0.104	0.028	0.133	0.02	0.134	0.151	0.024	0.101	0.025	0	0	0
856	CPI-SS0FBC9234C	TNF_PTPRS	simple:P01375	simple:Q13332	ENSG00000206439	ENSG00000105426	TRUE	FALSE	TRUE	InnateDB-All	FALSE	0.13	0.017	0.132	0.148	0.022	0.098	0.022	0.216	0.102	0.217	0.234	0.107	0.183	0.107	0.134	0.021	0.135	0.152	0.025	0.101	0.026	0.136	0.023	0.138	0.155	0.028	0.104	0.028	0.133	0.02	0.134	0.151	0.024	0.101	0.025	0	0	0
857	CPI-SS00F4DDF4B	PTN_PTPRS	simple:P21246	simple:Q13332	ENSG00000105894	ENSG00000105426	TRUE	FALSE	TRUE	I2D,IMEx,InnateDB-All,IntAct	FALSE	0	0	0	0	0	0	0	0.136	0.023	0.138	0.154	0.028	0.104	0.028	0	0	0	0	0	0	0	0.13	0.017	0.132	0.149	0.022	0.098	0.022	0.144	0.031	0.146	0.163	0.036	0.112	0.036	0	0	0
858	CPI-SS034B442CE	TNF_CELSR2	simple:P01375	simple:Q9HCU4	ENSG00000232810	ENSG00000143126	TRUE	FALSE	TRUE	InnateDB-All	FALSE	0.149	0.007	0.116	0.15	0.018	0.171	0.027	0.234	0.092	0.202	0.235	0.103	0.256	0.112	0.152	0.01	0.12	0.154	0.021	0.175	0.03	0.155	0.013	0.123	0.156	0.024	0.177	0.033	0.152	0.009	0.119	0.153	0.02	0.174	0.03	0	0	0
859	CPI-SS034B442CE	TNF_CELSR2	simple:P01375	simple:Q9HCU4	ENSG00000228978	ENSG00000143126	TRUE	FALSE	TRUE	InnateDB-All	FALSE	0.149	0.007	0.116	0.15	0.018	0.171	0.027	0.234	0.092	0.202	0.235	0.103	0.256	0.112	0.152	0.01	0.12	0.154	0.021	0.175	0.03	0.155	0.013	0.123	0.156	0.024	0.177	0.033	0.152	0.009	0.119	0.153	0.02	0.174	0.03	0	0	0
860	CPI-SS034B442CE	TNF_CELSR2	simple:P01375	simple:Q9HCU4	ENSG00000204490	ENSG00000143126	TRUE	FALSE	TRUE	InnateDB-All	FALSE	0.149	0.007	0.116	0.15	0.018	0.171	0.027	0.234	0.092	0.202	0.235	0.103	0.256	0.112	0.152	0.01	0.12	0.154	0.021	0.175	0.03	0.155	0.013	0.123	0.156	0.024	0.177	0.033	0.152	0.009	0.119	0.153	0.02	0.174	0.03	0	0	0
861	CPI-SS034B442CE	TNF_CELSR2	simple:P01375	simple:Q9HCU4	ENSG00000223952	ENSG00000143126	TRUE	FALSE	TRUE	InnateDB-All	FALSE	0.149	0.007	0.116	0.15	0.018	0.171	0.027	0.234	0.092	0.202	0.235	0.103	0.256	0.112	0.152	0.01	0.12	0.154	0.021	0.175	0.03	0.155	0.013	0.123	0.156	0.024	0.177	0.033	0.152	0.009	0.119	0.153	0.02	0.174	0.03	0	0	0
862	CPI-SS034B442CE	TNF_CELSR2	simple:P01375	simple:Q9HCU4	ENSG00000228849	ENSG00000143126	TRUE	FALSE	TRUE	InnateDB-All	FALSE	0.149	0.007	0.116	0.15	0.018	0.171	0.027	0.234	0.092	0.202	0.235	0.103	0.256	0.112	0.152	0.01	0.12	0.154	0.021	0.175	0.03	0.155	0.013	0.123	0.156	0.024	0.177	0.033	0.152	0.009	0.119	0.153	0.02	0.174	0.03	0	0	0
863	CPI-SS034B442CE	TNF_CELSR2	simple:P01375	simple:Q9HCU4	ENSG00000228321	ENSG00000143126	TRUE	FALSE	TRUE	InnateDB-All	FALSE	0.149	0.007	0.116	0.15	0.018	0.171	0.027	0.234	0.092	0.202	0.235	0.103	0.256	0.112	0.152	0.01	0.12	0.154	0.021	0.175	0.03	0.155	0.013	0.123	0.156	0.024	0.177	0.033	0.152	0.009	0.119	0.153	0.02	0.174	0.03	0	0	0
864	CPI-SS034B442CE	TNF_CELSR2	simple:P01375	simple:Q9HCU4	ENSG00000230108	ENSG00000143126	TRUE	FALSE	TRUE	InnateDB-All	FALSE	0.149	0.007	0.116	0.15	0.018	0.171	0.027	0.234	0.092	0.202	0.235	0.103	0.256	0.112	0.152	0.01	0.12	0.154	0.021	0.175	0.03	0.155	0.013	0.123	0.156	0.024	0.177	0.033	0.152	0.009	0.119	0.153	0.02	0.174	0.03	0	0	0
865	CPI-SS034B442CE	TNF_CELSR2	simple:P01375	simple:Q9HCU4	ENSG00000206439	ENSG00000143126	TRUE	FALSE	TRUE	InnateDB-All	FALSE	0.149	0.007	0.116	0.15	0.018	0.171	0.027	0.234	0.092	0.202	0.235	0.103	0.256	0.112	0.152	0.01	0.12	0.154	0.021	0.175	0.03	0.155	0.013	0.123	0.156	0.024	0.177	0.033	0.152	0.009	0.119	0.153	0.02	0.174	0.03	0	0	0
866	CPI-SS003610FF9	CXCR3_CCL19	simple:P49682	simple:Q99731	ENSG00000186810	ENSG00000172724	TRUE	TRUE	FALSE	guidetopharmacology.org	FALSE	0	0	0	0	0	0	0	0	0	0	0	0	0	0	0	0.007	0	0.001	0.003	0	0	0	0	0	0	0	0	0	0	0	0	0	0	0	0	0	0	0
867	CPI-SS056BE1011	CCRL2_CCL19	simple:O00421	simple:Q99731	ENSG00000121797	ENSG00000172724	TRUE	TRUE	FALSE	guidetopharmacology.org	FALSE	0	0.008	0	0.002	0.003	0	0	0	0.076	0	0.07	0.072	0	0	0	0.009	0	0.003	0.004	0	0	0	0	0	0	0	0	0	0	0.038	0	0.032	0.034	0	0	0	0	0
868	CPI-SS098EFF959	CCR7_CCL19	simple:P32248	simple:Q99731	ENSG00000126353	ENSG00000172724	TRUE	TRUE	FALSE	curated	FALSE	0	0	0	0	0	0	0	0	0.013	0	0.007	0.008	0	0	0	0	0	0	0	0	0	0	0.008	0	0.002	0.003	0	0	0	0.008	0	0.002	0.003	0	0	0	0	0
869	CPI-SS0F8C664D9	CXCR3_CCL20	simple:P49682	simple:P78556	ENSG00000186810	ENSG00000115009	TRUE	TRUE	FALSE	guidetopharmacology.org	FALSE	0	0	0	0	0	0	0	0	0	0	0	0	0	0	0.055	0.032	0.122	0.106	0.018	0	0.1	0	0	0	0	0	0	0	0	0	0	0	0	0	0	0	0	0
870	CPI-SS07F015051	CCR6_CCL20	simple:P51684	simple:P78556	ENSG00000112486	ENSG00000115009	TRUE	TRUE	FALSE	curated	FALSE	0	0	0	0	0	0	0	0.089	0.066	0.156	0.14	0.053	0	0.134	0	0	0	0	0	0	0	0	0	0	0	0	0	0	0	0	0	0	0	0	0	0	0	0
871	CPI-SS0FAF4BB9E	DPP4_CCL11	simple:P27487	simple:P51671	ENSG00000197635	ENSG00000172156	TRUE	TRUE	FALSE	curated	FALSE	0	0	0	0	0.006	0	0	0	0	0	0	0	0	0	0	0	0	0	0.005	0	0	0	0	0	0	0.007	0	0	0	0	0	0	0.04	0	0	0	0	0
872	CPI-SS08E13FAF2	ACKR2_CCL11	simple:O00590	simple:P51671	ENSG00000144648	ENSG00000172156	TRUE	TRUE	FALSE	curated	FALSE	0	0	0	0	0	0	0	0	0	0	0	0.008	0	0	0	0	0	0	0	0	0	0	0	0	0	0.002	0	0	0	0	0	0	0.002	0	0	0	0	0
873	CPI-SS0DD547726	CCR2_CCL11	simple:P41597	simple:P51671	ENSG00000121807	ENSG00000172156	TRUE	TRUE	FALSE	guidetopharmacology.org	FALSE	0	0	0	0	0	0	0	0	0	0	0	0.009	0	0	0	0	0	0	0	0	0	0	0	0	0	0	0	0	0	0	0	0	0	0	0	0	0	0
874	CPI-SS0DBA4D668	DPP4_CXCL12	simple:P27487	simple:P48061	ENSG00000197635	ENSG00000107562	TRUE	TRUE	FALSE	curated	FALSE	0	0.051	0	0	0.187	0	0.017	0	0	0	0	0	0	0	0	0.051	0	0	0.186	0	0.016	0	0.052	0	0	0.188	0	0.018	0	0.085	0	0	0.221	0	0.051	0	0	0
875	CPI-SS07155793F	ACKR3_CXCL12	simple:P25106	simple:P48061	ENSG00000144476	ENSG00000107562	TRUE	TRUE	FALSE	guidetopharmacology.org	FALSE	0	0.446	0	0	0.582	0	0.412	0	0.131	0	0	0.266	0	0.096	0	0.849	0	0	0.985	0	0.815	0	0.544	0	0	0.68	0	0.51	0	0.124	0	0	0.26	0	0.09	0	0.747	0
876	CPI-SS0DCA69916	TNFRSF13B_TNFSF13	simple:O14836	simple:O75888	ENSG00000240505	ENSG00000161955	TRUE	TRUE	FALSE	curated	FALSE	0	0	0	0	0	0	0	0	0	0	0	0	0	0	0	0	0	0	0	0	0	0	0	0	0	0	0	0	0	0	0	0	0	0	0	0	0	0
877	CPI-SS0AA47D179	TNFRSF13B_CD70	simple:O14836	simple:P32970	ENSG00000240505	ENSG00000125726	TRUE	TRUE	FALSE	InnateDB-All	FALSE	0	0	0	0	0	0	0	0	0	0	0	0	0	0	0	0	0	0	0	0	0	0	0	0	0	0	0	0	0	0	0	0	0	0	0	0	0	0
878	CPI-SS0D4BF6CA3	CD27_CD70	simple:P26842	simple:P32970	ENSG00000139193	ENSG00000125726	TRUE	TRUE	FALSE	curated	FALSE	0	0	0	0	0	0	0	0	0	0	0	0	0	0	0.018	0.015	0.01	0.026	0.004	0.009	0.079	0	0	0	0	0	0	0	0	0	0	0	0	0	0	0	0	0
879	CPI-SS083296041	CD40_CD40LG	simple:P25942	simple:P29965	ENSG00000101017	ENSG00000102245	TRUE	TRUE	FALSE	curated	FALSE	0	0	0	0.057	0.056	0	0.076	0	0	0	0.201	0.201	0	0.221	0	0	0	0.079	0.078	0	0.098	0	0	0	0.079	0.078	0	0.098	0	0	0	0.137	0.136	0	0.156	0	0	0
880	CPI-SS05834E385	CD40_INSL3	simple:P25942	simple:P51460	ENSG00000101017	ENSG00000248099	TRUE	TRUE	FALSE	I2D	FALSE	0.057	0	0.056	0.057	0.058	0	0.064	0.202	0	0.201	0.202	0.203	0	0.209	0.079	0	0.079	0.079	0.08	0	0.086	0.079	0	0.079	0.079	0.08	0	0.086	0.137	0	0.136	0.137	0.138	0	0.144	0.055	0	0.054
881	CPI-SS0EF0750A7	HLA-DRB1_OGN	simple:HLADRB1	simple:P20774	ENSG00000196126	ENSG00000106809	TRUE	TRUE	FALSE	InnateDB-All	FALSE	0	0.589	0	0	0.608	0	0.599	0	1.709	0	0	1.727	0	1.719	0	0.423	0	0	0.442	0	0.434	0	0.565	0	0	0.583	0	0.575	0	0.928	0	0	0.947	0	0.938	0	0.701	0
882	CPI-CS06072FF4E	IL1 receptor_IL1A	complex:IL1 receptor	simple:P01583		ENSG00000115008	TRUE	TRUE	FALSE	curated	FALSE	0.113	0.124	0.149	0.12	0.112	0.12	0.117	0.045	0.056	0.081	0.052	0.044	0.052	0.05	0.099	0.11	0.135	0.106	0.098	0.106	0.104	0.107	0.117	0.142	0.113	0.105	0.113	0.111	0.031	0.041	0.067	0.037	0.03	0.038	0.035	0.135	0.145	0.17
883	CPI-CS0AC5142FA	IL1 receptor inhibitor_IL1A	complex:IL1 receptor inhibitor	simple:P01583		ENSG00000115008	TRUE	TRUE	FALSE	curated	FALSE	0.006	0.016	0.042	0.012	0.005	0.013	0.01	0.022	0.033	0.058	0.029	0.021	0.029	0.026	0.049	0.06	0.085	0.056	0.048	0.056	0.054	0.006	0.017	0.042	0.013	0.005	0.013	0.01	0.005	0.016	0.041	0.012	0.004	0.012	0.009	0.011	0.021	0.046
884	CPI-CS05426BFFA	IL1 receptor_IL1B	complex:IL1 receptor	simple:P01584		ENSG00000125538	TRUE	TRUE	FALSE	curated	FALSE	0.112	0.408	0.137	0.119	0.112	0	0.126	0.044	0.341	0.069	0.051	0.044	0	0.058	0.098	0.395	0.123	0.105	0.098	0	0.112	0.105	0.402	0.13	0.112	0.105	0	0.12	0.03	0.326	0.054	0.037	0.03	0	0.044	0.133	0.43	0.158
885	CPI-CS008C9D6E5	IL1 receptor inhibitor_IL1B	complex:IL1 receptor inhibitor	simple:P01584		ENSG00000125538	TRUE	TRUE	FALSE	curated	FALSE	0.005	0.301	0.029	0.012	0.005	0	0.019	0.021	0.317	0.046	0.028	0.021	0	0.035	0.048	0.345	0.073	0.055	0.048	0	0.062	0.005	0.301	0.03	0.012	0.005	0	0.019	0.004	0.3	0.029	0.011	0.004	0	0.018	0.009	0.306	0.034
886	CPI-CS0DEBE7B69	IL1 receptor_IL1RN	complex:IL1 receptor	simple:P18510		ENSG00000136689	TRUE	TRUE	FALSE	curated	FALSE	0.253	0.292	0.526	0.27	0.133	0.209	0.14	0.185	0.224	0.458	0.202	0.065	0.141	0.073	0.239	0.278	0.512	0.256	0.119	0.195	0.126	0.246	0.285	0.519	0.264	0.126	0.202	0.134	0.17	0.209	0.444	0.188	0.05	0.127	0.058	0.274	0.313	0.547
887	CPI-CS085E95BC1	IL1 receptor inhibitor_IL1RN	complex:IL1 receptor inhibitor	simple:P18510		ENSG00000136689	TRUE	TRUE	FALSE	curated	FALSE	0.145	0.184	0.419	0.163	0.025	0.102	0.033	0.162	0.201	0.435	0.179	0.042	0.118	0.049	0.189	0.228	0.462	0.206	0.069	0.145	0.076	0.146	0.185	0.419	0.163	0.026	0.102	0.033	0.145	0.184	0.418	0.162	0.024	0.101	0.032	0.15	0.189	0.423
888	CPI-CS04CBDE052	IL10 receptor_IL10	complex:IL10 receptor	simple:P22301		ENSG00000136634	TRUE	TRUE	FALSE	curated	FALSE	0	0	0	0	0	0	0	0	0.22	0	0	0.154	0	0.16	0	0	0	0	0	0	0	0	0.069	0	0	0.002	0	0.009	0	0.068	0	0	0.001	0	0.008	0	0	0
889	CPI-CS0DDFD82E7	IL11 receptor_IL11	complex:IL11 receptor	simple:P20809		ENSG00000095752	TRUE	TRUE	FALSE	curated	FALSE	0.041	0.024	0.043	0.038	0.022	0.049	0.023	0.041	0.023	0.042	0.037	0.021	0.049	0.022	0.032	0.015	0.034	0.029	0.012	0.04	0.013	0.032	0.015	0.034	0.029	0.013	0.041	0.014	0.058	0.041	0.06	0.055	0.039	0.066	0.04	0.031	0.014	0.033
890	CPI-CS0EE8AEA34	IL13 receptor_IL13	complex:IL13 receptor	simple:P35225		ENSG00000169194	TRUE	TRUE	FALSE	curated	FALSE	0	0.156	0	0	0	0	0.175	0	0.121	0	0	0	0	0.14	0	0.179	0	0	0	0	0.199	0	0.143	0	0	0	0	0.162	0	0.123	0	0	0	0	0.142	0	0.098	0
891	CPI-CS06E556972	IL15 receptor_IL15	complex:IL15 receptor	simple:P40933		ENSG00000164136	TRUE	TRUE	FALSE	curated	FALSE	0	0	0	0	0	0	0	0	0	0	0	0	0	0	0	0	0	0	0	0	0	0.09	0.042	0.068	0.087	0.07	0.104	0.01	0.088	0.04	0.065	0.084	0.067	0.101	0.008	0	0	0
892	CPI-CS045D41398	IL17 receptor AB_IL25	complex:IL17 receptor AB	simple:Q9H293		ENSG00000166090	TRUE	TRUE	FALSE	curated	FALSE	0	0	0	0	0.002	0	0	0	0	0	0	0.003	0	0	0	0	0	0	0.003	0	0	0	0	0	0	0.002	0	0	0	0	0	0	0.001	0	0	0	0	0
893	CPI-CS04F158618	IL17 receptor AC_IL17A	complex:IL17 receptor AC	simple:Q16552		ENSG00000112115	TRUE	TRUE	FALSE	curated	FALSE	0	0	0	0	0	0	0.033	0	0	0	0	0	0	0.027	0	0	0	0	0	0	0.025	0	0	0	0	0	0	0.024	0	0	0	0	0	0	0.031	0	0	0
894	CPI-CS0BA342294	IL17 receptor AE_IL17C	complex:IL17 receptor AE	simple:Q9P0M4		ENSG00000124391	TRUE	TRUE	FALSE	curated	FALSE	0	0	0.021	0	0.018	0	0	0	0	0.01	0	0.008	0	0	0	0	0.018	0	0.016	0	0	0	0	0.016	0	0.013	0	0	0	0	0.007	0	0.004	0	0	0	0	0.037
895	CPI-CS09831CCFD	IL18 receptor_IL18	complex:IL18 receptor	simple:Q14116		ENSG00000150782	TRUE	TRUE	FALSE	curated	FALSE	0	0	0	0	0	0	0	0	0	0	0	0	0	0	0.054	0.174	0.054	0.081	0.007	0.051	0.018	0.052	0.173	0.052	0.08	0.006	0.05	0.017	0.052	0.172	0.052	0.08	0.005	0.05	0.016	0	0	0
896	CPI-SS0A93C11C8	NGFR_BDNF	simple:P08138	simple:P23560	ENSG00000064300	ENSG00000176697	TRUE	TRUE	FALSE	curated	FALSE	0.009	0	0.012	0.009	0	0	0	0.005	0	0.008	0.005	0	0	0	0.011	0	0.014	0.011	0	0	0	0.003	0	0.006	0.003	0	0	0	0.003	0	0.006	0.003	0	0	0	0	0	0
897	CPI-SS01BCB9360	NCAM1_BDNF	simple:P13591	simple:P23560	ENSG00000149294	ENSG00000176697	TRUE	TRUE	FALSE	I2D	FALSE	0	0	0	0	0	0	0	0.008	0	0.011	0.008	0	0	0	0	0	0	0	0	0	0	0	0	0	0	0	0	0	0.008	0	0.011	0.009	0	0	0	0	0	0
898	CPI-SS0BA3A1C3A	NGFR_NTF4	simple:P08138	simple:P34130	ENSG00000064300	ENSG00000225950	TRUE	TRUE	FALSE	curated	FALSE	0.017	0.011	0.018	0.027	0.01	0.017	0.01	0.013	0.007	0.014	0.023	0.006	0.013	0.006	0.019	0.013	0.02	0.029	0.012	0.019	0.012	0.011	0.006	0.012	0.021	0.004	0.012	0.004	0.011	0.006	0.013	0.021	0.004	0.012	0.005	0	0	0
899	CPI-CS0553FFC41	IL20 receptor Type I_IL24	complex:IL20 receptor Type I	simple:Q13007		ENSG00000162892	TRUE	TRUE	FALSE	curated	FALSE	0	0	0	0	0	0	0.124	0	0	0	0	0	0	0.011	0	0	0	0	0	0	0.081	0	0	0	0	0	0	0.176	0	0	0	0	0	0	0.013	0	0	0
900	CPI-CS0CF47221A	IL20 receptor Type II_IL24	complex:IL20 receptor Type II	simple:Q13007		ENSG00000162892	TRUE	TRUE	FALSE	curated	FALSE	0	0	0	0	0	0	0.025	0	0	0	0	0	0	0	0	0	0	0	0	0	0.033	0	0	0	0	0	0	0.016	0	0	0	0	0	0	0.003	0	0	0
901	CPI-SS07D71C546	NOTCH2_IL24	simple:Q04721	simple:Q13007	ENSG00000134250	ENSG00000162892	TRUE	TRUE	FALSE	IMEx,InnateDB-All,MINT	FALSE	0	0	0	0	0	0	0.111	0	0	0	0	0	0	0.062	0	0	0	0	0	0	0.112	0	0	0	0	0	0	0.139	0	0	0	0	0	0	0.024	0	0	0
902	CPI-CS0AB365861	IL20 receptor Type I_IL20	complex:IL20 receptor Type I	simple:Q9NYY1		ENSG00000162891	TRUE	TRUE	FALSE	curated	FALSE	0.124	0.124	0.124	0	0.123	0	0	0.011	0.011	0.011	0	0.01	0	0	0.081	0.081	0.081	0	0.08	0	0	0.176	0.176	0.176	0	0.175	0	0	0.013	0.013	0.013	0	0.012	0	0	0.151	0.151	0.151
903	CPI-CS0E8ADC968	IL20 receptor Type II_IL20	complex:IL20 receptor Type II	simple:Q9NYY1		ENSG00000162891	TRUE	TRUE	FALSE	curated	FALSE	0.025	0.025	0.025	0	0.024	0	0	0	0	0	0	0	0	0	0.033	0.033	0.033	0	0.032	0	0	0.016	0.016	0.016	0	0.014	0	0	0.003	0.003	0.003	0	0.002	0	0	0.015	0.015	0.015
904	CPI-CS0645666B0	IL20 receptor Type I_IL19	complex:IL20 receptor Type I	simple:Q9UHD0		ENSG00000142224	TRUE	TRUE	FALSE	curated	FALSE	0.127	0.127	0.127	0.13	0.122	0	0	0.014	0.013	0.014	0.016	0.009	0	0	0.084	0.083	0.084	0.086	0.079	0	0	0.179	0.179	0.179	0.182	0.174	0	0	0.016	0.016	0.016	0.019	0.011	0	0	0.154	0.154	0.154
905	CPI-SS027CDEA08	NOTCH2_DLL4	simple:Q04721	simple:Q9NR61	ENSG00000134250	ENSG00000128917	FALSE	TRUE	FALSE	curated	FALSE	0.11	0.111	0.11	0.111	0.316	0	0.11	0.06	0.061	0.06	0.062	0.266	0	0.061	0.111	0.112	0.111	0.112	0.317	0	0.111	0.138	0.139	0.138	0.139	0.344	0	0.138	0.023	0.024	0.023	0.024	0.229	0	0.023	0.21	0.211	0.21
906	CPI-SS012B7C21D	NOTCH1_DLL4	simple:P46531	simple:Q9NR61	ENSG00000148400	ENSG00000128917	FALSE	TRUE	FALSE	curated	FALSE	0.133	0.134	0.133	0.134	0.339	0	0.133	0.026	0.027	0.026	0.027	0.232	0	0.026	0.108	0.109	0.108	0.109	0.314	0	0.108	0.153	0.154	0.153	0.154	0.359	0	0.153	0.166	0.167	0.166	0.167	0.372	0	0.166	0.084	0.085	0.084
907	CPI-SS00D153A8A	NOTCH4_DLL4	simple:Q99466	simple:Q9NR61	ENSG00000204301	ENSG00000128917	FALSE	TRUE	FALSE	curated	FALSE	0.002	0.003	0.002	0.003	0.208	0	0.002	0.012	0.013	0.012	0.013	0.217	0	0.012	0.003	0.004	0.003	0.005	0.209	0	0.004	0	0	0	0	0	0	0	0.302	0.303	0.302	0.303	0.507	0	0.302	0.01	0.011	0.01
908	CPI-SS00D153A8A	NOTCH4_DLL4	simple:Q99466	simple:Q9NR61	ENSG00000238196	ENSG00000128917	FALSE	TRUE	FALSE	curated	FALSE	0.002	0.003	0.002	0.003	0.208	0	0.002	0.012	0.013	0.012	0.013	0.217	0	0.012	0.003	0.004	0.003	0.005	0.209	0	0.004	0	0	0	0	0	0	0	0.302	0.303	0.302	0.303	0.507	0	0.302	0.01	0.011	0.01
909	CPI-SS00D153A8A	NOTCH4_DLL4	simple:Q99466	simple:Q9NR61	ENSG00000223355	ENSG00000128917	FALSE	TRUE	FALSE	curated	FALSE	0.002	0.003	0.002	0.003	0.208	0	0.002	0.012	0.013	0.012	0.013	0.217	0	0.012	0.003	0.004	0.003	0.005	0.209	0	0.004	0	0	0	0	0	0	0	0.302	0.303	0.302	0.303	0.507	0	0.302	0.01	0.011	0.01
910	CPI-SS00D153A8A	NOTCH4_DLL4	simple:Q99466	simple:Q9NR61	ENSG00000232339	ENSG00000128917	FALSE	TRUE	FALSE	curated	FALSE	0.002	0.003	0.002	0.003	0.208	0	0.002	0.012	0.013	0.012	0.013	0.217	0	0.012	0.003	0.004	0.003	0.005	0.209	0	0.004	0	0	0	0	0	0	0	0.302	0.303	0.302	0.303	0.507	0	0.302	0.01	0.011	0.01
911	CPI-SS00D153A8A	NOTCH4_DLL4	simple:Q99466	simple:Q9NR61	ENSG00000235396	ENSG00000128917	FALSE	TRUE	FALSE	curated	FALSE	0.002	0.003	0.002	0.003	0.208	0	0.002	0.012	0.013	0.012	0.013	0.217	0	0.012	0.003	0.004	0.003	0.005	0.209	0	0.004	0	0	0	0	0	0	0	0.302	0.303	0.302	0.303	0.507	0	0.302	0.01	0.011	0.01
912	CPI-SS00D153A8A	NOTCH4_DLL4	simple:Q99466	simple:Q9NR61	ENSG00000234876	ENSG00000128917	FALSE	TRUE	FALSE	curated	FALSE	0.002	0.003	0.002	0.003	0.208	0	0.002	0.012	0.013	0.012	0.013	0.217	0	0.012	0.003	0.004	0.003	0.005	0.209	0	0.004	0	0	0	0	0	0	0	0.302	0.303	0.302	0.303	0.507	0	0.302	0.01	0.011	0.01
913	CPI-SS00D153A8A	NOTCH4_DLL4	simple:Q99466	simple:Q9NR61	ENSG00000206312	ENSG00000128917	FALSE	TRUE	FALSE	curated	FALSE	0.002	0.003	0.002	0.003	0.208	0	0.002	0.012	0.013	0.012	0.013	0.217	0	0.012	0.003	0.004	0.003	0.005	0.209	0	0.004	0	0	0	0	0	0	0	0.302	0.303	0.302	0.303	0.507	0	0.302	0.01	0.011	0.01
914	CPI-SS003C9A532	NOTCH2_DLL3	simple:Q04721	simple:Q9NYJ7	ENSG00000134250	ENSG00000090932	FALSE	TRUE	FALSE	curated	FALSE	0.134	0.112	0.13	0.117	0.11	0.132	0.112	0.085	0.062	0.08	0.067	0.06	0.082	0.062	0.135	0.113	0.131	0.118	0.111	0.133	0.113	0.162	0.14	0.158	0.144	0.138	0.16	0.14	0.047	0.025	0.043	0.03	0.023	0.045	0.025	0.234	0.212	0.23
915	CPI-SS0607D1101	NOTCH1_DLL3	simple:P46531	simple:Q9NYJ7	ENSG00000148400	ENSG00000090932	FALSE	TRUE	FALSE	curated	FALSE	0.157	0.135	0.153	0.14	0.133	0.155	0.135	0.05	0.028	0.046	0.033	0.026	0.048	0.028	0.132	0.11	0.128	0.114	0.108	0.13	0.11	0.177	0.155	0.173	0.16	0.153	0.175	0.155	0.19	0.168	0.186	0.172	0.166	0.188	0.168	0.108	0.085	0.103
916	CPI-SS09D379E5B	NOTCH4_DLL3	simple:Q99466	simple:Q9NYJ7	ENSG00000204301	ENSG00000090932	FALSE	TRUE	FALSE	curated	FALSE	0.026	0.003	0.022	0.008	0.002	0.024	0.004	0.036	0.013	0.031	0.018	0.011	0.034	0.013	0.028	0.005	0.023	0.01	0.003	0.025	0.005	0	0	0	0	0	0	0	0.326	0.303	0.321	0.308	0.301	0.324	0.303	0.034	0.012	0.03
917	CPI-SS09D379E5B	NOTCH4_DLL3	simple:Q99466	simple:Q9NYJ7	ENSG00000238196	ENSG00000090932	FALSE	TRUE	FALSE	curated	FALSE	0.026	0.003	0.022	0.008	0.002	0.024	0.004	0.036	0.013	0.031	0.018	0.011	0.034	0.013	0.028	0.005	0.023	0.01	0.003	0.025	0.005	0	0	0	0	0	0	0	0.326	0.303	0.321	0.308	0.301	0.324	0.303	0.034	0.012	0.03
918	CPI-SS09D379E5B	NOTCH4_DLL3	simple:Q99466	simple:Q9NYJ7	ENSG00000223355	ENSG00000090932	FALSE	TRUE	FALSE	curated	FALSE	0.026	0.003	0.022	0.008	0.002	0.024	0.004	0.036	0.013	0.031	0.018	0.011	0.034	0.013	0.028	0.005	0.023	0.01	0.003	0.025	0.005	0	0	0	0	0	0	0	0.326	0.303	0.321	0.308	0.301	0.324	0.303	0.034	0.012	0.03
919	CPI-SS09D379E5B	NOTCH4_DLL3	simple:Q99466	simple:Q9NYJ7	ENSG00000232339	ENSG00000090932	FALSE	TRUE	FALSE	curated	FALSE	0.026	0.003	0.022	0.008	0.002	0.024	0.004	0.036	0.013	0.031	0.018	0.011	0.034	0.013	0.028	0.005	0.023	0.01	0.003	0.025	0.005	0	0	0	0	0	0	0	0.326	0.303	0.321	0.308	0.301	0.324	0.303	0.034	0.012	0.03
920	CPI-SS09D379E5B	NOTCH4_DLL3	simple:Q99466	simple:Q9NYJ7	ENSG00000235396	ENSG00000090932	FALSE	TRUE	FALSE	curated	FALSE	0.026	0.003	0.022	0.008	0.002	0.024	0.004	0.036	0.013	0.031	0.018	0.011	0.034	0.013	0.028	0.005	0.023	0.01	0.003	0.025	0.005	0	0	0	0	0	0	0	0.326	0.303	0.321	0.308	0.301	0.324	0.303	0.034	0.012	0.03
921	CPI-SS09D379E5B	NOTCH4_DLL3	simple:Q99466	simple:Q9NYJ7	ENSG00000234876	ENSG00000090932	FALSE	TRUE	FALSE	curated	FALSE	0.026	0.003	0.022	0.008	0.002	0.024	0.004	0.036	0.013	0.031	0.018	0.011	0.034	0.013	0.028	0.005	0.023	0.01	0.003	0.025	0.005	0	0	0	0	0	0	0	0.326	0.303	0.321	0.308	0.301	0.324	0.303	0.034	0.012	0.03
922	CPI-SS09D379E5B	NOTCH4_DLL3	simple:Q99466	simple:Q9NYJ7	ENSG00000206312	ENSG00000090932	FALSE	TRUE	FALSE	curated	FALSE	0.026	0.003	0.022	0.008	0.002	0.024	0.004	0.036	0.013	0.031	0.018	0.011	0.034	0.013	0.028	0.005	0.023	0.01	0.003	0.025	0.005	0	0	0	0	0	0	0	0.326	0.303	0.321	0.308	0.301	0.324	0.303	0.034	0.012	0.03
923	CPI-SS02770D68F	NOTCH2_JAG2	simple:Q04721	simple:Q9Y219	ENSG00000134250	ENSG00000184916	FALSE	TRUE	FALSE	curated	FALSE	0.181	0.133	0.203	0.182	0.221	0.128	0.134	0.131	0.083	0.153	0.133	0.172	0.079	0.084	0.181	0.134	0.204	0.183	0.222	0.129	0.135	0.208	0.161	0.23	0.21	0.249	0.156	0.162	0.094	0.046	0.116	0.095	0.134	0.041	0.047	0.28	0.233	0.302
924	CPI-SS08C3D27F7	NOTCH1_JAG2	simple:P46531	simple:Q9Y219	ENSG00000148400	ENSG00000184916	FALSE	TRUE	FALSE	curated	FALSE	0.203	0.156	0.226	0.205	0.244	0.151	0.157	0.096	0.049	0.119	0.098	0.137	0.044	0.05	0.178	0.131	0.2	0.18	0.219	0.126	0.132	0.223	0.176	0.246	0.225	0.264	0.171	0.177	0.236	0.189	0.258	0.238	0.277	0.184	0.19	0.154	0.107	0.176
925	CPI-SS05FEE05CB	NOTCH4_JAG2	simple:Q99466	simple:Q9Y219	ENSG00000204301	ENSG00000184916	FALSE	TRUE	FALSE	curated	FALSE	0.072	0.025	0.094	0.074	0.113	0.02	0.026	0.082	0.035	0.104	0.084	0.123	0.03	0.036	0.074	0.026	0.096	0.076	0.114	0.022	0.027	0	0	0	0	0	0	0	0.372	0.325	0.394	0.374	0.413	0.32	0.326	0.081	0.033	0.103
926	CPI-SS05FEE05CB	NOTCH4_JAG2	simple:Q99466	simple:Q9Y219	ENSG00000238196	ENSG00000184916	FALSE	TRUE	FALSE	curated	FALSE	0.072	0.025	0.094	0.074	0.113	0.02	0.026	0.082	0.035	0.104	0.084	0.123	0.03	0.036	0.074	0.026	0.096	0.076	0.114	0.022	0.027	0	0	0	0	0	0	0	0.372	0.325	0.394	0.374	0.413	0.32	0.326	0.081	0.033	0.103
927	CPI-SS05FEE05CB	NOTCH4_JAG2	simple:Q99466	simple:Q9Y219	ENSG00000223355	ENSG00000184916	FALSE	TRUE	FALSE	curated	FALSE	0.072	0.025	0.094	0.074	0.113	0.02	0.026	0.082	0.035	0.104	0.084	0.123	0.03	0.036	0.074	0.026	0.096	0.076	0.114	0.022	0.027	0	0	0	0	0	0	0	0.372	0.325	0.394	0.374	0.413	0.32	0.326	0.081	0.033	0.103
928	CPI-SS05FEE05CB	NOTCH4_JAG2	simple:Q99466	simple:Q9Y219	ENSG00000232339	ENSG00000184916	FALSE	TRUE	FALSE	curated	FALSE	0.072	0.025	0.094	0.074	0.113	0.02	0.026	0.082	0.035	0.104	0.084	0.123	0.03	0.036	0.074	0.026	0.096	0.076	0.114	0.022	0.027	0	0	0	0	0	0	0	0.372	0.325	0.394	0.374	0.413	0.32	0.326	0.081	0.033	0.103
929	CPI-SS05FEE05CB	NOTCH4_JAG2	simple:Q99466	simple:Q9Y219	ENSG00000235396	ENSG00000184916	FALSE	TRUE	FALSE	curated	FALSE	0.072	0.025	0.094	0.074	0.113	0.02	0.026	0.082	0.035	0.104	0.084	0.123	0.03	0.036	0.074	0.026	0.096	0.076	0.114	0.022	0.027	0	0	0	0	0	0	0	0.372	0.325	0.394	0.374	0.413	0.32	0.326	0.081	0.033	0.103
930	CPI-SS05FEE05CB	NOTCH4_JAG2	simple:Q99466	simple:Q9Y219	ENSG00000234876	ENSG00000184916	FALSE	TRUE	FALSE	curated	FALSE	0.072	0.025	0.094	0.074	0.113	0.02	0.026	0.082	0.035	0.104	0.084	0.123	0.03	0.036	0.074	0.026	0.096	0.076	0.114	0.022	0.027	0	0	0	0	0	0	0	0.372	0.325	0.394	0.374	0.413	0.32	0.326	0.081	0.033	0.103
931	CPI-SS05FEE05CB	NOTCH4_JAG2	simple:Q99466	simple:Q9Y219	ENSG00000206312	ENSG00000184916	FALSE	TRUE	FALSE	curated	FALSE	0.072	0.025	0.094	0.074	0.113	0.02	0.026	0.082	0.035	0.104	0.084	0.123	0.03	0.036	0.074	0.026	0.096	0.076	0.114	0.022	0.027	0	0	0	0	0	0	0	0.372	0.325	0.394	0.374	0.413	0.32	0.326	0.081	0.033	0.103
932	CPI-SS0C4D54E39	NOTCH3_JAG2	simple:Q9UM47	simple:Q9Y219	ENSG00000074181	ENSG00000184916	FALSE	TRUE	FALSE	curated	FALSE	0.356	0.309	0.378	0.358	0.397	0.304	0.31	0.106	0.059	0.129	0.108	0.147	0.054	0.06	0.294	0.246	0.316	0.296	0.335	0.242	0.247	0.308	0.261	0.331	0.31	0.349	0.256	0.262	0.099	0.052	0.121	0.101	0.14	0.047	0.053	0.289	0.242	0.311
933	CPI-SS0B42AD9EF	NOTCH1_WNT4	simple:P46531	simple:P56705	ENSG00000148400	ENSG00000162552	TRUE	TRUE	FALSE	I2D	FALSE	0.277	0.146	0.235	0.233	0.145	0.317	0.139	0.17	0.039	0.128	0.126	0.038	0.209	0.031	0.252	0.121	0.21	0.208	0.12	0.291	0.113	0.297	0.166	0.255	0.253	0.165	0.336	0.159	0.31	0.179	0.268	0.266	0.178	0.349	0.171	0.228	0.097	0.186
934	CPI-SS0FA326344	FZD6_WNT4	simple:O60353	simple:P56705	ENSG00000164930	ENSG00000162552	TRUE	TRUE	FALSE	curated	FALSE	0.608	0.477	0.566	0.564	0.476	0.647	0.469	0.211	0.08	0.169	0.167	0.079	0.25	0.072	0.471	0.34	0.429	0.427	0.339	0.51	0.332	0.547	0.417	0.505	0.503	0.416	0.587	0.409	0.318	0.187	0.276	0.274	0.186	0.357	0.179	0.721	0.591	0.679
935	CPI-SS0B87FE6E0	NOTCH1_JAG1	simple:P46531	simple:P78504	ENSG00000148400	ENSG00000101384	FALSE	TRUE	FALSE	curated	FALSE	0.494	0.186	0.485	0.523	0.372	0.278	0.17	0.387	0.079	0.378	0.415	0.265	0.17	0.063	0.469	0.161	0.459	0.497	0.347	0.252	0.145	0.514	0.206	0.505	0.543	0.392	0.298	0.19	0.527	0.219	0.517	0.555	0.405	0.31	0.203	0.445	0.137	0.435
936	CPI-SS01A07768A	CD46_JAG1	simple:P15529	simple:P78504	ENSG00000117335	ENSG00000101384	FALSE	TRUE	FALSE	curated	FALSE	0.83	0.522	0.821	0.859	0.708	0.614	0.507	0.568	0.26	0.558	0.596	0.446	0.351	0.244	0.861	0.553	0.851	0.889	0.738	0.644	0.537	0.884	0.576	0.874	0.912	0.762	0.667	0.56	0.682	0.374	0.672	0.71	0.559	0.465	0.358	0.908	0.6	0.899
937	CPI-CS0317FAF76	IL26 receptor_IL26	complex:IL26 receptor	simple:Q9NPH9		ENSG00000111536	TRUE	TRUE	FALSE	curated	FALSE	0	0	0	0	0	0	0.137	0	0	0	0	0	0	0.023	0	0	0	0	0	0	0.093	0	0	0	0	0	0	0.189	0	0	0	0	0	0	0.026	0	0	0
938	CPI-CC09BCDA08E	IL27_IL27 receptor	complex:IL27	complex:IL27 receptor			TRUE	FALSE	TRUE	curated	FALSE	0	0	0	0	0	0	0	0.051	0.043	0.038	0.036	0.052	0.037	0.086	0	0	0	0	0	0	0	0	0	0	0	0	0	0	0	0	0	0	0	0	0	0	0	0
939	CPI-CS0C59AF029	IL33 receptor_IL33	complex:IL33 receptor	simple:O95760		ENSG00000137033	TRUE	TRUE	FALSE	curated	FALSE	0.088	0.018	0.093	0.139	0.431	0	0.017	0.089	0.019	0.094	0.14	0.432	0	0.018	0.099	0.028	0.103	0.149	0.441	0	0.027	0.09	0.02	0.095	0.141	0.433	0	0.019	0.089	0.019	0.093	0.139	0.432	0	0.018	0	0	0
940	CPI-CC0C3ECBD1F	IL35_IL35 receptor	complex:IL35	complex:IL35 receptor			TRUE	FALSE	TRUE	curated	FALSE	0	0	0	0	0	0	0	0	0	0	0	0	0	0	0	0	0	0	0	0	0	0	0	0	0	0	0	0	0	0	0	0	0	0	0	0	0	0
941	CPI-CS0A6AB5149	IL36 receptor_IL36B	complex:IL36 receptor	simple:Q9NZH7		ENSG00000136696	TRUE	TRUE	FALSE	curated	FALSE	0	0	0.005	0	0	0	0.006	0	0	0.004	0	0	0	0.005	0	0	0.003	0	0	0	0.004	0	0	0.006	0	0	0	0.007	0	0	0.003	0	0	0	0.004	0	0	0.01
942	CPI-CS0D9B5AB86	IL36 receptor_IL36G	complex:IL36 receptor	simple:Q9NZH8		ENSG00000136688	TRUE	TRUE	FALSE	curated	FALSE	0.022	0.014	0.194	0.039	0.011	0	0.022	0.022	0.013	0.193	0.038	0.01	0	0.022	0.021	0.013	0.193	0.037	0.01	0	0.021	0.024	0.015	0.195	0.04	0.012	0	0.023	0.02	0.012	0.192	0.036	0.009	0	0.02	0.028	0.019	0.199
943	CPI-CS04BB8F1EC	IL36 receptor_IL36RN	complex:IL36 receptor	simple:Q9UBH0		ENSG00000136695	TRUE	TRUE	FALSE	curated	FALSE	0	0	0.016	0	0.004	0	0	0	0	0.015	0	0.003	0	0	0	0	0.014	0	0.002	0	0	0	0	0.017	0	0.005	0	0	0	0	0.013	0	0.002	0	0	0	0	0.021
944	CPI-CS063AE1C91	IL6 receptor_IL6	complex:IL6 receptor	simple:P05231		ENSG00000136244	TRUE	TRUE	FALSE	curated	FALSE	0	0.065	0.028	0	0.161	0	0.031	0	0.138	0.102	0	0.234	0	0.105	0	0.074	0.038	0	0.17	0	0.041	0	0.062	0.026	0	0.159	0	0.029	0	0.073	0.037	0	0.17	0	0.04	0	0.08	0.044
945	CPI-CS0AB9C7139	IL7 receptor_IL7	complex:IL7 receptor	simple:P13232		ENSG00000104432	TRUE	TRUE	FALSE	curated	FALSE	0.01	0.013	0.012	0.016	0.011	0	0.011	0.163	0.166	0.165	0.169	0.164	0	0.164	0.015	0.018	0.017	0.021	0.016	0	0.016	0.016	0.018	0.017	0.021	0.016	0	0.016	0.006	0.009	0.008	0.012	0.007	0	0.007	0	0	0
946	CPI-CS0E661878B	LIFR_OSM	complex:LIFR	simple:P13725		ENSG00000099985	TRUE	TRUE	FALSE	curated	FALSE	0	0.199	0	0.076	0.075	0	0.108	0	0.138	0	0.014	0.013	0	0.046	0	0.198	0	0.074	0.073	0	0.106	0	0.224	0	0.1	0.099	0	0.132	0	0.646	0	0.522	0.521	0	0.554	0	0.207	0
947	CPI-CS06D50EBF8	OSMR_OSM	complex:OSMR	simple:P13725		ENSG00000099985	TRUE	TRUE	FALSE	curated	FALSE	0	0.243	0	0.119	0.118	0	0.151	0	0.179	0	0.055	0.054	0	0.087	0	0.285	0	0.161	0.16	0	0.193	0	0.286	0	0.163	0.162	0	0.195	0	0.31	0	0.186	0.185	0	0.218	0	0.216	0
948	CPI-CS07B61574B	LIFR_LIF	complex:LIFR	simple:P15018		ENSG00000128342	TRUE	TRUE	FALSE	curated	FALSE	0	0.081	0.084	0.081	0.076	0	0.094	0	0.02	0.023	0.019	0.015	0	0.033	0	0.079	0.083	0.079	0.074	0	0.093	0	0.105	0.109	0.105	0.101	0	0.119	0	0.528	0.531	0.527	0.523	0	0.541	0	0.089	0.092
949	CPI-CS0A9D23000	NKG2D II receptor_MICB	complex:NKG2D II receptor	simple:Q29980		ENSG00000204516	FALSE	TRUE	FALSE	curated	FALSE	0	0	0	0	0	0	0	0	0	0	0	0	0	0	0	0	0	0	0	0	0	0	0	0	0	0	0	0	0	0	0	0	0	0	0	0	0	0
950	CPI-CS0A9D23000	NKG2D II receptor_MICB	complex:NKG2D II receptor	simple:Q29980		ENSG00000231179	FALSE	TRUE	FALSE	curated	FALSE	0	0	0	0	0	0	0	0	0	0	0	0	0	0	0	0	0	0	0	0	0	0	0	0	0	0	0	0	0	0	0	0	0	0	0	0	0	0
951	CPI-CS0A9D23000	NKG2D II receptor_MICB	complex:NKG2D II receptor	simple:Q29980		ENSG00000238289	FALSE	TRUE	FALSE	curated	FALSE	0	0	0	0	0	0	0	0	0	0	0	0	0	0	0	0	0	0	0	0	0	0	0	0	0	0	0	0	0	0	0	0	0	0	0	0	0	0
952	CPI-CS0A9D23000	NKG2D II receptor_MICB	complex:NKG2D II receptor	simple:Q29980		ENSG00000234218	FALSE	TRUE	FALSE	curated	FALSE	0	0	0	0	0	0	0	0	0	0	0	0	0	0	0	0	0	0	0	0	0	0	0	0	0	0	0	0	0	0	0	0	0	0	0	0	0	0
953	CPI-CS0A9D23000	NKG2D II receptor_MICB	complex:NKG2D II receptor	simple:Q29980		ENSG00000224378	FALSE	TRUE	FALSE	curated	FALSE	0	0	0	0	0	0	0	0	0	0	0	0	0	0	0	0	0	0	0	0	0	0	0	0	0	0	0	0	0	0	0	0	0	0	0	0	0	0
954	CPI-CS0A9D23000	NKG2D II receptor_MICB	complex:NKG2D II receptor	simple:Q29980		ENSG00000227772	FALSE	TRUE	FALSE	curated	FALSE	0	0	0	0	0	0	0	0	0	0	0	0	0	0	0	0	0	0	0	0	0	0	0	0	0	0	0	0	0	0	0	0	0	0	0	0	0	0
955	CPI-CS0A9D23000	NKG2D II receptor_MICB	complex:NKG2D II receptor	simple:Q29980		ENSG00000231372	FALSE	TRUE	FALSE	curated	FALSE	0	0	0	0	0	0	0	0	0	0	0	0	0	0	0	0	0	0	0	0	0	0	0	0	0	0	0	0	0	0	0	0	0	0	0	0	0	0
956	CPI-CS0A9D23000	NKG2D II receptor_MICB	complex:NKG2D II receptor	simple:Q29980		ENSG00000206449	FALSE	TRUE	FALSE	curated	FALSE	0	0	0	0	0	0	0	0	0	0	0	0	0	0	0	0	0	0	0	0	0	0	0	0	0	0	0	0	0	0	0	0	0	0	0	0	0	0
957	CPI-CS06C6E2321	NKG2D II receptor_MICA	complex:NKG2D II receptor	simple:Q29983		ENSG00000204520	FALSE	TRUE	FALSE	curated	FALSE	0	0	0	0	0	0	0	0	0	0	0	0	0	0	0	0	0	0	0	0	0	0	0	0	0	0	0	0	0	0	0	0	0	0	0	0	0	0
958	CPI-CS06C6E2321	NKG2D II receptor_MICA	complex:NKG2D II receptor	simple:Q29983		ENSG00000233051	FALSE	TRUE	FALSE	curated	FALSE	0	0	0	0	0	0	0	0	0	0	0	0	0	0	0	0	0	0	0	0	0	0	0	0	0	0	0	0	0	0	0	0	0	0	0	0	0	0
959	CPI-CS06C6E2321	NKG2D II receptor_MICA	complex:NKG2D II receptor	simple:Q29983		ENSG00000231225	FALSE	TRUE	FALSE	curated	FALSE	0	0	0	0	0	0	0	0	0	0	0	0	0	0	0	0	0	0	0	0	0	0	0	0	0	0	0	0	0	0	0	0	0	0	0	0	0	0
960	CPI-CS06C6E2321	NKG2D II receptor_MICA	complex:NKG2D II receptor	simple:Q29983		ENSG00000235233	FALSE	TRUE	FALSE	curated	FALSE	0	0	0	0	0	0	0	0	0	0	0	0	0	0	0	0	0	0	0	0	0	0	0	0	0	0	0	0	0	0	0	0	0	0	0	0	0	0
961	CPI-CS06C6E2321	NKG2D II receptor_MICA	complex:NKG2D II receptor	simple:Q29983		ENSG00000183214	FALSE	TRUE	FALSE	curated	FALSE	0	0	0	0	0	0	0	0	0	0	0	0	0	0	0	0	0	0	0	0	0	0	0	0	0	0	0	0	0	0	0	0	0	0	0	0	0	0
962	CPI-CS08F4E5D70	NKG2D II receptor_RAET1L	complex:NKG2D II receptor	simple:Q5VY80		ENSG00000155918	FALSE	TRUE	FALSE	curated	FALSE	0	0	0	0	0	0	0	0	0	0	0	0	0	0	0	0	0	0	0	0	0	0	0	0	0	0	0	0	0	0	0	0	0	0	0	0	0	0
963	CPI-CS0A71F2AAD	NKG2D II receptor_RAET1G	complex:NKG2D II receptor	simple:Q6H3X3		ENSG00000203722	TRUE	TRUE	FALSE	curated	FALSE	0	0	0	0	0	0	0	0	0	0	0	0	0	0	0	0	0	0	0	0	0	0	0	0	0	0	0	0	0	0	0	0	0	0	0	0	0	0
964	CPI-CS09F211C3E	NKG2D II receptor_RAET1E	complex:NKG2D II receptor	simple:Q8TD07		ENSG00000164520	TRUE	TRUE	FALSE	curated	FALSE	0	0	0	0	0	0	0	0	0	0	0	0	0	0	0	0	0	0	0	0	0	0	0	0	0	0	0	0	0	0	0	0	0	0	0	0	0	0
965	CPI-CS038376BA2	NKG2D II receptor_ULBP3	complex:NKG2D II receptor	simple:Q9BZM4		ENSG00000131019	FALSE	TRUE	FALSE	curated	FALSE	0	0	0	0	0	0	0	0	0	0	0	0	0	0	0	0	0	0	0	0	0	0	0	0	0	0	0	0	0	0	0	0	0	0	0	0	0	0
966	CPI-CS0A269FA16	NKG2D II receptor_ULBP2	complex:NKG2D II receptor	simple:Q9BZM5		ENSG00000131015	TRUE	TRUE	FALSE	curated	FALSE	0	0	0	0	0	0	0	0	0	0	0	0	0	0	0	0	0	0	0	0	0	0	0	0	0	0	0	0	0	0	0	0	0	0	0	0	0	0
967	CPI-CS0007697A7	NKG2D II receptor_ULBP1	complex:NKG2D II receptor	simple:Q9BZM6		ENSG00000111981	FALSE	TRUE	TRUE	curated	FALSE	0	0	0	0	0	0	0	0	0	0	0	0	0	0	0	0	0	0	0	0	0	0	0	0	0	0	0	0	0	0	0	0	0	0	0	0	0	0
968	CPI-SS030EDC420	FZD9_WNT7A	simple:O00144	simple:O00755	ENSG00000188763	ENSG00000154764	TRUE	TRUE	FALSE	I2D	FALSE	0.03	0.006	0.041	0.029	0.006	0.012	0.011	0.03	0.006	0.041	0.028	0.006	0.012	0.011	0.029	0.005	0.04	0.028	0.005	0.011	0.01	0.029	0.005	0.04	0.028	0.005	0.011	0.01	0.03	0.006	0.041	0.028	0.006	0.012	0.011	0	0	0
969	CPI-SS09FF3A1EA	FZD9_WNT2	simple:O00144	simple:P09544	ENSG00000188763	ENSG00000105989	TRUE	TRUE	FALSE	curated	FALSE	0	0	0	0	0.004	0	0.004	0	0	0	0	0.003	0	0.004	0	0	0	0	0.003	0	0.003	0	0	0	0	0.002	0	0.003	0	0	0	0	0.003	0	0.004	0	0	0
970	CPI-SS093922D5A	CCL16_CCR2	simple:O15467	simple:P41597	ENSG00000275152	ENSG00000121807	TRUE	FALSE	TRUE	curated	FALSE	0	0	0	0	0	0	0	0	0	0	0	0	0	0	0	0	0	0	0	0	0	0	0	0	0	0	0	0	0	0.027	0	0	0	0	0.026	0	0	0
971	CPI-SS093922D5A	CCL16_CCR2	simple:O15467	simple:P41597	ENSG00000275095	ENSG00000121807	TRUE	FALSE	TRUE	curated	FALSE	0	0	0	0	0	0	0	0	0	0	0	0	0	0	0	0	0	0	0	0	0	0	0	0	0	0	0	0	0	0.027	0	0	0	0	0.026	0	0	0
972	CPI-SS0CF0E4DE9	CCL2_CCR2	simple:P13500	simple:P41597	ENSG00000108691	ENSG00000121807	TRUE	FALSE	TRUE	curated	FALSE	0	0.013	0	0	0	0	0.012	0	0.228	0	0	0	0	0.227	0	0.011	0	0	0	0	0.01	0	0.025	0	0	0	0	0.024	0	0.379	0	0	0	0	0.378	0	0	0
973	CPI-SS0348B76E5	CCL16_CCR1	simple:O15467	simple:P32246	ENSG00000275152	ENSG00000163823	TRUE	FALSE	TRUE	curated	FALSE	0	0	0	0	0	0	0	0	0	0	0	0	0	0	0	0	0	0	0	0	0	0	0	0	0	0	0	0	0	0.275	0	0	0.02	0	0.06	0	0	0
974	CPI-SS0348B76E5	CCL16_CCR1	simple:O15467	simple:P32246	ENSG00000275095	ENSG00000163823	TRUE	FALSE	TRUE	curated	FALSE	0	0	0	0	0	0	0	0	0	0	0	0	0	0	0	0	0	0	0	0	0	0	0	0	0	0	0	0	0	0.275	0	0	0.02	0	0.06	0	0	0
975	CPI-SS08DA48A5A	CCL3_CCR1	simple:P10147	simple:P32246	ENSG00000277632	ENSG00000163823	TRUE	FALSE	TRUE	curated	FALSE	0	0	0	0	0	0	0	0	0.591	0	0	0.336	0	0.376	0	0.256	0	0	0.001	0	0.042	0	0.256	0	0	0.001	0	0.042	0	0.257	0	0	0.002	0	0.043	0	0	0
976	CPI-SS08DA48A5A	CCL3_CCR1	simple:P10147	simple:P32246	ENSG00000278567	ENSG00000163823	TRUE	FALSE	TRUE	curated	FALSE	0	0	0	0	0	0	0	0	0.591	0	0	0.336	0	0.376	0	0.256	0	0	0.001	0	0.042	0	0.256	0	0	0.001	0	0.042	0	0.257	0	0	0.002	0	0.043	0	0	0
977	CPI-SS08DA48A5A	CCL3_CCR1	simple:P10147	simple:P32246	ENSG00000274221	ENSG00000163823	TRUE	FALSE	TRUE	curated	FALSE	0	0	0	0	0	0	0	0	0.591	0	0	0.336	0	0.376	0	0.256	0	0	0.001	0	0.042	0	0.256	0	0	0.001	0	0.042	0	0.257	0	0	0.002	0	0.043	0	0	0
978	CPI-SS0A021DB6E	CCL5_CCR1	simple:P13501	simple:P32246	ENSG00000271503	ENSG00000163823	TRUE	FALSE	TRUE	curated	FALSE	0	0.261	0	0	0.007	0	0.047	0	0.347	0	0	0.092	0	0.132	0	0.264	0	0	0.009	0	0.05	0	0.262	0	0	0.007	0	0.048	0	0.261	0	0	0.006	0	0.047	0	0	0
979	CPI-SS0A021DB6E	CCL5_CCR1	simple:P13501	simple:P32246	ENSG00000274233	ENSG00000163823	TRUE	FALSE	TRUE	curated	FALSE	0	0.261	0	0	0.007	0	0.047	0	0.347	0	0	0.092	0	0.132	0	0.264	0	0	0.009	0	0.05	0	0.262	0	0	0.007	0	0.048	0	0.261	0	0	0.006	0	0.047	0	0	0
980	CPI-SS0817CE2B3	CCL3L1_CCR1	simple:P16619	simple:P32246	ENSG00000276085	ENSG00000163823	TRUE	FALSE	TRUE	curated	FALSE	0	0	0	0	0	0	0	0	0.549	0	0	0.294	0	0.334	0	0.257	0	0	0.002	0	0.043	0	0.258	0	0	0.003	0	0.044	0	0.256	0	0	0.001	0	0.042	0	0	0
981	CPI-SS0817CE2B3	CCL3L3_CCR1	simple:P16619	simple:P32246	ENSG00000277796	ENSG00000163823	TRUE	FALSE	TRUE	curated	FALSE	0	0	0	0	0	0	0	0	0.549	0	0	0.294	0	0.334	0	0.257	0	0	0.002	0	0.043	0	0.258	0	0	0.003	0	0.044	0	0.256	0	0	0.001	0	0.042	0	0	0
982	CPI-SS0817CE2B3	CCL3L3_CCR1	simple:P16619	simple:P32246	ENSG00000277768	ENSG00000163823	TRUE	FALSE	TRUE	curated	FALSE	0	0	0	0	0	0	0	0	0.549	0	0	0.294	0	0.334	0	0.257	0	0	0.002	0	0.043	0	0.258	0	0	0.003	0	0.044	0	0.256	0	0	0.001	0	0.042	0	0	0
983	CPI-SS0817CE2B3	CCL3L3_CCR1	simple:P16619	simple:P32246	ENSG00000277336	ENSG00000163823	TRUE	FALSE	TRUE	curated	FALSE	0	0	0	0	0	0	0	0	0.549	0	0	0.294	0	0.334	0	0.257	0	0	0.002	0	0.043	0	0.258	0	0	0.003	0	0.044	0	0.256	0	0	0.001	0	0.042	0	0	0
984	CPI-SS04587A7C5	CCL16_HRH4	simple:O15467	simple:Q9H3N8	ENSG00000275152	ENSG00000134489	TRUE	FALSE	TRUE	guidetopharmacology.org	FALSE	0	0	0	0	0	0	0	0	0	0	0	0	0	0	0	0	0	0	0	0	0	0	0	0	0	0	0	0	0.02	0	0	0	0.02	0	0.021	0	0	0
985	CPI-SS04587A7C5	CCL16_HRH4	simple:O15467	simple:Q9H3N8	ENSG00000275095	ENSG00000134489	TRUE	FALSE	TRUE	guidetopharmacology.org	FALSE	0	0	0	0	0	0	0	0	0	0	0	0	0	0	0	0	0	0	0	0	0	0	0	0	0	0	0	0	0.02	0	0	0	0.02	0	0.021	0	0	0
986	CPI-SS0DBFB8BEA	CCL2_ACKR1	simple:P13500	simple:Q16570	ENSG00000108691	ENSG00000213088	TRUE	FALSE	TRUE	curated	FALSE	0	0.015	0	0	0.983	0	0.008	0	0.23	0	0	1.198	0	0.223	0	0.013	0	0	0.981	0	0.006	0	0.027	0	0	0.995	0	0.02	0	0.381	0	0	1.349	0	0.374	0	0	0
987	CPI-SS05B7D3407	CCL5_ACKR1	simple:P13501	simple:Q16570	ENSG00000271503	ENSG00000213088	TRUE	FALSE	TRUE	curated	FALSE	0	0.016	0	0	0.984	0	0.008	0	0.101	0	0	1.069	0	0.094	0	0.018	0	0	0.986	0	0.011	0	0.016	0	0	0.984	0	0.009	0	0.015	0	0	0.983	0	0.008	0	0	0
988	CPI-SS05B7D3407	CCL5_ACKR1	simple:P13501	simple:Q16570	ENSG00000274233	ENSG00000213088	TRUE	FALSE	TRUE	curated	FALSE	0	0.016	0	0	0.984	0	0.008	0	0.101	0	0	1.069	0	0.094	0	0.018	0	0	0.986	0	0.011	0	0.016	0	0	0.984	0	0.009	0	0.015	0	0	0.983	0	0.008	0	0	0
989	CPI-SS052BBD9F9	CXCL1_ACKR1	simple:P09341	simple:Q16570	ENSG00000163739	ENSG00000213088	TRUE	FALSE	TRUE	curated	FALSE	0	0.104	0	0	1.072	0	0.097	0	0.096	0	0	1.064	0	0.089	0	0.208	0	0	1.176	0	0.201	0	0.168	0	0	1.136	0	0.161	0	0.066	0	0	1.034	0	0.058	0	0.074	0
990	CPI-SS0911EECCC	CXCL8_ACKR1	simple:P10145	simple:Q16570	ENSG00000169429	ENSG00000213088	TRUE	FALSE	TRUE	curated	FALSE	0	0.079	0	0	1.047	0	0.072	0	0.408	0	0	1.376	0	0.401	0	0.246	0	0	1.214	0	0.239	0	0.134	0	0	1.102	0	0.127	0	0.051	0	0	1.019	0	0.043	0	0	0
991	CPI-SS0ABF41CAA	CXCL5_ACKR1	simple:P42830	simple:Q16570	ENSG00000163735	ENSG00000213088	TRUE	FALSE	TRUE	I2D	FALSE	0	0	0	0	0	0	0	0	0	0	0	0	0	0	0	0	0	0	0	0	0	0	0	0	0	0	0	0	0	0.01	0	0	0.978	0	0.003	0	0	0
992	CPI-SS008700E67	CCL8_ACKR1	simple:P80075	simple:Q16570	ENSG00000108700	ENSG00000213088	TRUE	FALSE	TRUE	I2D	FALSE	0	0.017	0	0	0.985	0	0.01	0	0.106	0	0	1.075	0	0.099	0	0.011	0	0	0.979	0	0.004	0	0.013	0	0	0.981	0	0.006	0	0.02	0	0	0.988	0	0.012	0	0	0
993	CPI-SS07EC65CED	CCL7_ACKR1	simple:P80098	simple:Q16570	ENSG00000108688	ENSG00000213088	TRUE	FALSE	TRUE	I2D	FALSE	0	0	0	0	0	0	0	0	0.02	0	0	0.988	0	0.012	0	0	0	0	0	0	0	0	0.01	0	0	0.978	0	0.003	0	0.01	0	0	0.978	0	0.003	0	0	0
994	CPI-SS08B249DBA	CCL2_CCR10	simple:P13500	simple:P46092	ENSG00000108691	ENSG00000184451	TRUE	FALSE	TRUE	I2D	FALSE	0.007	0.007	0.008	0.01	0.008	0.016	0.01	0.222	0.222	0.223	0.225	0.223	0.231	0.225	0.005	0.005	0.006	0.008	0.006	0.014	0.008	0.019	0.019	0.02	0.022	0.02	0.028	0.022	0.373	0.374	0.375	0.376	0.374	0.382	0.376	0	0	0
995	CPI-SS0F3BF2B34	CCL5_ACKR4	simple:P13501	simple:Q9NPB9	ENSG00000271503	ENSG00000129048	TRUE	FALSE	TRUE	I2D	FALSE	0.027	0	0.041	0.027	0.012	0.015	0.013	0.112	0	0.126	0.112	0.097	0.1	0.098	0.029	0	0.043	0.029	0.014	0.017	0.015	0.028	0	0.042	0.028	0.013	0.016	0.014	0.027	0	0.041	0.027	0.012	0.015	0.013	0	0	0
996	CPI-SS0F3BF2B34	CCL5_ACKR4	simple:P13501	simple:Q9NPB9	ENSG00000274233	ENSG00000129048	TRUE	FALSE	TRUE	I2D	FALSE	0.027	0	0.041	0.027	0.012	0.015	0.013	0.112	0	0.126	0.112	0.097	0.1	0.098	0.029	0	0.043	0.029	0.014	0.017	0.015	0.028	0	0.042	0.028	0.013	0.016	0.014	0.027	0	0.041	0.027	0.012	0.015	0.013	0	0	0
997	CPI-SS0CB2E8B21	CCL11_ACKR4	simple:P51671	simple:Q9NPB9	ENSG00000172156	ENSG00000129048	TRUE	FALSE	TRUE	I2D	FALSE	0	0	0	0	0	0	0	0	0	0	0	0	0	0	0	0	0	0	0	0	0	0	0	0	0	0	0	0	0.023	0	0.037	0.023	0.008	0.011	0.009	0	0	0
998	CPI-SS0ECD9BB5E	CCL21_ACKR4	simple:O00585	simple:Q9NPB9	ENSG00000137077	ENSG00000129048	TRUE	FALSE	TRUE	curated	FALSE	0	0	0	0	0	0	0	0	0	0	0	0	0	0	0.025	0	0.039	0.025	0.01	0.013	0.011	0.023	0	0.037	0.023	0.008	0.011	0.009	0.023	0	0.037	0.023	0.008	0.011	0.009	0	0	0
999	CPI-SS083B5EBAB	CXCL13_ACKR4	simple:O43927	simple:Q9NPB9	ENSG00000156234	ENSG00000129048	TRUE	FALSE	TRUE	curated	FALSE	0	0	0	0	0	0	0	0	0	0	0	0	0	0	0.024	0	0.038	0.024	0.009	0.012	0.01	0.022	0	0.036	0.022	0.007	0.01	0.008	0.022	0	0.035	0.022	0.006	0.009	0.007	0.035	0	0.048
1000	CPI-SS00AEC3818	CCL19_ACKR4	simple:Q99731	simple:Q9NPB9	ENSG00000172724	ENSG00000129048	TRUE	FALSE	TRUE	curated	FALSE	0	0	0	0	0	0	0	0.028	0	0.042	0.028	0.013	0.016	0.014	0	0	0	0	0	0	0	0.022	0	0.036	0.022	0.007	0.01	0.008	0.023	0	0.037	0.023	0.008	0.011	0.009	0	0	0
1001	CPI-SS0EA05941A	CCL5_CCR4	simple:P13501	simple:P51679	ENSG00000271503	ENSG00000183813	TRUE	FALSE	TRUE	curated	FALSE	0	0	0	0	0	0	0.014	0	0	0	0	0	0	0.099	0	0	0	0	0	0	0.016	0	0	0	0	0	0	0.014	0	0	0	0	0	0	0.013	0	0	0
1002	CPI-SS0EA05941A	CCL5_CCR4	simple:P13501	simple:P51679	ENSG00000274233	ENSG00000183813	TRUE	FALSE	TRUE	curated	FALSE	0	0	0	0	0	0	0.014	0	0	0	0	0	0	0.099	0	0	0	0	0	0	0.016	0	0	0	0	0	0	0.014	0	0	0	0	0	0	0.013	0	0	0
1003	CPI-SS052B38F1C	CCL22_CCR4	simple:O00626	simple:P51679	ENSG00000102962	ENSG00000183813	TRUE	FALSE	TRUE	curated	FALSE	0	0	0	0	0	0	0.01	0	0	0	0	0	0	0.015	0	0	0	0	0	0	0.01	0	0	0	0	0	0	0.011	0	0	0	0	0	0	0.008	0	0	0
1004	CPI-SS04641FE5F	CCL3L1_DPP4	simple:P16619	simple:P27487	ENSG00000276085	ENSG00000197635	TRUE	FALSE	TRUE	I2D	FALSE	0	0	0	0	0	0	0	0.297	0	0.297	0.298	0.331	0	0.318	0.006	0	0.005	0.006	0.04	0	0.026	0.007	0	0.006	0.007	0.041	0	0.027	0.005	0	0.005	0.006	0.039	0	0.026	0	0	0
1005	CPI-SS04641FE5F	CCL3L3_DPP4	simple:P16619	simple:P27487	ENSG00000277796	ENSG00000197635	TRUE	FALSE	TRUE	I2D	FALSE	0	0	0	0	0	0	0	0.297	0	0.297	0.298	0.331	0	0.318	0.006	0	0.005	0.006	0.04	0	0.026	0.007	0	0.006	0.007	0.041	0	0.027	0.005	0	0.005	0.006	0.039	0	0.026	0	0	0
1006	CPI-SS04641FE5F	CCL3L3_DPP4	simple:P16619	simple:P27487	ENSG00000277768	ENSG00000197635	TRUE	FALSE	TRUE	I2D	FALSE	0	0	0	0	0	0	0	0.297	0	0.297	0.298	0.331	0	0.318	0.006	0	0.005	0.006	0.04	0	0.026	0.007	0	0.006	0.007	0.041	0	0.027	0.005	0	0.005	0.006	0.039	0	0.026	0	0	0
1007	CPI-SS04641FE5F	CCL3L3_DPP4	simple:P16619	simple:P27487	ENSG00000277336	ENSG00000197635	TRUE	FALSE	TRUE	I2D	FALSE	0	0	0	0	0	0	0	0.297	0	0.297	0.298	0.331	0	0.318	0.006	0	0.005	0.006	0.04	0	0.026	0.007	0	0.006	0.007	0.041	0	0.027	0.005	0	0.005	0.006	0.039	0	0.026	0	0	0
1008	CPI-SS0AEC33FF1	CCL22_DPP4	simple:O00626	simple:P27487	ENSG00000102962	ENSG00000197635	TRUE	FALSE	TRUE	curated	FALSE	0.007	0	0.006	0.008	0.041	0	0.027	0.012	0	0.011	0.013	0.046	0	0.033	0.006	0	0.006	0.007	0.04	0	0.027	0.008	0	0.007	0.008	0.042	0	0.028	0.005	0	0.004	0.005	0.039	0	0.025	0	0	0
1009	CPI-SS0CC738ABC	CXCL11_DPP4	simple:O14625	simple:P27487	ENSG00000169248	ENSG00000197635	TRUE	FALSE	TRUE	curated	FALSE	0.13	0	0.13	0.131	0.164	0	0.151	0.088	0	0.087	0.089	0.122	0	0.109	0.043	0	0.043	0.044	0.077	0	0.064	0.099	0	0.099	0.1	0.133	0	0.12	0.019	0	0.019	0.02	0.053	0	0.04	0	0	0
1010	CPI-SS0F9BBC31B	VIP_DPP4	simple:P01282	simple:P27487	ENSG00000146469	ENSG00000197635	TRUE	FALSE	TRUE	InnateDB-All,MINT	FALSE	0	0	0	0	0	0	0	0	0	0	0	0	0	0	0	0	0	0	0	0	0	0	0	0	0	0	0	0	0.017	0	0.017	0.018	0.051	0	0.038	0	0	0
1011	CPI-SS0FDAB7BA8	CXCL10_DPP4	simple:P02778	simple:P27487	ENSG00000169245	ENSG00000197635	TRUE	FALSE	TRUE	curated	FALSE	0.278	0	0.278	0.279	0.312	0	0.299	0.346	0	0.346	0.347	0.38	0	0.367	0.096	0	0.096	0.097	0.13	0	0.117	0.224	0	0.223	0.224	0.258	0	0.244	0.058	0	0.057	0.059	0.092	0	0.079	0	0	0
1012	CPI-SS0D377BBBF	ADCYAP1_DPP4	simple:P18509	simple:P27487	ENSG00000141433	ENSG00000197635	TRUE	FALSE	TRUE	InnateDB-All,MINT	FALSE	0	0	0	0	0	0	0	0	0	0	0	0	0	0	0	0	0	0	0	0	0	0	0	0	0	0	0	0	0	0	0	0	0	0	0	0	0	0
1013	CPI-SS0CDAC688B	CXCL2_DPP4	simple:P19875	simple:P27487	ENSG00000081041	ENSG00000197635	TRUE	FALSE	TRUE	curated	FALSE	0	0	0	0	0	0	0	0.249	0	0.249	0.25	0.283	0	0.27	0.014	0	0.013	0.014	0.048	0	0.034	0.019	0	0.019	0.02	0.053	0	0.04	0.503	0	0.502	0.503	0.537	0	0.523	0.02	0	0.019
1014	CPI-SS09FAC4977	CXCL11_CXCR3	simple:O14625	simple:P49682	ENSG00000169248	ENSG00000186810	TRUE	FALSE	TRUE	curated	FALSE	0	0	0.126	0	0	0	0.216	0	0	0.084	0	0	0	0.174	0	0	0.039	0	0	0	0.129	0	0	0.096	0	0	0	0.185	0	0	0.016	0	0	0	0.105	0	0	0
1015	CPI-SS080683E15	CXCL10_CXCR3	simple:P02778	simple:P49682	ENSG00000169245	ENSG00000186810	TRUE	FALSE	TRUE	curated	FALSE	0	0	0.275	0	0	0	0.364	0	0	0.343	0	0	0	0.432	0	0	0.093	0	0	0	0.183	0	0	0.22	0	0	0	0.31	0	0	0.054	0	0	0	0.144	0	0	0
1016	CPI-SS0EFE0B07A	CXCL12_CXCR3	simple:P48061	simple:P49682	ENSG00000107562	ENSG00000186810	TRUE	FALSE	TRUE	guidetopharmacology.org	FALSE	0	0	0	0	0	0	0	0	0	0.047	0	0	0	0.137	0	0	0	0	0	0	0	0	0	0	0	0	0	0	0	0	0.183	0	0	0	0.273	0	0	0
1017	CPI-SS08102DC9E	CXCL1_CXCR2	simple:P09341	simple:P25025	ENSG00000163739	ENSG00000180871	TRUE	FALSE	TRUE	curated	FALSE	0.096	0.099	0.095	0	0.095	0	0.099	0.088	0.092	0.087	0	0.087	0	0.091	0.2	0.203	0.199	0	0.199	0	0.203	0.16	0.164	0.16	0	0.159	0	0.163	0.057	0.061	0.057	0	0.056	0	0.061	0.066	0.069	0.065
1018	CPI-SS0315F51DD	CXCL8_CXCR2	simple:P10145	simple:P25025	ENSG00000169429	ENSG00000180871	TRUE	FALSE	TRUE	curated	FALSE	0.071	0.074	0.07	0	0.07	0	0.074	0.4	0.404	0.4	0	0.399	0	0.404	0.238	0.241	0.237	0	0.237	0	0.241	0.126	0.13	0.126	0	0.125	0	0.13	0.043	0.046	0.042	0	0.041	0	0.046	0	0	0
1019	CPI-SS0F562FEA5	CXCL2_CXCR2	simple:P19875	simple:P25025	ENSG00000081041	ENSG00000180871	TRUE	FALSE	TRUE	curated	FALSE	0	0	0	0	0	0	0	0.246	0.25	0.246	0	0.245	0	0.25	0.011	0.014	0.01	0	0.01	0	0.014	0.016	0.02	0.016	0	0.015	0	0.02	0.5	0.503	0.499	0	0.499	0	0.503	0.017	0.02	0.016
1020	CPI-SS09185EA8F	CXCL3_CXCR2	simple:P19876	simple:P25025	ENSG00000163734	ENSG00000180871	TRUE	FALSE	TRUE	curated	FALSE	0.013	0.017	0.013	0	0.012	0	0.017	0.168	0.171	0.167	0	0.167	0	0.171	0.018	0.021	0.017	0	0.017	0	0.021	0.018	0.022	0.018	0	0.017	0	0.022	0.149	0.153	0.149	0	0.148	0	0.153	0.04	0.043	0.039
1021	CPI-SS015B2F961	CALCA_CALCR	simple:P01258	simple:P30988	ENSG00000110680	ENSG00000004948	TRUE	FALSE	TRUE	guidetopharmacology.org	FALSE	0	0	0	0	0	0	0	0	0	0	0	0	0	0	0	0	0	0	0	0	0	0	0	0	0	0	0	0	0	0.009	0	0	0	0	0	0	0	0
1022	CPI-SS0F531DDEB	CALCA_CALCR	simple:P06881	simple:P30988	ENSG00000110680	ENSG00000004948	TRUE	FALSE	TRUE	guidetopharmacology.org	FALSE	0	0	0	0	0	0	0	0	0	0	0	0	0	0	0	0	0	0	0	0	0	0	0	0	0	0	0	0	0	0.009	0	0	0	0	0	0	0	0
1023	CPI-SS07CF0C6E7	CALCB_CALCR	simple:P10092	simple:P30988	ENSG00000175868	ENSG00000004948	TRUE	FALSE	TRUE	guidetopharmacology.org	FALSE	0	0	0	0	0	0	0	0	0	0	0	0	0	0	0	0	0	0	0	0	0	0	0	0	0	0	0	0	0	0.009	0	0	0	0	0	0	0	0
1024	CPI-SS06C0074BD	CCL21_CCR7	simple:O00585	simple:P32248	ENSG00000137077	ENSG00000126353	TRUE	FALSE	TRUE	curated	FALSE	0	0	0	0	0	0	0	0	0	0	0	0	0	0	0	0.011	0	0.005	0.006	0	0.053	0	0.009	0	0.003	0.003	0	0.05	0	0.009	0	0.003	0.003	0	0.05	0	0	0
1025	CPI-SS0C2437E0D	CXCL13_CXCR5	simple:O43927	simple:P32302	ENSG00000156234	ENSG00000160683	TRUE	FALSE	TRUE	curated	FALSE	0	0	0	0	0	0	0	0	0	0	0	0	0	0	0	0	0.004	0	0.004	0	0.006	0	0	0.002	0	0.002	0	0.004	0	0	0.002	0	0.001	0	0.004	0	0	0.015
1026	CPI-SS0747FCACD	CXCL11_ACKR3	simple:O14625	simple:P25106	ENSG00000169248	ENSG00000144476	TRUE	FALSE	TRUE	guidetopharmacology.org	FALSE	0.525	0.21	0.928	0.623	0.203	0.827	0.19	0.483	0.167	0.885	0.581	0.161	0.784	0.147	0.438	0.123	0.841	0.536	0.116	0.74	0.103	0.494	0.179	0.897	0.592	0.172	0.796	0.159	0.415	0.099	0.817	0.512	0.093	0.716	0.079	0	0	0
1027	CPI-SS07835EECF	VIP_AVPR1A	simple:P01282	simple:P37288	ENSG00000146469	ENSG00000166148	TRUE	FALSE	TRUE	IMEx,IntAct	FALSE	0	0	0	0	0	0	0	0	0	0	0	0	0	0	0	0	0	0	0	0	0	0	0	0	0	0	0	0	0	0.017	0	0	0.022	0	0.015	0	0	0
1028	CPI-SS0C8A09915	VIP_VIPR1	simple:P01282	simple:P32241	ENSG00000146469	ENSG00000114812	TRUE	FALSE	TRUE	guidetopharmacology.org	FALSE	0	0	0	0	0	0	0	0	0	0	0	0	0	0	0	0	0	0	0	0	0	0	0	0	0	0	0	0	0.019	0.02	0.02	0.02	0.014	0.033	0.016	0	0	0
1029	CPI-SS062DED513	ADCYAP1_VIPR1	simple:P18509	simple:P32241	ENSG00000141433	ENSG00000114812	TRUE	FALSE	TRUE	I2D	FALSE	0	0	0	0	0	0	0	0	0	0	0	0	0	0	0	0	0	0	0	0	0	0	0	0	0	0	0	0	0	0	0	0	0	0	0	0	0	0
1030	CPI-SS0EC70F078	SCT_VIPR1	simple:P09683	simple:P32241	ENSG00000070031	ENSG00000114812	TRUE	FALSE	TRUE	I2D,InnateDB-All	FALSE	0.008	0.009	0.009	0.009	0.003	0.022	0.005	0	0	0	0	0	0	0	0.006	0.007	0.008	0.008	0.001	0.021	0.004	0	0	0	0	0	0	0	0.007	0.008	0.009	0.009	0.002	0.022	0.004	0	0	0
1031	CPI-SS0EC70F078	SCT_VIPR1	simple:P09683	simple:P32241	ENSG00000274473	ENSG00000114812	TRUE	FALSE	TRUE	I2D,InnateDB-All	FALSE	0.008	0.009	0.009	0.009	0.003	0.022	0.005	0	0	0	0	0	0	0	0.006	0.007	0.008	0.008	0.001	0.021	0.004	0	0	0	0	0	0	0	0.007	0.008	0.009	0.009	0.002	0.022	0.004	0	0	0
1032	CPI-SS05B60E59C	VIP_VIPR2	simple:P01282	simple:P41587	ENSG00000146469	ENSG00000106018	TRUE	FALSE	TRUE	I2D	FALSE	0	0	0	0	0	0	0	0	0	0	0	0	0	0	0	0	0	0	0	0	0	0	0	0	0	0	0	0	0	0	0	0	0.019	0	0.019	0	0	0
1033	CPI-SS02CCE14A7	ADCYAP1_VIPR2	simple:P18509	simple:P41587	ENSG00000141433	ENSG00000106018	TRUE	FALSE	TRUE	I2D	FALSE	0	0	0	0	0	0	0	0	0	0	0	0	0	0	0	0	0	0	0	0	0	0	0	0	0	0	0	0	0	0	0	0	0	0	0	0	0	0
1034	CPI-SS0BC7CD11B	LGALS9_MET	simple:O00182	simple:P08581	ENSG00000168961	ENSG00000105976	TRUE	FALSE	TRUE	InnateDB-All	FALSE	0.193	0.097	0.298	0.216	0.263	0.149	0.093	0.374	0.278	0.48	0.397	0.445	0.33	0.274	0.17	0.074	0.275	0.193	0.24	0.125	0.07	0.184	0.089	0.29	0.208	0.255	0.14	0.085	0.193	0.097	0.299	0.216	0.263	0.149	0.093	0.217	0.122	0.323
1035	CPI-SS0419B80C4	LGALS9_LRP1	simple:O00182	simple:Q07954	ENSG00000168961	ENSG00000123384	TRUE	FALSE	TRUE	InnateDB-All	FALSE	0.361	0.282	0.431	0.342	0.133	0.384	0.125	0.543	0.464	0.612	0.524	0.314	0.565	0.306	0.338	0.259	0.408	0.319	0.11	0.361	0.102	0.353	0.274	0.422	0.334	0.124	0.376	0.116	0.362	0.283	0.431	0.343	0.133	0.384	0.125	0.386	0.307	0.455
1036	CPI-SS02928C71A	PDGFB_LRP1	simple:P01127	simple:Q07954	ENSG00000100311	ENSG00000123384	TRUE	FALSE	TRUE	I2D,InnateDB-All	FALSE	0	0	0	0	0	0	0	0.288	0.209	0.358	0.269	0.059	0.311	0.051	0.282	0.203	0.351	0.262	0.053	0.304	0.045	0.277	0.198	0.346	0.258	0.048	0.3	0.04	0.324	0.245	0.393	0.305	0.095	0.347	0.087	0	0	0
1037	CPI-SS006C6537E	MDK_LRP1	simple:P21741	simple:Q07954	ENSG00000110492	ENSG00000123384	TRUE	FALSE	TRUE	I2D,InnateDB-All	FALSE	0.84	0.761	0.91	0.821	0.612	0.863	0.604	0.367	0.288	0.437	0.348	0.139	0.39	0.131	0.65	0.571	0.719	0.631	0.421	0.672	0.413	0.786	0.707	0.855	0.767	0.557	0.808	0.549	0.534	0.455	0.603	0.514	0.305	0.556	0.297	0.871	0.792	0.94
1038	CPI-SS0984C2931	WNT3A_LRP1	simple:P56704	simple:Q07954	ENSG00000154342	ENSG00000123384	TRUE	FALSE	TRUE	I2D	FALSE	0.279	0.199	0.348	0.259	0.05	0.301	0.042	0	0	0	0	0	0	0	0.278	0.199	0.347	0.259	0.049	0.3	0.041	0.278	0.199	0.347	0.259	0.049	0.3	0.041	0.277	0.198	0.346	0.257	0.048	0.299	0.04	0	0	0
1039	CPI-SS014958F32	LGALS9_CD47	simple:O00182	simple:Q08722	ENSG00000168961	ENSG00000196776	TRUE	FALSE	TRUE	InnateDB-All	FALSE	0.844	0.389	0.889	0.904	0.269	0.597	0.35	1.025	0.571	1.07	1.085	0.45	0.778	0.531	0.821	0.366	0.866	0.881	0.245	0.574	0.327	0.836	0.381	0.881	0.895	0.26	0.589	0.342	0.844	0.39	0.889	0.904	0.269	0.597	0.35	0.869	0.414	0.914
1040	CPI-SS0339AE950	SIRPA_CD47	simple:P78324	simple:Q08722	ENSG00000198053	ENSG00000196776	FALSE	TRUE	TRUE	curated	FALSE	0.762	0.308	0.807	0.822	0.187	0.515	0.268	1.023	0.569	1.068	1.083	0.448	0.776	0.529	0.762	0.307	0.807	0.821	0.186	0.515	0.268	0.764	0.309	0.809	0.823	0.188	0.517	0.27	0.791	0.336	0.835	0.85	0.215	0.543	0.297	0	0	0
1041	CPI-SS0A9FB762A	LGALS9_PTPRK	simple:O00182	simple:Q15262	ENSG00000168961	ENSG00000152894	TRUE	FALSE	TRUE	InnateDB-All	FALSE	0.281	0.106	0.282	0.292	0.222	0.28	0.113	0.462	0.287	0.463	0.474	0.403	0.461	0.295	0.258	0.083	0.259	0.269	0.198	0.257	0.09	0.272	0.097	0.273	0.284	0.213	0.272	0.105	0.281	0.106	0.282	0.293	0.222	0.28	0.114	0.305	0.13	0.306
1042	CPI-SS0A9FB762A	LGALS9_PTPRK	simple:O00182	simple:Q15262	ENSG00000168961	ENSG00000273993	TRUE	FALSE	TRUE	InnateDB-All	FALSE	0.281	0.106	0.282	0.292	0.222	0.28	0.113	0.462	0.287	0.463	0.474	0.403	0.461	0.295	0.258	0.083	0.259	0.269	0.198	0.257	0.09	0.272	0.097	0.273	0.284	0.213	0.272	0.105	0.281	0.106	0.282	0.293	0.222	0.28	0.114	0.305	0.13	0.306
1043	CPI-SS0472C478C	BMP7_PTPRK	simple:P18075	simple:Q15262	ENSG00000101144	ENSG00000152894	TRUE	FALSE	TRUE	InnateDB-All	FALSE	0.312	0.137	0.313	0.324	0.253	0.312	0.145	0.201	0.026	0.202	0.212	0.141	0.2	0.033	0.299	0.124	0.3	0.311	0.24	0.299	0.132	0.284	0.109	0.285	0.295	0.224	0.283	0.116	0.203	0.029	0.204	0.215	0.144	0.203	0.036	0.388	0.213	0.389
1044	CPI-SS0472C478C	BMP7_PTPRK	simple:P18075	simple:Q15262	ENSG00000101144	ENSG00000273993	TRUE	FALSE	TRUE	InnateDB-All	FALSE	0.312	0.137	0.313	0.324	0.253	0.312	0.145	0.201	0.026	0.202	0.212	0.141	0.2	0.033	0.299	0.124	0.3	0.311	0.24	0.299	0.132	0.284	0.109	0.285	0.295	0.224	0.283	0.116	0.203	0.029	0.204	0.215	0.144	0.203	0.036	0.388	0.213	0.389
1045	CPI-SS0CB863B46	WNT5A_PTPRK	simple:P41221	simple:Q15262	ENSG00000114251	ENSG00000152894	TRUE	FALSE	TRUE	InnateDB-All	FALSE	0.236	0.061	0.237	0.248	0.177	0.235	0.068	0.271	0.096	0.272	0.282	0.211	0.27	0.103	0.217	0.042	0.218	0.229	0.158	0.216	0.05	0.223	0.048	0.224	0.235	0.164	0.222	0.055	0.203	0.028	0.204	0.215	0.144	0.203	0.036	0.292	0.117	0.293
1046	CPI-SS0CB863B46	WNT5A_PTPRK	simple:P41221	simple:Q15262	ENSG00000114251	ENSG00000273993	TRUE	FALSE	TRUE	InnateDB-All	FALSE	0.236	0.061	0.237	0.248	0.177	0.235	0.068	0.271	0.096	0.272	0.282	0.211	0.27	0.103	0.217	0.042	0.218	0.229	0.158	0.216	0.05	0.223	0.048	0.224	0.235	0.164	0.222	0.055	0.203	0.028	0.204	0.215	0.144	0.203	0.036	0.292	0.117	0.293
1047	CPI-SS002DF6C31	LGALS9_SLC1A5	simple:O00182	simple:Q15758	ENSG00000168961	ENSG00000105281	TRUE	FALSE	TRUE	I2D,InnateDB-All	FALSE	0.618	0.189	0.453	0.531	0.211	0.544	0.186	0.799	0.37	0.634	0.713	0.392	0.725	0.367	0.595	0.166	0.43	0.508	0.188	0.521	0.163	0.609	0.18	0.444	0.523	0.202	0.535	0.177	0.618	0.189	0.453	0.532	0.211	0.544	0.186	0.642	0.213	0.477
1048	CPI-SS08877A081	LGALS9_COLEC12	simple:O00182	simple:Q5KU26	ENSG00000168961	ENSG00000158270	TRUE	FALSE	TRUE	InnateDB-All	FALSE	0.087	0.129	0	0.086	0.114	0	0.094	0.269	0.311	0	0.267	0.295	0	0.275	0.064	0.106	0	0.063	0.091	0	0.071	0.079	0.121	0	0.077	0.106	0	0.086	0.088	0.13	0	0.086	0.114	0	0.094	0.112	0.154	0
1049	CPI-SS0E23CEB91	LGALS9_HAVCR2	simple:O00182	simple:Q8TDQ0	ENSG00000168961	ENSG00000135077	TRUE	FALSE	TRUE	curated	FALSE	0	0.434	0	0	0.087	0	0.256	0	0.615	0	0	0.268	0	0.437	0	0.411	0	0	0.064	0	0.233	0	0.425	0	0	0.079	0	0.247	0	0.434	0	0	0.087	0	0.256	0	0.458	0
1050	CPI-SS09C52F54E	LGALS9_SORL1	simple:O00182	simple:Q92673	ENSG00000168961	ENSG00000137642	TRUE	FALSE	TRUE	InnateDB-All	FALSE	0.157	0.179	0.172	0.176	0.094	0.154	0.146	0.338	0.36	0.354	0.358	0.275	0.336	0.327	0.134	0.156	0.149	0.153	0.071	0.131	0.123	0.148	0.171	0.164	0.168	0.085	0.146	0.137	0.157	0.179	0.173	0.177	0.094	0.155	0.146	0.181	0.204	0.197
1051	CPI-SS083CBFACD	MDK_SORL1	simple:P21741	simple:Q92673	ENSG00000110492	ENSG00000137642	TRUE	FALSE	TRUE	InnateDB-All	FALSE	0.636	0.658	0.651	0.655	0.573	0.633	0.625	0.163	0.185	0.178	0.182	0.1	0.16	0.152	0.445	0.467	0.461	0.465	0.382	0.443	0.434	0.581	0.603	0.597	0.601	0.518	0.579	0.57	0.329	0.351	0.345	0.349	0.266	0.327	0.318	0.666	0.688	0.682
1052	CPI-SS048346C2B	LGALS9_MRC2	simple:O00182	simple:Q9UBG0	ENSG00000168961	ENSG00000011028	TRUE	FALSE	TRUE	InnateDB-All	FALSE	0.191	0.192	0.152	0.189	0.104	0.205	0.102	0.373	0.373	0.333	0.371	0.285	0.387	0.284	0.168	0.169	0.129	0.166	0.081	0.182	0.079	0.183	0.183	0.143	0.181	0.096	0.197	0.094	0.192	0.192	0.152	0.19	0.104	0.206	0.103	0.216	0.216	0.176
1053	CPI-SS05A26A1DE	PDGFB_PDGFRB	simple:P01127	simple:P09619	ENSG00000100311	ENSG00000113721	TRUE	FALSE	TRUE	curated	FALSE	0	0	0	0	0	0	0	0	0.021	0	0	0.028	0	0.024	0	0.014	0	0	0.021	0	0.018	0	0.01	0	0	0.017	0	0.013	0	0.057	0	0	0.064	0	0.06	0	0	0
1054	CPI-SS0FEEB187C	PDGFB_PDGFRA	simple:P01127	simple:P16234	ENSG00000100311	ENSG00000134853	TRUE	FALSE	TRUE	curated	FALSE	0	0	0	0	0	0	0	0	0.013	0	0	0.029	0	0	0	0.007	0	0	0.022	0	0	0	0.002	0	0	0.018	0	0	0	0.049	0	0	0.065	0	0	0	0	0
1055	CPI-SS0B70EB09E	PDGFA_PDGFRA	simple:P04085	simple:P16234	ENSG00000197461	ENSG00000134853	TRUE	FALSE	TRUE	curated	FALSE	0	0.176	0	0	0.191	0	0	0	0.034	0	0	0.049	0	0	0	0.17	0	0	0.186	0	0	0	0.214	0	0	0.23	0	0	0	0.042	0	0	0.057	0	0	0	0.086	0
1056	CPI-SC033E22B14	PDGFB_PDGFR complex	simple:P01127	complex:PDGFR complex	ENSG00000100311		TRUE	FALSE	TRUE	curated	FALSE	0	0	0	0	0	0	0	0	0.013	0	0	0.028	0	0	0	0.007	0	0	0.021	0	0	0	0.002	0	0	0.017	0	0	0	0.049	0	0	0.064	0	0	0	0	0
1057	CPI-SS0CB4F2FE4	PDGFB_ADGRV1	simple:P01127	simple:Q8WXG9	ENSG00000100311	ENSG00000164199	TRUE	FALSE	TRUE	InnateDB-All	FALSE	0	0	0	0	0	0	0	0	0	0	0.012	0	0	0	0	0	0	0.006	0	0	0	0	0	0	0.001	0	0	0	0	0	0	0.048	0	0	0	0	0	0
1058	CPI-SS023ABAE18	XCL1_ADGRV1	simple:P47992	simple:Q8WXG9	ENSG00000143184	ENSG00000164199	TRUE	FALSE	TRUE	InnateDB-All	FALSE	0	0	0	0	0	0	0	0	0	0	0	0	0	0	0	0	0	0	0	0	0	0	0	0	0	0	0	0	0	0	0	0.001	0	0	0	0	0	0
1059	CPI-SS03D887978	IFNE_ADGRV1	simple:Q86WN2	simple:Q8WXG9	ENSG00000184995	ENSG00000164199	TRUE	FALSE	TRUE	InnateDB-All	FALSE	0	0	0	0.011	0	0	0	0	0	0	0	0	0	0	0	0	0	0.008	0	0	0	0	0	0	0.014	0	0	0	0	0	0	0.002	0	0	0	0	0	0
1060	CPI-SS027E12A36	MDK_PTPRZ1	simple:P21741	simple:P23471	ENSG00000110492	ENSG00000106278	TRUE	FALSE	FALSE	curated	FALSE	0.661	0.574	0.63	0.651	0.569	0.804	0.569	0.188	0.101	0.157	0.178	0.096	0.331	0.096	0.47	0.383	0.44	0.461	0.379	0.614	0.379	0.606	0.519	0.576	0.597	0.515	0.75	0.515	0.354	0.267	0.323	0.344	0.263	0.497	0.263	0.691	0.604	0.66
1061	CPI-SS04E690D72	PTN_PTPRZ1	simple:P21246	simple:P23471	ENSG00000105894	ENSG00000106278	TRUE	FALSE	FALSE	curated	FALSE	0	0	0	0	0	0	0	0.104	0.016	0.073	0.094	0.012	0.247	0.012	0	0	0	0	0	0	0	0.098	0.011	0.067	0.088	0.006	0.241	0.006	0.112	0.025	0.081	0.102	0.02	0.255	0.02	0	0	0
1062	CPI-SS048604E28	WNT3A_FZD8	simple:P56704	simple:Q9H461	ENSG00000154342	ENSG00000177283	TRUE	FALSE	TRUE	IMEx,IntAct	FALSE	0.008	0.011	0.008	0.004	0.03	0	0.005	0	0	0	0	0	0	0	0.008	0.01	0.008	0.004	0.03	0	0.005	0.008	0.01	0.007	0.004	0.029	0	0.005	0.006	0.009	0.006	0.003	0.028	0	0.004	0	0	0
1063	CPI-SS0D782F60B	WNT4_FZD8	simple:P56705	simple:Q9H461	ENSG00000162552	ENSG00000177283	TRUE	FALSE	TRUE	I2D	FALSE	0.151	0.154	0.151	0.147	0.173	0	0.148	0.021	0.023	0.02	0.017	0.042	0	0.018	0.109	0.112	0.109	0.105	0.131	0	0.106	0.107	0.11	0.107	0.103	0.129	0	0.104	0.019	0.022	0.019	0.016	0.041	0	0.017	0.191	0.193	0.19
1064	CPI-SS080C0EEB8	WNT3A_FZD1	simple:P56704	simple:Q9UP38	ENSG00000154342	ENSG00000157240	TRUE	FALSE	TRUE	I2D,InnateDB-All	FALSE	0.035	0.042	0.035	0.046	0.02	0.058	0.004	0	0	0	0	0	0	0	0.034	0.042	0.035	0.046	0.02	0.057	0.004	0.034	0.041	0.034	0.045	0.019	0.057	0.004	0.033	0.04	0.033	0.044	0.018	0.056	0.002	0	0	0
1065	CPI-SS0B2D5BA95	WNT5A_FZD1	simple:P41221	simple:Q9UP38	ENSG00000114251	ENSG00000157240	TRUE	FALSE	TRUE	curated	FALSE	0.073	0.08	0.073	0.084	0.058	0.096	0.042	0.107	0.115	0.108	0.119	0.093	0.13	0.077	0.054	0.061	0.054	0.065	0.039	0.077	0.024	0.06	0.067	0.06	0.071	0.045	0.083	0.029	0.04	0.048	0.041	0.052	0.026	0.063	0.01	0.128	0.136	0.129
1066	CPI-SS0CA020C34	WNT4_FZD1	simple:P56705	simple:Q9UP38	ENSG00000162552	ENSG00000157240	TRUE	FALSE	TRUE	I2D	FALSE	0.177	0.185	0.178	0.189	0.163	0.2	0.147	0.047	0.054	0.047	0.058	0.033	0.07	0.017	0.135	0.143	0.136	0.147	0.121	0.158	0.105	0.134	0.141	0.134	0.145	0.119	0.156	0.103	0.046	0.053	0.046	0.057	0.031	0.069	0.015	0.217	0.224	0.217
1067	CPI-SS0E4DE8215	WNT2_FZD1	simple:P09544	simple:Q9UP38	ENSG00000105989	ENSG00000157240	TRUE	FALSE	TRUE	I2D	FALSE	0	0	0	0	0	0	0	0	0	0	0	0	0	0	0	0	0	0	0	0	0	0	0	0	0	0	0	0	0.033	0.041	0.034	0.045	0.019	0.056	0.003	0	0	0
1068	CPI-SS0E7523314	WNT3_FZD1	simple:P56703	simple:Q9UP38	ENSG00000108379	ENSG00000157240	TRUE	FALSE	TRUE	I2D	FALSE	0.036	0.044	0.037	0.048	0.022	0.059	0.006	0	0	0	0	0	0	0	0.04	0.047	0.04	0.051	0.025	0.062	0.009	0.043	0.051	0.044	0.055	0.029	0.066	0.013	0.035	0.042	0.035	0.046	0.02	0.058	0.005	0.059	0.066	0.059
1069	CPI-SS0E7523314	WNT3_FZD1	simple:P56703	simple:Q9UP38	ENSG00000277641	ENSG00000157240	TRUE	FALSE	TRUE	I2D	FALSE	0.036	0.044	0.037	0.048	0.022	0.059	0.006	0	0	0	0	0	0	0	0.04	0.047	0.04	0.051	0.025	0.062	0.009	0.043	0.051	0.044	0.055	0.029	0.066	0.013	0.035	0.042	0.035	0.046	0.02	0.058	0.005	0.059	0.066	0.059
1070	CPI-SS0E7523314	WNT3_FZD1	simple:P56703	simple:Q9UP38	ENSG00000277626	ENSG00000157240	TRUE	FALSE	TRUE	I2D	FALSE	0.036	0.044	0.037	0.048	0.022	0.059	0.006	0	0	0	0	0	0	0	0.04	0.047	0.04	0.051	0.025	0.062	0.009	0.043	0.051	0.044	0.055	0.029	0.066	0.013	0.035	0.042	0.035	0.046	0.02	0.058	0.005	0.059	0.066	0.059
1071	CPI-SS0D81C6C1D	WNT7B_FZD1	simple:P56706	simple:Q9UP38	ENSG00000188064	ENSG00000157240	TRUE	FALSE	TRUE	curated	FALSE	0.129	0.136	0.129	0.14	0.114	0.152	0.099	0.058	0.065	0.058	0.069	0.043	0.081	0.027	0.224	0.232	0.225	0.236	0.21	0.247	0.194	0.161	0.168	0.161	0.172	0.146	0.183	0.13	0.045	0.052	0.045	0.056	0.03	0.068	0.015	0.156	0.163	0.156
1072	CPI-SS0261EA048	WNT3A_FZD2	simple:P56704	simple:Q14332	ENSG00000154342	ENSG00000180340	TRUE	FALSE	TRUE	InnateDB-All	FALSE	0	0.044	0.003	0.004	0.006	0	0.003	0	0	0	0	0	0	0	0	0.044	0.002	0.003	0.005	0	0.003	0	0.043	0.002	0.003	0.005	0	0.003	0	0.042	0.001	0.002	0.004	0	0.002	0	0	0
1073	CPI-SS01C2BA5C8	WNT5A_FZD2	simple:P41221	simple:Q14332	ENSG00000114251	ENSG00000180340	TRUE	FALSE	TRUE	curated	FALSE	0	0.082	0.041	0.042	0.044	0	0.041	0	0.117	0.075	0.077	0.079	0	0.076	0	0.063	0.022	0.023	0.025	0	0.023	0	0.069	0.028	0.029	0.031	0	0.028	0	0.05	0.008	0.009	0.011	0	0.009	0	0.138	0.096
1074	CPI-SS02C418D99	WNT2_FZD2	simple:P09544	simple:Q14332	ENSG00000105989	ENSG00000180340	TRUE	FALSE	TRUE	curated	FALSE	0	0	0	0	0	0	0	0	0	0	0	0	0	0	0	0	0	0	0	0	0	0	0	0	0	0	0	0	0	0.043	0.002	0.003	0.005	0	0.002	0	0	0
1075	CPI-SS0097929A7	BMP7_SLAMF1	simple:P18075	simple:Q13291	ENSG00000101144	ENSG00000117090	TRUE	FALSE	TRUE	InnateDB-All	FALSE	0	0	0	0.117	0.119	0	0.177	0	0	0	0.006	0.008	0	0.066	0	0	0	0.104	0.106	0	0.164	0	0	0	0.089	0.091	0	0.149	0	0	0	0.009	0.011	0	0.069	0	0	0
1076	CPI-SS0E32BEF02	WNT5A_FZD5	simple:P41221	simple:Q13467	ENSG00000114251	ENSG00000163251	TRUE	FALSE	TRUE	curated	FALSE	0.085	0.066	0.085	0.104	0.068	0.071	0.049	0.12	0.1	0.119	0.138	0.103	0.105	0.084	0.066	0.047	0.066	0.085	0.05	0.052	0.03	0.072	0.053	0.072	0.091	0.055	0.058	0.036	0.052	0.033	0.052	0.071	0.036	0.038	0.016	0.141	0.121	0.14
1077	CPI-SS05550A895	WNT7A_FZD5	simple:O00755	simple:Q13467	ENSG00000154764	ENSG00000163251	TRUE	FALSE	TRUE	curated	FALSE	0.072	0.053	0.072	0.091	0.056	0.058	0.036	0.048	0.029	0.048	0.067	0.032	0.034	0.012	0.083	0.064	0.083	0.102	0.066	0.069	0.047	0.071	0.052	0.07	0.089	0.054	0.056	0.035	0.048	0.029	0.048	0.067	0.032	0.034	0.012	0.054	0.035	0.054
1078	CPI-SS0D4F593F1	WNT5A_EPHA7	simple:P41221	simple:Q15375	ENSG00000114251	ENSG00000135333	TRUE	FALSE	TRUE	InnateDB-All	FALSE	0	0	0	0	0.053	0	0	0	0	0	0	0.088	0	0	0	0	0	0	0.034	0	0	0	0	0	0	0.04	0	0	0	0	0	0	0.02	0	0	0	0	0
1079	CPI-SS03E450F99	EFNA1_EPHA7	simple:P20827	simple:Q15375	ENSG00000169242	ENSG00000135333	TRUE	FALSE	TRUE	curated	FALSE	0	0	0	0	0.262	0	0	0	0	0	0	0.039	0	0	0	0	0	0	0.217	0	0	0	0	0	0	0.245	0	0	0	0	0	0	0.19	0	0	0	0	0
1080	CPI-SS0D5DBB634	EFNA3_EPHA7	simple:P52797	simple:Q15375	ENSG00000143590	ENSG00000135333	FALSE	FALSE	TRUE	curated	FALSE	0	0	0	0	0.13	0	0	0	0	0	0	0.021	0	0	0	0	0	0	0.115	0	0	0	0	0	0	0.095	0	0	0	0	0	0	0.03	0	0	0	0	0
1081	CPI-SS0F81DBF22	EFNA4_EPHA7	simple:P52798	simple:Q15375	ENSG00000243364	ENSG00000135333	TRUE	FALSE	TRUE	curated	FALSE	0	0	0	0	0.069	0	0	0	0	0	0	0.026	0	0	0	0	0	0	0.074	0	0	0	0	0	0	0.068	0	0	0	0	0	0	0.021	0	0	0	0	0
1082	CPI-SS028688B7B	EFNA5_EPHA7	simple:P52803	simple:Q15375	ENSG00000184349	ENSG00000135333	FALSE	FALSE	TRUE	curated	FALSE	0	0	0	0	0.024	0	0	0	0	0	0	0.021	0	0	0	0	0	0	0.032	0	0	0	0	0	0	0.033	0	0	0	0	0	0	0.02	0	0	0	0	0
1083	CPI-SS0C56C483F	WNT5A_ANTXR1	simple:P41221	simple:Q9H6X2	ENSG00000114251	ENSG00000169604	TRUE	FALSE	TRUE	InnateDB-All	FALSE	0.108	0.06	0.11	0.113	0.065	0.12	0.052	0.142	0.094	0.144	0.147	0.099	0.154	0.087	0.089	0.041	0.091	0.094	0.046	0.101	0.034	0.095	0.047	0.097	0.1	0.052	0.107	0.039	0.075	0.027	0.077	0.08	0.032	0.087	0.02	0.163	0.115	0.165
1084	CPI-SS0331C5A49	GDF11_ANTXR1	simple:O95390	simple:Q9H6X2	ENSG00000135414	ENSG00000169604	TRUE	FALSE	TRUE	InnateDB-All	FALSE	0.069	0.02	0.071	0.074	0.026	0.081	0.013	0	0	0	0	0	0	0	0.071	0.023	0.073	0.076	0.028	0.083	0.016	0.073	0.025	0.075	0.078	0.03	0.085	0.018	0.097	0.049	0.1	0.102	0.055	0.109	0.042	0.091	0.043	0.093
1085	CPI-SS0E7CBFD03	WNT5A_ROR2	simple:P41221	simple:Q01974	ENSG00000114251	ENSG00000169071	TRUE	FALSE	TRUE	I2D	FALSE	0.064	0.044	0.059	0.055	0.067	0.091	0.042	0.098	0.079	0.094	0.09	0.101	0.126	0.077	0.045	0.025	0.041	0.036	0.048	0.072	0.024	0.051	0.031	0.046	0.042	0.054	0.078	0.029	0.031	0.012	0.027	0.023	0.034	0.059	0.01	0.119	0.1	0.115
1086	CPI-SS002673EFE	WNT5A_FZD3	simple:P41221	simple:Q9NPG1	ENSG00000114251	ENSG00000104290	TRUE	FALSE	TRUE	curated	FALSE	0	0.042	0.042	0.041	0.059	0.046	0.042	0	0.077	0.076	0.075	0.094	0.081	0.077	0	0.023	0.023	0.022	0.04	0.028	0.023	0	0.029	0.029	0.028	0.046	0.033	0.029	0	0.009	0.009	0.008	0.026	0.014	0.009	0	0.098	0.097
1087	CPI-SS0F26BB901	WNT2_FZD3	simple:P09544	simple:Q9NPG1	ENSG00000105989	ENSG00000104290	TRUE	FALSE	TRUE	curated	FALSE	0	0	0	0	0	0	0	0	0	0	0	0	0	0	0	0	0	0	0	0	0	0	0	0	0	0	0	0	0	0.003	0.002	0.001	0.02	0.007	0.003	0	0	0
1088	CPI-SS073F3FAD5	WNT5A_ROR1	simple:P41221	simple:Q01973	ENSG00000114251	ENSG00000185483	TRUE	FALSE	TRUE	IMEx	FALSE	0.041	0.043	0	0	0.044	0	0.041	0.076	0.077	0	0	0.079	0	0.076	0.022	0.024	0	0	0.026	0	0.022	0.028	0.03	0	0	0.031	0	0.028	0.008	0.01	0	0	0.012	0	0.008	0.097	0.098	0
1089	CPI-SS0179FBFD3	TNFRSF10A_TNFSF10	simple:O00220	simple:P50591	ENSG00000104689	ENSG00000121858	TRUE	TRUE	FALSE	curated	FALSE	1.049	0.337	0.914	1.011	0.482	1.028	0.333	1.038	0.326	0.904	1	0.471	1.017	0.322	1.037	0.325	0.903	0.999	0.471	1.016	0.321	1.064	0.352	0.93	1.026	0.498	1.044	0.349	1.096	0.384	0.962	1.058	0.53	1.075	0.38	1.029	0.317	0.895
1090	CPI-SS0AD0ED887	TNFRSF11B_TNFSF10	simple:O00300	simple:P50591	ENSG00000164761	ENSG00000121858	TRUE	FALSE	FALSE	curated	FALSE	0	0	0	0	0	0	0	0	0	0	0	0	0	0	1.007	0.295	0.873	0.969	0.441	0.986	0.291	1.01	0.298	0.876	0.972	0.444	0.989	0.294	1.042	0.33	0.908	1.004	0.476	1.022	0.327	0	0	0
1091	CPI-SS0898D7F7F	TNFRSF10B_TNFSF10	simple:O14763	simple:P50591	ENSG00000120889	ENSG00000121858	TRUE	TRUE	FALSE	curated	FALSE	1.108	0.396	0.974	1.07	0.542	1.088	0.393	1.057	0.345	0.923	1.019	0.491	1.037	0.342	1.147	0.435	1.013	1.109	0.581	1.127	0.432	1.129	0.417	0.995	1.091	0.563	1.108	0.413	1.14	0.428	1.006	1.102	0.574	1.12	0.425	1.054	0.342	0.92
1092	CPI-SS01ECFDA18	TNFRSF10C_TNFSF10	simple:O14798	simple:P50591	ENSG00000173535	ENSG00000121858	TRUE	TRUE	FALSE	curated	FALSE	1.007	0.295	0.873	0.969	0.441	0.987	0.292	1.009	0.297	0.875	0.971	0.443	0.989	0.294	1.013	0.301	0.879	0.975	0.446	0.992	0.297	1.013	0.301	0.879	0.975	0.447	0.992	0.297	1.018	0.306	0.884	0.981	0.452	0.998	0.303	0	0	0
1093	CPI-SS01F908B16	TFF1_FCRL4	simple:P04155	simple:Q96PJ5	ENSG00000160182	ENSG00000163518	TRUE	FALSE	TRUE	IMEx,InnateDB-All,IntAct	FALSE	0	0	0	0	0	0	0.014	0	0	0	0	0	0	0	0	0	0	0	0	0	0.014	0	0	0	0	0	0	0.014	0	0	0	0	0	0	0.011	0	0	0
1094	CPI-SS039799099	FGFR1_NCAM1	simple:P11362	simple:P13591	ENSG00000077782	ENSG00000149294	TRUE	TRUE	TRUE	curated	FALSE	0	0.008	0	0	0.008	0	0.005	0	0.015	0	0	0.015	0	0.012	0	0.01	0	0	0.011	0	0.007	0	0.012	0	0	0.012	0	0.009	0	0.097	0	0	0.098	0	0.094	0	0	0
1095	CPI-SS07833475A	FGFR1_FGF7	simple:P11362	simple:P21781	ENSG00000077782	ENSG00000140285	TRUE	TRUE	FALSE	I2D	FALSE	0	0.01	0.003	0	0.032	0	0.009	0	0.016	0.01	0	0.039	0	0.016	0	0.012	0.005	0	0.034	0	0.012	0	0.014	0.007	0	0.036	0	0.013	0	0.099	0.092	0	0.121	0	0.099	0	0	0
1096	CPI-SS038E93B77	FGFR1_FGF9	simple:P11362	simple:P31371	ENSG00000077782	ENSG00000102678	TRUE	TRUE	FALSE	I2D,InnateDB-All	FALSE	0	0.006	0	0	0.002	0	0.002	0	0.013	0	0	0.008	0	0.009	0	0.008	0	0	0.004	0	0.005	0	0.01	0	0	0.006	0	0.006	0	0.095	0	0	0.091	0	0.092	0	0	0
1097	CPI-SS0907A7598	FGFR2_FGF9	simple:P21802	simple:P31371	ENSG00000066468	ENSG00000102678	TRUE	TRUE	FALSE	I2D,InnateDB-All	FALSE	0	0.05	0	0	0.046	0	0.046	0	0.009	0	0	0.005	0	0.006	0	0.045	0	0	0.04	0	0.041	0	0.054	0	0	0.049	0	0.05	0	0.016	0	0	0.011	0	0.012	0	0.071	0
1098	CPI-SS0649EA05F	FGFR4_FGF9	simple:P22455	simple:P31371	ENSG00000160867	ENSG00000102678	TRUE	TRUE	FALSE	I2D	FALSE	0	0.006	0	0	0.002	0	0.003	0	0	0	0	0	0	0	0	0.007	0	0	0.003	0	0.004	0	0.007	0	0	0.002	0	0.003	0	0.005	0	0	0.001	0	0.002	0	0.014	0
1099	CPI-SS07A9A501C	FGFR3_FGF9	simple:P22607	simple:P31371	ENSG00000068078	ENSG00000102678	TRUE	TRUE	FALSE	I2D,InnateDB-All	FALSE	0	0.173	0	0	0.168	0	0.169	0	0.017	0	0	0.013	0	0.013	0	0.128	0	0	0.123	0	0.124	0	0.162	0	0	0.157	0	0.158	0	0.028	0	0	0.024	0	0.024	0	0.167	0
1100	CPI-SS07A0F4D73	FGFR1_FGF23	simple:P11362	simple:Q9GZV9	ENSG00000077782	ENSG00000118972	TRUE	TRUE	FALSE	IMEx,InnateDB-All	FALSE	0	0	0	0	0.003	0	0	0	0	0	0	0.009	0	0	0	0	0	0	0.005	0	0	0	0	0	0	0.006	0	0	0	0	0	0	0.092	0	0	0	0	0
1101	CPI-SS01D785DBA	FGFR2_FGF23	simple:P21802	simple:Q9GZV9	ENSG00000066468	ENSG00000118972	TRUE	TRUE	FALSE	I2D,IMEx,InnateDB-All,IntAct	FALSE	0	0	0	0	0.046	0	0	0	0	0	0	0.006	0	0	0	0	0	0	0.041	0	0	0	0	0	0	0.05	0	0	0	0	0	0	0.012	0	0	0	0	0
1102	CPI-SS0883B7EE4	FGFR3_FGF23	simple:P22607	simple:Q9GZV9	ENSG00000068078	ENSG00000118972	TRUE	TRUE	FALSE	I2D	FALSE	0	0	0	0	0.169	0	0	0	0	0	0	0.014	0	0	0	0	0	0	0.124	0	0	0	0	0	0	0.158	0	0	0	0	0	0	0.024	0	0	0	0	0
1103	CPI-SS0BF490275	FGFR1_KL	simple:P11362	simple:Q9UEF7	ENSG00000077782	ENSG00000133116	TRUE	TRUE	FALSE	I2D	FALSE	0	0.007	0	0	0.046	0	0	0	0.014	0	0	0.053	0	0	0	0.009	0	0	0.048	0	0	0	0.011	0	0	0.05	0	0	0	0.096	0	0	0.135	0	0	0	0	0
1104	CPI-SS06A0B20BD	FGFR2_EPHA4	simple:P21802	simple:P54764	ENSG00000066468	ENSG00000116106	TRUE	TRUE	TRUE	I2D,InnateDB-All	FALSE	0.197	0.075	0.185	0.204	0.17	0.396	0.065	0.157	0.035	0.144	0.163	0.13	0.356	0.024	0.192	0.07	0.179	0.199	0.165	0.391	0.059	0.201	0.079	0.189	0.208	0.174	0.4	0.068	0.163	0.041	0.15	0.17	0.136	0.362	0.03	0.218	0.096	0.205
1105	CPI-SS0EBFE1854	EFNA1_EPHA4	simple:P20827	simple:P54764	ENSG00000169242	ENSG00000116106	TRUE	FALSE	TRUE	curated	FALSE	0.401	0.279	0.388	0.407	0.374	0.6	0.268	0.178	0.056	0.166	0.185	0.152	0.377	0.046	0.356	0.234	0.344	0.363	0.329	0.555	0.223	0.384	0.262	0.372	0.391	0.357	0.583	0.252	0.329	0.207	0.316	0.335	0.302	0.528	0.196	0.43	0.308	0.418
1106	CPI-SS05B4EB419	EFNA3_EPHA4	simple:P52797	simple:P54764	ENSG00000143590	ENSG00000116106	FALSE	FALSE	TRUE	curated	FALSE	0.269	0.148	0.257	0.276	0.243	0.468	0.137	0.16	0.038	0.147	0.167	0.133	0.359	0.027	0.255	0.133	0.242	0.261	0.228	0.454	0.122	0.234	0.113	0.222	0.241	0.208	0.433	0.102	0.169	0.047	0.156	0.176	0.142	0.368	0.036	0.272	0.15	0.259
1107	CPI-SS0659DBE72	EFNA4_EPHA4	simple:P52798	simple:P54764	ENSG00000243364	ENSG00000116106	TRUE	FALSE	TRUE	curated	FALSE	0.208	0.086	0.196	0.215	0.181	0.407	0.075	0.165	0.043	0.153	0.172	0.138	0.364	0.033	0.213	0.091	0.201	0.22	0.186	0.412	0.081	0.207	0.085	0.195	0.214	0.181	0.406	0.075	0.161	0.039	0.148	0.167	0.134	0.359	0.028	0.323	0.201	0.311
1108	CPI-SS0FC01B947	EFNA5_EPHA4	simple:P52803	simple:P54764	ENSG00000184349	ENSG00000116106	FALSE	FALSE	TRUE	curated	FALSE	0.163	0.041	0.151	0.17	0.137	0.362	0.031	0.16	0.038	0.148	0.167	0.133	0.359	0.028	0.171	0.049	0.159	0.178	0.144	0.37	0.039	0.172	0.05	0.16	0.179	0.145	0.371	0.04	0.159	0.038	0.147	0.166	0.133	0.358	0.027	0.159	0.037	0.147
1109	CPI-SS087E0E3FB	EFNB2_EPHA4	simple:P52799	simple:P54764	ENSG00000125266	ENSG00000116106	FALSE	TRUE	TRUE	curated	FALSE	0.237	0.116	0.225	0.244	0.211	0.436	0.105	0.164	0.042	0.152	0.171	0.137	0.363	0.032	0.351	0.229	0.339	0.358	0.325	0.55	0.219	0.27	0.148	0.257	0.276	0.243	0.468	0.137	0.436	0.314	0.423	0.443	0.409	0.635	0.303	0.186	0.064	0.174
1110	CPI-SS0816A4ED4	FGFR4_EPHA4	simple:P22455	simple:P54764	ENSG00000160867	ENSG00000116106	TRUE	TRUE	TRUE	I2D,InnateDB-All	FALSE	0.154	0.032	0.141	0.16	0.127	0.352	0.021	0	0	0	0	0	0	0	0.154	0.033	0.142	0.161	0.128	0.353	0.022	0.154	0.032	0.142	0.161	0.127	0.353	0.022	0.153	0.031	0.14	0.159	0.126	0.352	0.02	0.161	0.039	0.148
1111	CPI-SS0D1AE5C79	FGFR3_EPHA4	simple:P22607	simple:P54764	ENSG00000068078	ENSG00000116106	TRUE	TRUE	TRUE	I2D,InnateDB-All	FALSE	0.32	0.198	0.308	0.327	0.293	0.519	0.187	0.164	0.042	0.152	0.171	0.137	0.363	0.032	0.275	0.153	0.263	0.282	0.248	0.474	0.143	0.309	0.187	0.297	0.316	0.282	0.508	0.177	0.175	0.053	0.163	0.182	0.148	0.374	0.043	0.314	0.192	0.302
1112	CPI-SS00D9A0644	FGFR2_CD83	simple:P21802	simple:Q01151	ENSG00000066468	ENSG00000112149	TRUE	TRUE	TRUE	InnateDB-All	FALSE	0.048	0.38	0.051	0.052	0.16	0	0.182	0.007	0.34	0.011	0.012	0.119	0	0.141	0.042	0.375	0.046	0.047	0.154	0	0.176	0.051	0.384	0.055	0.056	0.163	0	0.185	0.013	0.346	0.017	0.018	0.125	0	0.147	0.068	0.401	0.072
1113	CPI-SS0CC898553	FGFR2_PTPRR	simple:P21802	simple:Q15256	ENSG00000066468	ENSG00000153233	TRUE	TRUE	TRUE	InnateDB-All	FALSE	0.047	0	0.048	0.05	0.047	0	0	0.006	0	0.007	0.01	0.007	0	0	0.042	0	0.042	0.045	0.042	0	0	0.051	0	0.051	0.054	0.051	0	0	0.012	0	0.013	0.016	0.013	0	0	0.067	0	0.068
1114	CPI-SS0658257AC	FGFR4_PTPRR	simple:P22455	simple:Q15256	ENSG00000160867	ENSG00000153233	TRUE	TRUE	TRUE	InnateDB-All	FALSE	0.003	0	0.004	0.007	0.004	0	0	0	0	0	0	0	0	0	0.004	0	0.005	0.007	0.005	0	0	0.004	0	0.005	0.007	0.004	0	0	0.002	0	0.003	0.006	0.003	0	0	0.011	0	0.011
1115	CPI-SS098F416C1	FGFR2_XPR1	simple:P21802	simple:Q9UBH6	ENSG00000066468	ENSG00000143324	TRUE	TRUE	TRUE	InnateDB-All	FALSE	0.11	0.073	0.106	0.123	0.106	0.158	0.068	0.07	0.033	0.066	0.082	0.066	0.117	0.028	0.105	0.068	0.101	0.117	0.101	0.152	0.063	0.114	0.077	0.11	0.126	0.11	0.161	0.072	0.076	0.039	0.072	0.088	0.072	0.123	0.034	0.131	0.094	0.127
1116	CPI-SS0A69F13A3	WNT4_SMO	simple:P56705	simple:Q99835	ENSG00000162552	ENSG00000128602	TRUE	FALSE	TRUE	I2D	FALSE	0.165	0	0.153	0.151	0.151	0.184	0.148	0.035	0	0.023	0.021	0.02	0.053	0.017	0.123	0	0.111	0.109	0.109	0.142	0.106	0.121	0	0.109	0.108	0.107	0.14	0.104	0.033	0	0.022	0.02	0.019	0.052	0.016	0.205	0	0.193
1117	CPI-SS016B7C7D6	BMP2_SMO	simple:P12643	simple:Q99835	ENSG00000125845	ENSG00000128602	TRUE	FALSE	TRUE	I2D	FALSE	0.167	0	0.155	0.153	0.152	0.185	0.149	0.049	0	0.038	0.036	0.035	0.068	0.032	0.366	0	0.354	0.352	0.351	0.384	0.348	0.196	0	0.185	0.183	0.182	0.215	0.179	0.068	0	0.056	0.054	0.054	0.086	0.051	0.085	0	0.074
1118	CPI-SS0C2561156	WNT2_FZD4	simple:P09544	simple:Q9ULV1	ENSG00000105989	ENSG00000174804	TRUE	FALSE	TRUE	curated	FALSE	0	0	0	0	0	0	0	0	0	0	0	0	0	0	0	0	0	0	0	0	0	0	0	0	0	0	0	0	0.002	0.006	0	0.004	0.122	0	0.003	0	0	0
1119	CPI-SS0B8083B44	WNT7B_FZD4	simple:P56706	simple:Q9ULV1	ENSG00000188064	ENSG00000174804	TRUE	FALSE	TRUE	curated	FALSE	0.097	0.101	0	0.1	0.217	0	0.098	0.026	0.03	0	0.029	0.146	0	0.027	0.192	0.196	0	0.195	0.312	0	0.193	0.129	0.133	0	0.131	0.249	0	0.13	0.013	0.017	0	0.016	0.133	0	0.014	0.124	0.128	0
1120	CPI-SS01469637C	WNT2B_FZD4	simple:Q93097	simple:Q9ULV1	ENSG00000134245	ENSG00000174804	TRUE	FALSE	TRUE	curated	FALSE	0.278	0.282	0	0.281	0.398	0	0.279	0.028	0.032	0	0.031	0.148	0	0.029	0.195	0.199	0	0.198	0.316	0	0.196	0.199	0.203	0	0.202	0.319	0	0.2	0.045	0.048	0	0.047	0.165	0	0.046	0.336	0.34	0
1121	CPI-SS0A683CBC1	WNT7B_FZD10	simple:P56706	simple:Q9ULW2	ENSG00000188064	ENSG00000111432	TRUE	FALSE	TRUE	curated	FALSE	0	0	0	0	0.098	0	0	0	0	0	0	0.027	0	0	0	0	0	0	0.193	0	0	0	0	0	0	0.13	0	0	0	0	0	0	0.014	0	0	0	0	0
1122	CPI-SS0423580E5	DLL1_NOTCH2	simple:O00548	simple:Q04721	ENSG00000198719	ENSG00000134250	FALSE	FALSE	TRUE	curated	FALSE	0.121	0.071	0.122	0.149	0.034	0.221	0.055	0.116	0.066	0.117	0.143	0.029	0.215	0.05	0.158	0.108	0.159	0.186	0.071	0.258	0.092	0.136	0.086	0.136	0.163	0.049	0.235	0.07	0.215	0.165	0.215	0.242	0.128	0.314	0.149	0.119	0.069	0.12
1123	CPI-SS0423580E5	DLL1_NOTCH2	simple:O00548	simple:Q04721	ENSG00000275555	ENSG00000134250	FALSE	FALSE	TRUE	curated	FALSE	0.121	0.071	0.122	0.149	0.034	0.221	0.055	0.116	0.066	0.117	0.143	0.029	0.215	0.05	0.158	0.108	0.159	0.186	0.071	0.258	0.092	0.136	0.086	0.136	0.163	0.049	0.235	0.07	0.215	0.165	0.215	0.242	0.128	0.314	0.149	0.119	0.069	0.12
1124	CPI-SS060B82BBC	JAG1_NOTCH2	simple:P78504	simple:Q04721	ENSG00000101384	ENSG00000134250	FALSE	FALSE	TRUE	curated	FALSE	0.471	0.422	0.472	0.499	0.384	0.571	0.405	0.163	0.114	0.164	0.191	0.076	0.263	0.097	0.462	0.412	0.463	0.489	0.375	0.561	0.396	0.5	0.45	0.5	0.527	0.413	0.599	0.434	0.349	0.299	0.35	0.377	0.262	0.449	0.283	0.255	0.205	0.255
1125	CPI-SS0FB5FE587	DLL1_NOTCH4	simple:O00548	simple:Q99466	ENSG00000198719	ENSG00000204301	FALSE	FALSE	TRUE	curated	FALSE	0.013	0.022	0.014	0	0.312	0.021	0.016	0.007	0.017	0.009	0	0.307	0.016	0.011	0.05	0.06	0.051	0	0.35	0.058	0.053	0.027	0.037	0.029	0	0.327	0.036	0.031	0.106	0.116	0.108	0	0.406	0.115	0.11	0.011	0.021	0.012
1126	CPI-SS0FB5FE587	DLL1_NOTCH4	simple:O00548	simple:Q99466	ENSG00000198719	ENSG00000238196	FALSE	FALSE	TRUE	curated	FALSE	0.013	0.022	0.014	0	0.312	0.021	0.016	0.007	0.017	0.009	0	0.307	0.016	0.011	0.05	0.06	0.051	0	0.35	0.058	0.053	0.027	0.037	0.029	0	0.327	0.036	0.031	0.106	0.116	0.108	0	0.406	0.115	0.11	0.011	0.021	0.012
1127	CPI-SS0FB5FE587	DLL1_NOTCH4	simple:O00548	simple:Q99466	ENSG00000198719	ENSG00000223355	FALSE	FALSE	TRUE	curated	FALSE	0.013	0.022	0.014	0	0.312	0.021	0.016	0.007	0.017	0.009	0	0.307	0.016	0.011	0.05	0.06	0.051	0	0.35	0.058	0.053	0.027	0.037	0.029	0	0.327	0.036	0.031	0.106	0.116	0.108	0	0.406	0.115	0.11	0.011	0.021	0.012
1128	CPI-SS0FB5FE587	DLL1_NOTCH4	simple:O00548	simple:Q99466	ENSG00000198719	ENSG00000232339	FALSE	FALSE	TRUE	curated	FALSE	0.013	0.022	0.014	0	0.312	0.021	0.016	0.007	0.017	0.009	0	0.307	0.016	0.011	0.05	0.06	0.051	0	0.35	0.058	0.053	0.027	0.037	0.029	0	0.327	0.036	0.031	0.106	0.116	0.108	0	0.406	0.115	0.11	0.011	0.021	0.012
1129	CPI-SS0FB5FE587	DLL1_NOTCH4	simple:O00548	simple:Q99466	ENSG00000198719	ENSG00000235396	FALSE	FALSE	TRUE	curated	FALSE	0.013	0.022	0.014	0	0.312	0.021	0.016	0.007	0.017	0.009	0	0.307	0.016	0.011	0.05	0.06	0.051	0	0.35	0.058	0.053	0.027	0.037	0.029	0	0.327	0.036	0.031	0.106	0.116	0.108	0	0.406	0.115	0.11	0.011	0.021	0.012
1130	CPI-SS0FB5FE587	DLL1_NOTCH4	simple:O00548	simple:Q99466	ENSG00000198719	ENSG00000234876	FALSE	FALSE	TRUE	curated	FALSE	0.013	0.022	0.014	0	0.312	0.021	0.016	0.007	0.017	0.009	0	0.307	0.016	0.011	0.05	0.06	0.051	0	0.35	0.058	0.053	0.027	0.037	0.029	0	0.327	0.036	0.031	0.106	0.116	0.108	0	0.406	0.115	0.11	0.011	0.021	0.012
1131	CPI-SS0FB5FE587	DLL1_NOTCH4	simple:O00548	simple:Q99466	ENSG00000198719	ENSG00000206312	FALSE	FALSE	TRUE	curated	FALSE	0.013	0.022	0.014	0	0.312	0.021	0.016	0.007	0.017	0.009	0	0.307	0.016	0.011	0.05	0.06	0.051	0	0.35	0.058	0.053	0.027	0.037	0.029	0	0.327	0.036	0.031	0.106	0.116	0.108	0	0.406	0.115	0.11	0.011	0.021	0.012
1132	CPI-SS0FB5FE587	DLL1_NOTCH4	simple:O00548	simple:Q99466	ENSG00000275555	ENSG00000204301	FALSE	FALSE	TRUE	curated	FALSE	0.013	0.022	0.014	0	0.312	0.021	0.016	0.007	0.017	0.009	0	0.307	0.016	0.011	0.05	0.06	0.051	0	0.35	0.058	0.053	0.027	0.037	0.029	0	0.327	0.036	0.031	0.106	0.116	0.108	0	0.406	0.115	0.11	0.011	0.021	0.012
1133	CPI-SS0FB5FE587	DLL1_NOTCH4	simple:O00548	simple:Q99466	ENSG00000275555	ENSG00000238196	FALSE	FALSE	TRUE	curated	FALSE	0.013	0.022	0.014	0	0.312	0.021	0.016	0.007	0.017	0.009	0	0.307	0.016	0.011	0.05	0.06	0.051	0	0.35	0.058	0.053	0.027	0.037	0.029	0	0.327	0.036	0.031	0.106	0.116	0.108	0	0.406	0.115	0.11	0.011	0.021	0.012
1134	CPI-SS0FB5FE587	DLL1_NOTCH4	simple:O00548	simple:Q99466	ENSG00000275555	ENSG00000223355	FALSE	FALSE	TRUE	curated	FALSE	0.013	0.022	0.014	0	0.312	0.021	0.016	0.007	0.017	0.009	0	0.307	0.016	0.011	0.05	0.06	0.051	0	0.35	0.058	0.053	0.027	0.037	0.029	0	0.327	0.036	0.031	0.106	0.116	0.108	0	0.406	0.115	0.11	0.011	0.021	0.012
1135	CPI-SS0FB5FE587	DLL1_NOTCH4	simple:O00548	simple:Q99466	ENSG00000275555	ENSG00000232339	FALSE	FALSE	TRUE	curated	FALSE	0.013	0.022	0.014	0	0.312	0.021	0.016	0.007	0.017	0.009	0	0.307	0.016	0.011	0.05	0.06	0.051	0	0.35	0.058	0.053	0.027	0.037	0.029	0	0.327	0.036	0.031	0.106	0.116	0.108	0	0.406	0.115	0.11	0.011	0.021	0.012
1136	CPI-SS0FB5FE587	DLL1_NOTCH4	simple:O00548	simple:Q99466	ENSG00000275555	ENSG00000235396	FALSE	FALSE	TRUE	curated	FALSE	0.013	0.022	0.014	0	0.312	0.021	0.016	0.007	0.017	0.009	0	0.307	0.016	0.011	0.05	0.06	0.051	0	0.35	0.058	0.053	0.027	0.037	0.029	0	0.327	0.036	0.031	0.106	0.116	0.108	0	0.406	0.115	0.11	0.011	0.021	0.012
1137	CPI-SS0FB5FE587	DLL1_NOTCH4	simple:O00548	simple:Q99466	ENSG00000275555	ENSG00000234876	FALSE	FALSE	TRUE	curated	FALSE	0.013	0.022	0.014	0	0.312	0.021	0.016	0.007	0.017	0.009	0	0.307	0.016	0.011	0.05	0.06	0.051	0	0.35	0.058	0.053	0.027	0.037	0.029	0	0.327	0.036	0.031	0.106	0.116	0.108	0	0.406	0.115	0.11	0.011	0.021	0.012
1138	CPI-SS0FB5FE587	DLL1_NOTCH4	simple:O00548	simple:Q99466	ENSG00000275555	ENSG00000206312	FALSE	FALSE	TRUE	curated	FALSE	0.013	0.022	0.014	0	0.312	0.021	0.016	0.007	0.017	0.009	0	0.307	0.016	0.011	0.05	0.06	0.051	0	0.35	0.058	0.053	0.027	0.037	0.029	0	0.327	0.036	0.031	0.106	0.116	0.108	0	0.406	0.115	0.11	0.011	0.021	0.012
1139	CPI-SS0837E9F59	JAG1_NOTCH4	simple:P78504	simple:Q99466	ENSG00000101384	ENSG00000204301	FALSE	FALSE	TRUE	curated	FALSE	0.363	0.373	0.365	0	0.663	0.371	0.366	0.055	0.065	0.057	0	0.355	0.063	0.058	0.353	0.363	0.355	0	0.653	0.362	0.357	0.391	0.401	0.393	0	0.691	0.4	0.395	0.241	0.251	0.242	0	0.541	0.249	0.244	0.146	0.156	0.148
1140	CPI-SS0837E9F59	JAG1_NOTCH4	simple:P78504	simple:Q99466	ENSG00000101384	ENSG00000238196	FALSE	FALSE	TRUE	curated	FALSE	0.363	0.373	0.365	0	0.663	0.371	0.366	0.055	0.065	0.057	0	0.355	0.063	0.058	0.353	0.363	0.355	0	0.653	0.362	0.357	0.391	0.401	0.393	0	0.691	0.4	0.395	0.241	0.251	0.242	0	0.541	0.249	0.244	0.146	0.156	0.148
1141	CPI-SS0837E9F59	JAG1_NOTCH4	simple:P78504	simple:Q99466	ENSG00000101384	ENSG00000223355	FALSE	FALSE	TRUE	curated	FALSE	0.363	0.373	0.365	0	0.663	0.371	0.366	0.055	0.065	0.057	0	0.355	0.063	0.058	0.353	0.363	0.355	0	0.653	0.362	0.357	0.391	0.401	0.393	0	0.691	0.4	0.395	0.241	0.251	0.242	0	0.541	0.249	0.244	0.146	0.156	0.148
1142	CPI-SS0837E9F59	JAG1_NOTCH4	simple:P78504	simple:Q99466	ENSG00000101384	ENSG00000232339	FALSE	FALSE	TRUE	curated	FALSE	0.363	0.373	0.365	0	0.663	0.371	0.366	0.055	0.065	0.057	0	0.355	0.063	0.058	0.353	0.363	0.355	0	0.653	0.362	0.357	0.391	0.401	0.393	0	0.691	0.4	0.395	0.241	0.251	0.242	0	0.541	0.249	0.244	0.146	0.156	0.148
1143	CPI-SS0837E9F59	JAG1_NOTCH4	simple:P78504	simple:Q99466	ENSG00000101384	ENSG00000235396	FALSE	FALSE	TRUE	curated	FALSE	0.363	0.373	0.365	0	0.663	0.371	0.366	0.055	0.065	0.057	0	0.355	0.063	0.058	0.353	0.363	0.355	0	0.653	0.362	0.357	0.391	0.401	0.393	0	0.691	0.4	0.395	0.241	0.251	0.242	0	0.541	0.249	0.244	0.146	0.156	0.148
1144	CPI-SS0837E9F59	JAG1_NOTCH4	simple:P78504	simple:Q99466	ENSG00000101384	ENSG00000234876	FALSE	FALSE	TRUE	curated	FALSE	0.363	0.373	0.365	0	0.663	0.371	0.366	0.055	0.065	0.057	0	0.355	0.063	0.058	0.353	0.363	0.355	0	0.653	0.362	0.357	0.391	0.401	0.393	0	0.691	0.4	0.395	0.241	0.251	0.242	0	0.541	0.249	0.244	0.146	0.156	0.148
1145	CPI-SS0837E9F59	JAG1_NOTCH4	simple:P78504	simple:Q99466	ENSG00000101384	ENSG00000206312	FALSE	FALSE	TRUE	curated	FALSE	0.363	0.373	0.365	0	0.663	0.371	0.366	0.055	0.065	0.057	0	0.355	0.063	0.058	0.353	0.363	0.355	0	0.653	0.362	0.357	0.391	0.401	0.393	0	0.691	0.4	0.395	0.241	0.251	0.242	0	0.541	0.249	0.244	0.146	0.156	0.148
1146	CPI-SS047232C64	DLL1_NOTCH3	simple:O00548	simple:Q9UM47	ENSG00000198719	ENSG00000074181	FALSE	FALSE	TRUE	curated	FALSE	0.297	0.047	0.234	0.249	0.04	0.229	0.044	0.291	0.042	0.229	0.244	0.034	0.224	0.039	0.334	0.084	0.271	0.286	0.077	0.267	0.081	0.311	0.061	0.249	0.264	0.054	0.244	0.059	0.39	0.14	0.328	0.343	0.133	0.323	0.138	0.295	0.045	0.232
1147	CPI-SS047232C64	DLL1_NOTCH3	simple:O00548	simple:Q9UM47	ENSG00000275555	ENSG00000074181	FALSE	FALSE	TRUE	curated	FALSE	0.297	0.047	0.234	0.249	0.04	0.229	0.044	0.291	0.042	0.229	0.244	0.034	0.224	0.039	0.334	0.084	0.271	0.286	0.077	0.267	0.081	0.311	0.061	0.249	0.264	0.054	0.244	0.059	0.39	0.14	0.328	0.343	0.133	0.323	0.138	0.295	0.045	0.232
1148	CPI-SS0B99F22A2	JAG1_NOTCH3	simple:P78504	simple:Q9UM47	ENSG00000101384	ENSG00000074181	FALSE	FALSE	TRUE	curated	FALSE	0.647	0.397	0.585	0.599	0.39	0.58	0.394	0.339	0.089	0.277	0.291	0.082	0.272	0.086	0.637	0.388	0.575	0.59	0.38	0.57	0.385	0.675	0.426	0.613	0.628	0.418	0.608	0.423	0.525	0.275	0.462	0.477	0.268	0.458	0.272	0.43	0.18	0.368
1149	CPI-SS0F21DBF93	SCGB3A1_NOTCH3	simple:Q96QR1	simple:Q9UM47	ENSG00000161055	ENSG00000074181	TRUE	FALSE	TRUE	InnateDB-All	FALSE	0.298	0.048	0.236	0.25	0.041	0.231	0.045	0.29	0.04	0.228	0.242	0.033	0.223	0.037	0.296	0.046	0.234	0.248	0.039	0.229	0.043	0.293	0.043	0.231	0.245	0.036	0.226	0.04	0.306	0.056	0.244	0.259	0.049	0.239	0.053	0.301	0.051	0.239
1150	CPI-SS0938C6980	DLL4_NOTCH3	simple:Q9NR61	simple:Q9UM47	ENSG00000128917	ENSG00000074181	FALSE	FALSE	TRUE	curated	FALSE	0.286	0.036	0.223	0.238	0.029	0.219	0.033	0.287	0.037	0.224	0.239	0.03	0.22	0.034	0.286	0.036	0.223	0.238	0.029	0.219	0.033	0.287	0.037	0.225	0.239	0.03	0.22	0.034	0.492	0.242	0.429	0.444	0.235	0.424	0.239	0	0	0
1151	CPI-SS035E5A708	DLL3_NOTCH3	simple:Q9NYJ7	simple:Q9UM47	ENSG00000090932	ENSG00000074181	FALSE	FALSE	TRUE	curated	FALSE	0.31	0.06	0.248	0.262	0.053	0.243	0.057	0.287	0.038	0.225	0.24	0.03	0.22	0.035	0.305	0.056	0.243	0.258	0.049	0.238	0.053	0.292	0.043	0.23	0.245	0.035	0.225	0.04	0.286	0.036	0.223	0.238	0.029	0.218	0.033	0.308	0.058	0.245
1152	CPI-SS0BFB29A42	PLXNB2_PTN	simple:O15031	simple:P21246	ENSG00000196576	ENSG00000105894	TRUE	TRUE	FALSE	I2D,IMEx,InnateDB-All,IntAct	FALSE	0	0.357	0	0.351	0.365	0	0.362	0	0.155	0	0.149	0.163	0	0.16	0	0.291	0	0.286	0.3	0	0.296	0	0.377	0	0.371	0.385	0	0.382	0	0.1	0	0.094	0.108	0	0.105	0	0.307	0
1153	CPI-SS08FAC0A55	PLXNB2_SEMA4D	simple:O15031	simple:Q92854	ENSG00000196576	ENSG00000187764	FALSE	TRUE	TRUE	curated	FALSE	0.376	0.448	0.391	0.374	0.367	0.385	0.531	0.174	0.246	0.189	0.172	0.165	0.183	0.329	0.311	0.382	0.325	0.309	0.302	0.319	0.465	0.396	0.468	0.411	0.394	0.387	0.405	0.551	0.119	0.191	0.134	0.117	0.11	0.128	0.274	0.326	0.398	0.341
1154	CPI-SS0CCCF7C69	PLXNB1_SEMA4D	simple:O43157	simple:Q92854	ENSG00000164050	ENSG00000187764	TRUE	TRUE	TRUE	curated	FALSE	0.091	0.163	0.106	0.089	0.082	0.099	0.245	0.041	0.112	0.055	0.039	0.032	0.049	0.195	0.071	0.143	0.086	0.069	0.062	0.079	0.226	0.08	0.152	0.095	0.078	0.071	0.088	0.234	0.043	0.115	0.058	0.041	0.034	0.051	0.197	0.101	0.172	0.115
1155	CPI-SS06AA638A8	CD72_SEMA4D	simple:P21854	simple:Q92854	ENSG00000137101	ENSG00000187764	FALSE	FALSE	TRUE	curated	FALSE	0	0	0	0	0	0	0	0.09	0.161	0.104	0.088	0.08	0.098	0.244	0.027	0.098	0.041	0.025	0.017	0.035	0.181	0.028	0.1	0.043	0.026	0.019	0.036	0.183	0.027	0.099	0.042	0.025	0.018	0.035	0.181	0	0	0
1156	CPI-SS0C0A61F92	PLXNB2_SEMA4G	simple:O15031	simple:Q9NTN9	ENSG00000196576	ENSG00000095539	FALSE	TRUE	FALSE	curated	FALSE	0	0.354	0	0	0.352	0	0	0	0.152	0	0	0.15	0	0	0	0.289	0	0	0.286	0	0	0	0.374	0	0	0.372	0	0	0	0.097	0	0	0.095	0	0	0	0.304	0
1157	CPI-SS0C03F7CDC	VEGFA_KDR	simple:P15692	simple:P35968	ENSG00000112715	ENSG00000128052	TRUE	FALSE	TRUE	curated	FALSE	0	0	0	0	0.651	0	0.423	0	0	0	0	0.634	0	0.406	0	0	0	0	1.033	0	0.805	0	0	0	0	0.736	0	0.508	0	0	0	0	0.356	0	0.128	0	0	0
1158	CPI-SS03156A825	LTA_LTBR	simple:P01374	simple:P36941	ENSG00000226979	ENSG00000111321	TRUE	FALSE	TRUE	I2D	FALSE	0	0	0	0	0	0	0	0	0	0	0	0	0	0	0	0	0	0	0	0	0	0	0	0	0	0	0	0	0.303	0.137	0.302	0.332	0.236	0.346	0.047	0	0	0
1159	CPI-SS03156A825	LTA_LTBR	simple:P01374	simple:P36941	ENSG00000230279	ENSG00000111321	TRUE	FALSE	TRUE	I2D	FALSE	0	0	0	0	0	0	0	0	0	0	0	0	0	0	0	0	0	0	0	0	0	0	0	0	0	0	0	0	0.303	0.137	0.302	0.332	0.236	0.346	0.047	0	0	0
1160	CPI-SS03156A825	LTA_LTBR	simple:P01374	simple:P36941	ENSG00000238130	ENSG00000111321	TRUE	FALSE	TRUE	I2D	FALSE	0	0	0	0	0	0	0	0	0	0	0	0	0	0	0	0	0	0	0	0	0	0	0	0	0	0	0	0	0.303	0.137	0.302	0.332	0.236	0.346	0.047	0	0	0
1161	CPI-SS03156A825	LTA_LTBR	simple:P01374	simple:P36941	ENSG00000231408	ENSG00000111321	TRUE	FALSE	TRUE	I2D	FALSE	0	0	0	0	0	0	0	0	0	0	0	0	0	0	0	0	0	0	0	0	0	0	0	0	0	0	0	0	0.303	0.137	0.302	0.332	0.236	0.346	0.047	0	0	0
1162	CPI-SS03156A825	LTA_LTBR	simple:P01374	simple:P36941	ENSG00000173503	ENSG00000111321	TRUE	FALSE	TRUE	I2D	FALSE	0	0	0	0	0	0	0	0	0	0	0	0	0	0	0	0	0	0	0	0	0	0	0	0	0	0	0	0	0.303	0.137	0.302	0.332	0.236	0.346	0.047	0	0	0
1163	CPI-SS03156A825	LTA_LTBR	simple:P01374	simple:P36941	ENSG00000223919	ENSG00000111321	TRUE	FALSE	TRUE	I2D	FALSE	0	0	0	0	0	0	0	0	0	0	0	0	0	0	0	0	0	0	0	0	0	0	0	0	0	0	0	0	0.303	0.137	0.302	0.332	0.236	0.346	0.047	0	0	0
1164	CPI-SS03156A825	LTA_LTBR	simple:P01374	simple:P36941	ENSG00000226275	ENSG00000111321	TRUE	FALSE	TRUE	I2D	FALSE	0	0	0	0	0	0	0	0	0	0	0	0	0	0	0	0	0	0	0	0	0	0	0	0	0	0	0	0	0.303	0.137	0.302	0.332	0.236	0.346	0.047	0	0	0
1165	CPI-SS0859C173B	TNFSF14_LTBR	simple:O43557	simple:P36941	ENSG00000125735	ENSG00000111321	TRUE	FALSE	TRUE	curated	FALSE	0	0	0	0	0	0	0	0.331	0.164	0.33	0.36	0.264	0.374	0.075	0.303	0.136	0.302	0.331	0.235	0.345	0.046	0	0	0	0	0	0	0	0.298	0.131	0.297	0.327	0.23	0.341	0.042	0	0	0
1166	CPI-SS0110361CB	LTA_TNFRSF14	simple:P01374	simple:Q92956	ENSG00000226979	ENSG00000157873	TRUE	FALSE	TRUE	curated	FALSE	0	0	0	0	0	0	0	0	0	0	0	0	0	0	0	0	0	0	0	0	0	0	0	0	0	0	0	0	0.129	0.212	0.141	0.142	0.158	0.145	0.092	0	0	0
1167	CPI-SS0110361CB	LTA_TNFRSF14	simple:P01374	simple:Q92956	ENSG00000226979	ENSG00000273936	TRUE	FALSE	TRUE	curated	FALSE	0	0	0	0	0	0	0	0	0	0	0	0	0	0	0	0	0	0	0	0	0	0	0	0	0	0	0	0	0.129	0.212	0.141	0.142	0.158	0.145	0.092	0	0	0
1168	CPI-SS0110361CB	LTA_TNFRSF14	simple:P01374	simple:Q92956	ENSG00000230279	ENSG00000157873	TRUE	FALSE	TRUE	curated	FALSE	0	0	0	0	0	0	0	0	0	0	0	0	0	0	0	0	0	0	0	0	0	0	0	0	0	0	0	0	0.129	0.212	0.141	0.142	0.158	0.145	0.092	0	0	0
1169	CPI-SS0110361CB	LTA_TNFRSF14	simple:P01374	simple:Q92956	ENSG00000230279	ENSG00000273936	TRUE	FALSE	TRUE	curated	FALSE	0	0	0	0	0	0	0	0	0	0	0	0	0	0	0	0	0	0	0	0	0	0	0	0	0	0	0	0	0.129	0.212	0.141	0.142	0.158	0.145	0.092	0	0	0
1170	CPI-SS0110361CB	LTA_TNFRSF14	simple:P01374	simple:Q92956	ENSG00000238130	ENSG00000157873	TRUE	FALSE	TRUE	curated	FALSE	0	0	0	0	0	0	0	0	0	0	0	0	0	0	0	0	0	0	0	0	0	0	0	0	0	0	0	0	0.129	0.212	0.141	0.142	0.158	0.145	0.092	0	0	0
1171	CPI-SS0110361CB	LTA_TNFRSF14	simple:P01374	simple:Q92956	ENSG00000238130	ENSG00000273936	TRUE	FALSE	TRUE	curated	FALSE	0	0	0	0	0	0	0	0	0	0	0	0	0	0	0	0	0	0	0	0	0	0	0	0	0	0	0	0	0.129	0.212	0.141	0.142	0.158	0.145	0.092	0	0	0
1172	CPI-SS0110361CB	LTA_TNFRSF14	simple:P01374	simple:Q92956	ENSG00000231408	ENSG00000157873	TRUE	FALSE	TRUE	curated	FALSE	0	0	0	0	0	0	0	0	0	0	0	0	0	0	0	0	0	0	0	0	0	0	0	0	0	0	0	0	0.129	0.212	0.141	0.142	0.158	0.145	0.092	0	0	0
1173	CPI-SS0110361CB	LTA_TNFRSF14	simple:P01374	simple:Q92956	ENSG00000231408	ENSG00000273936	TRUE	FALSE	TRUE	curated	FALSE	0	0	0	0	0	0	0	0	0	0	0	0	0	0	0	0	0	0	0	0	0	0	0	0	0	0	0	0	0.129	0.212	0.141	0.142	0.158	0.145	0.092	0	0	0
1174	CPI-SS0110361CB	LTA_TNFRSF14	simple:P01374	simple:Q92956	ENSG00000173503	ENSG00000157873	TRUE	FALSE	TRUE	curated	FALSE	0	0	0	0	0	0	0	0	0	0	0	0	0	0	0	0	0	0	0	0	0	0	0	0	0	0	0	0	0.129	0.212	0.141	0.142	0.158	0.145	0.092	0	0	0
1175	CPI-SS0110361CB	LTA_TNFRSF14	simple:P01374	simple:Q92956	ENSG00000173503	ENSG00000273936	TRUE	FALSE	TRUE	curated	FALSE	0	0	0	0	0	0	0	0	0	0	0	0	0	0	0	0	0	0	0	0	0	0	0	0	0	0	0	0	0.129	0.212	0.141	0.142	0.158	0.145	0.092	0	0	0
1176	CPI-SS0110361CB	LTA_TNFRSF14	simple:P01374	simple:Q92956	ENSG00000223919	ENSG00000157873	TRUE	FALSE	TRUE	curated	FALSE	0	0	0	0	0	0	0	0	0	0	0	0	0	0	0	0	0	0	0	0	0	0	0	0	0	0	0	0	0.129	0.212	0.141	0.142	0.158	0.145	0.092	0	0	0
1177	CPI-SS0110361CB	LTA_TNFRSF14	simple:P01374	simple:Q92956	ENSG00000223919	ENSG00000273936	TRUE	FALSE	TRUE	curated	FALSE	0	0	0	0	0	0	0	0	0	0	0	0	0	0	0	0	0	0	0	0	0	0	0	0	0	0	0	0	0.129	0.212	0.141	0.142	0.158	0.145	0.092	0	0	0
1178	CPI-SS0110361CB	LTA_TNFRSF14	simple:P01374	simple:Q92956	ENSG00000226275	ENSG00000157873	TRUE	FALSE	TRUE	curated	FALSE	0	0	0	0	0	0	0	0	0	0	0	0	0	0	0	0	0	0	0	0	0	0	0	0	0	0	0	0	0.129	0.212	0.141	0.142	0.158	0.145	0.092	0	0	0
1179	CPI-SS0110361CB	LTA_TNFRSF14	simple:P01374	simple:Q92956	ENSG00000226275	ENSG00000273936	TRUE	FALSE	TRUE	curated	FALSE	0	0	0	0	0	0	0	0	0	0	0	0	0	0	0	0	0	0	0	0	0	0	0	0	0	0	0	0	0.129	0.212	0.141	0.142	0.158	0.145	0.092	0	0	0
1180	CPI-SS0C28FEC7D	TNFSF13_TNFRSF14	simple:O75888	simple:Q92956	ENSG00000161955	ENSG00000157873	TRUE	FALSE	TRUE	I2D,InnateDB-All	FALSE	0	0	0	0	0	0	0	0.127	0.21	0.14	0.14	0.157	0.144	0.09	0	0	0	0	0	0	0	0	0	0	0	0	0	0	0.124	0.207	0.136	0.137	0.153	0.14	0.087	0	0	0
1181	CPI-SS0C28FEC7D	TNFSF13_TNFRSF14	simple:O75888	simple:Q92956	ENSG00000161955	ENSG00000273936	TRUE	FALSE	TRUE	I2D,InnateDB-All	FALSE	0	0	0	0	0	0	0	0.127	0.21	0.14	0.14	0.157	0.144	0.09	0	0	0	0	0	0	0	0	0	0	0	0	0	0	0.124	0.207	0.136	0.137	0.153	0.14	0.087	0	0	0
1182	CPI-SS019C98396	TNFSF14_TNFRSF14	simple:O43557	simple:Q92956	ENSG00000125735	ENSG00000157873	TRUE	FALSE	TRUE	curated	FALSE	0	0	0	0	0	0	0	0.157	0.239	0.169	0.17	0.186	0.173	0.12	0.129	0.211	0.141	0.141	0.158	0.145	0.092	0	0	0	0	0	0	0	0.124	0.206	0.136	0.137	0.153	0.14	0.087	0	0	0
1183	CPI-SS019C98396	TNFSF14_TNFRSF14	simple:O43557	simple:Q92956	ENSG00000125735	ENSG00000273936	TRUE	FALSE	TRUE	curated	FALSE	0	0	0	0	0	0	0	0.157	0.239	0.169	0.17	0.186	0.173	0.12	0.129	0.211	0.141	0.141	0.158	0.145	0.092	0	0	0	0	0	0	0	0.124	0.206	0.136	0.137	0.153	0.14	0.087	0	0	0
1184	CPI-SS0879B8E95	CD160_TNFRSF14	simple:O95971	simple:Q92956	ENSG00000117281	ENSG00000157873	FALSE	TRUE	TRUE	curated	FALSE	0	0	0	0	0	0	0	0	0	0	0	0	0	0	0	0	0	0	0	0	0	0	0	0	0	0	0	0	0.124	0.207	0.137	0.137	0.154	0.141	0.087	0	0	0
1185	CPI-SS0879B8E95	CD160_TNFRSF14	simple:O95971	simple:Q92956	ENSG00000117281	ENSG00000273936	FALSE	TRUE	TRUE	curated	FALSE	0	0	0	0	0	0	0	0	0	0	0	0	0	0	0	0	0	0	0	0	0	0	0	0	0	0	0	0	0.124	0.207	0.137	0.137	0.154	0.141	0.087	0	0	0
1186	CPI-SS02ACCF1F7	MIF_TNFRSF14	simple:P14174	simple:Q92956	ENSG00000240972	ENSG00000157873	TRUE	FALSE	TRUE	I2D,IntAct	FALSE	0.685	0.767	0.697	0.698	0.714	0.701	0.648	0.437	0.52	0.45	0.45	0.467	0.454	0.4	0.761	0.843	0.773	0.773	0.79	0.777	0.724	0.744	0.827	0.756	0.757	0.773	0.76	0.707	0.367	0.449	0.379	0.379	0.396	0.383	0.33	0.74	0.823	0.753
1187	CPI-SS02ACCF1F7	MIF_TNFRSF14	simple:P14174	simple:Q92956	ENSG00000240972	ENSG00000273936	TRUE	FALSE	TRUE	I2D,IntAct	FALSE	0.685	0.767	0.697	0.698	0.714	0.701	0.648	0.437	0.52	0.45	0.45	0.467	0.454	0.4	0.761	0.843	0.773	0.773	0.79	0.777	0.724	0.744	0.827	0.756	0.757	0.773	0.76	0.707	0.367	0.449	0.379	0.379	0.396	0.383	0.33	0.74	0.823	0.753
1188	CPI-SS02ACCF1F7	MIF_TNFRSF14	simple:P14174	simple:Q92956	ENSG00000276701	ENSG00000157873	TRUE	FALSE	TRUE	I2D,IntAct	FALSE	0.685	0.767	0.697	0.698	0.714	0.701	0.648	0.437	0.52	0.45	0.45	0.467	0.454	0.4	0.761	0.843	0.773	0.773	0.79	0.777	0.724	0.744	0.827	0.756	0.757	0.773	0.76	0.707	0.367	0.449	0.379	0.379	0.396	0.383	0.33	0.74	0.823	0.753
1189	CPI-SS02ACCF1F7	MIF_TNFRSF14	simple:P14174	simple:Q92956	ENSG00000276701	ENSG00000273936	TRUE	FALSE	TRUE	I2D,IntAct	FALSE	0.685	0.767	0.697	0.698	0.714	0.701	0.648	0.437	0.52	0.45	0.45	0.467	0.454	0.4	0.761	0.843	0.773	0.773	0.79	0.777	0.724	0.744	0.827	0.756	0.757	0.773	0.76	0.707	0.367	0.449	0.379	0.379	0.396	0.383	0.33	0.74	0.823	0.753
1190	CPI-SS08330207B	BTLA_TNFRSF14	simple:Q7Z6A9	simple:Q92956	ENSG00000186265	ENSG00000157873	FALSE	TRUE	TRUE	guidetopharmacology.org	FALSE	0.125	0.207	0.137	0.138	0.154	0.141	0.088	0.126	0.209	0.138	0.139	0.156	0.142	0.089	0	0	0	0	0	0	0	0.124	0.207	0.137	0.137	0.154	0.141	0.087	0.124	0.206	0.136	0.137	0.153	0.14	0.087	0	0	0
1191	CPI-SS08330207B	BTLA_TNFRSF14	simple:Q7Z6A9	simple:Q92956	ENSG00000186265	ENSG00000273936	FALSE	TRUE	TRUE	guidetopharmacology.org	FALSE	0.125	0.207	0.137	0.138	0.154	0.141	0.088	0.126	0.209	0.138	0.139	0.156	0.142	0.089	0	0	0	0	0	0	0	0.124	0.207	0.137	0.137	0.154	0.141	0.087	0.124	0.206	0.136	0.137	0.153	0.14	0.087	0	0	0
1192	CPI-SS0B89DD8C1	TNFSF13_TNFRSF17	simple:O75888	simple:Q02223	ENSG00000161955	ENSG00000048462	TRUE	FALSE	TRUE	curated	FALSE	0	0	0	0	0	0	0	0	0	0	0	0	0	0.007	0	0	0	0	0	0	0	0	0	0	0	0	0	0	0	0	0	0	0	0	0.004	0	0	0
1193	CPI-SS0C412B7DE	CD70_TNFRSF17	simple:P32970	simple:Q02223	ENSG00000125726	ENSG00000048462	TRUE	FALSE	TRUE	InnateDB-All	FALSE	0	0	0	0	0	0	0.019	0	0	0	0	0	0	0.016	0	0	0	0	0	0	0.012	0	0	0	0	0	0	0.028	0	0	0	0	0	0	0.006	0	0	0
1194	CPI-SS095E52E66	TNFSF10_TNFRSF10D	simple:P50591	simple:Q9UBN6	ENSG00000121858	ENSG00000173530	TRUE	FALSE	TRUE	curated	FALSE	1.016	1.039	1.024	1.019	1.302	1.014	1.014	0.304	0.327	0.312	0.307	0.59	0.303	0.302	0.882	0.905	0.89	0.885	1.168	0.88	0.879	0.978	1.001	0.986	0.981	1.264	0.977	0.976	0.45	0.473	0.457	0.453	0.736	0.448	0.447	0.996	1.018	1.003
1195	CPI-SS059EEFDC6	MIF_TNFRSF10D	simple:P14174	simple:Q9UBN6	ENSG00000240972	ENSG00000173530	TRUE	FALSE	TRUE	I2D,IntAct	FALSE	0.571	0.594	0.579	0.574	0.857	0.57	0.569	0.324	0.346	0.331	0.326	0.609	0.322	0.321	0.647	0.67	0.655	0.65	0.933	0.645	0.644	0.63	0.653	0.638	0.633	0.916	0.629	0.628	0.253	0.276	0.261	0.256	0.539	0.251	0.25	0.627	0.649	0.634
1196	CPI-SS059EEFDC6	MIF_TNFRSF10D	simple:P14174	simple:Q9UBN6	ENSG00000276701	ENSG00000173530	TRUE	FALSE	TRUE	I2D,IntAct	FALSE	0.571	0.594	0.579	0.574	0.857	0.57	0.569	0.324	0.346	0.331	0.326	0.609	0.322	0.321	0.647	0.67	0.655	0.65	0.933	0.645	0.644	0.63	0.653	0.638	0.633	0.916	0.629	0.628	0.253	0.276	0.261	0.256	0.539	0.251	0.25	0.627	0.649	0.634
1197	CPI-SS0A81A3626	WNT7A_LDLR	simple:O00755	simple:P01130	ENSG00000154764	ENSG00000130164	TRUE	FALSE	TRUE	InnateDB-All	FALSE	0.174	0.061	0.22	0.202	0.313	0.1	0.106	0.15	0.037	0.196	0.178	0.289	0.076	0.082	0.185	0.072	0.231	0.212	0.323	0.111	0.116	0.173	0.06	0.218	0.2	0.311	0.099	0.104	0.15	0.037	0.196	0.178	0.289	0.076	0.082	0.156	0.043	0.202
1198	CPI-SS0FF49C823	EFNA1_EPHA1	simple:P20827	simple:P21709	ENSG00000169242	ENSG00000146904	TRUE	FALSE	TRUE	curated	FALSE	0.325	0.265	0.319	0.322	0.256	0.368	0.268	0.103	0.043	0.097	0.099	0.034	0.145	0.046	0.28	0.22	0.274	0.277	0.211	0.323	0.223	0.309	0.249	0.302	0.305	0.239	0.351	0.251	0.253	0.193	0.247	0.25	0.184	0.296	0.196	0.354	0.294	0.348
1199	CPI-SS0FF49C823	EFNA1_EPHA1	simple:P20827	simple:P21709	ENSG00000169242	ENSG00000284816	TRUE	FALSE	TRUE	curated	FALSE	0.325	0.265	0.319	0.322	0.256	0.368	0.268	0.103	0.043	0.097	0.099	0.034	0.145	0.046	0.28	0.22	0.274	0.277	0.211	0.323	0.223	0.309	0.249	0.302	0.305	0.239	0.351	0.251	0.253	0.193	0.247	0.25	0.184	0.296	0.196	0.354	0.294	0.348
1200	CPI-SS046F6F0C1	EFNA1_EPHA2	simple:P20827	simple:P29317	ENSG00000169242	ENSG00000142627	TRUE	FALSE	TRUE	curated	FALSE	0.467	0.297	0.7	0.532	0.363	0.456	0.286	0.245	0.074	0.478	0.31	0.14	0.233	0.064	0.422	0.252	0.655	0.487	0.318	0.411	0.241	0.45	0.28	0.684	0.516	0.346	0.439	0.269	0.395	0.225	0.628	0.46	0.291	0.384	0.214	0.496	0.326	0.729
1201	CPI-SS09CA492BA	EFNA1_EPHA3	simple:P20827	simple:P29320	ENSG00000169242	ENSG00000044524	TRUE	FALSE	TRUE	curated	FALSE	0	0	0	0	0.251	0	0.25	0	0	0	0	0.029	0	0.028	0	0	0	0	0.206	0	0.205	0	0	0	0	0.235	0	0.233	0	0	0	0	0.179	0	0.178	0	0	0
1202	CPI-SS0762B455F	EFNA1_EPHA5	simple:P20827	simple:P54756	ENSG00000169242	ENSG00000145242	TRUE	FALSE	TRUE	curated	FALSE	0	0.25	0	0	0.249	0	0.25	0	0.028	0	0	0.026	0	0.028	0	0.205	0	0	0.204	0	0.205	0	0.234	0	0	0.232	0	0.233	0	0.178	0	0	0.177	0	0.178	0	0.28	0
1203	CPI-SS079EF5D9C	EFNA3_EPHA5	simple:P52797	simple:P54756	ENSG00000143590	ENSG00000145242	FALSE	FALSE	TRUE	curated	FALSE	0	0.119	0	0	0.117	0	0.119	0	0.009	0	0	0.008	0	0.009	0	0.104	0	0	0.103	0	0.104	0	0.084	0	0	0.082	0	0.084	0	0.018	0	0	0.017	0	0.018	0	0.121	0
1204	CPI-SS0008137B6	EFNA4_EPHA5	simple:P52798	simple:P54756	ENSG00000243364	ENSG00000145242	TRUE	FALSE	TRUE	curated	FALSE	0	0.058	0	0	0.056	0	0.057	0	0.015	0	0	0.013	0	0.014	0	0.063	0	0	0.061	0	0.062	0	0.057	0	0	0.055	0	0.057	0	0.01	0	0	0.009	0	0.01	0	0.173	0
1205	CPI-SS09E3F5044	EFNA5_EPHA5	simple:P52803	simple:P54756	ENSG00000184349	ENSG00000145242	FALSE	FALSE	TRUE	curated	FALSE	0	0.013	0	0	0.011	0	0.013	0	0.01	0	0	0.008	0	0.01	0	0.021	0	0	0.019	0	0.02	0	0.022	0	0	0.02	0	0.021	0	0.009	0	0	0.007	0	0.009	0	0.009	0
1206	CPI-SC001669E22	GDF11_TGFR_AVR2A	simple:O95390	complex:TGFR_AVR2A	ENSG00000135414		TRUE	FALSE	TRUE	curated	FALSE	0.015	0.022	0.018	0.017	0.038	0	0.003	0	0	0	0	0	0	0	0.018	0.024	0.021	0.019	0.04	0	0.006	0.02	0.026	0.023	0.021	0.042	0	0.008	0.044	0.051	0.047	0.046	0.067	0	0.032	0.038	0.045	0.041
1207	CPI-SC023986FB9	MSTN_TGFR_AVR2A	simple:O14793	complex:TGFR_AVR2A	ENSG00000138379		TRUE	FALSE	TRUE	curated	FALSE	0	0	0	0	0	0	0	0.016	0.023	0.019	0.018	0.039	0	0.004	0	0	0	0	0	0	0	0	0	0	0	0	0	0	0	0	0	0	0	0	0	0	0	0
1208	CPI-SC017215F7F	GDF11_TGFR_AVR2B	simple:O95390	complex:TGFR_AVR2B	ENSG00000135414		TRUE	FALSE	TRUE	curated	FALSE	0.009	0.012	0.005	0.014	0.032	0.017	0.005	0	0	0	0	0	0	0	0.012	0.014	0.007	0.016	0.034	0.02	0.007	0.014	0.016	0.009	0.018	0.036	0.022	0.009	0.038	0.041	0.034	0.043	0.06	0.046	0.034	0.032	0.035	0.028
1209	CPI-SC08968AFE6	MSTN_TGFR_AVR2B	simple:O14793	complex:TGFR_AVR2B	ENSG00000138379		TRUE	FALSE	TRUE	curated	FALSE	0	0	0	0	0	0	0	0.01	0.013	0.006	0.014	0.032	0.018	0.006	0	0	0	0	0	0	0	0	0	0	0	0	0	0	0	0	0	0	0	0	0	0	0	0
1210	CPI-SS073811AB3	TNFRSF11B_TNFSF11	simple:O00300	simple:O14788	ENSG00000164761	ENSG00000120659	TRUE	FALSE	TRUE	curated	FALSE	0	0	0	0	0	0	0	0	0	0	0	0	0	0	0	0	0	0.001	0	0	0.001	0	0	0	0.004	0	0	0.005	0	0	0	0.037	0	0	0.037	0	0	0
1211	CPI-SC098C06330	TGFB1_TGFbeta receptor1	simple:P01137	complex:TGFbeta receptor1	ENSG00000105329		TRUE	FALSE	TRUE	curated	FALSE	0.291	0.366	0.278	0.286	0.28	0.249	0.29	0.329	0.405	0.317	0.324	0.319	0.288	0.329	0.578	0.653	0.565	0.573	0.567	0.536	0.577	0.328	0.404	0.316	0.323	0.317	0.287	0.327	0.163	0.238	0.15	0.158	0.152	0.121	0.162	0.264	0.339	0.252
1212	CPI-SC0D5CFA431	TGFB3_TGFbeta receptor1	simple:P10600	complex:TGFbeta receptor1	ENSG00000119699		TRUE	FALSE	TRUE	curated	FALSE	0.051	0.127	0.039	0.046	0.041	0.01	0.051	0.061	0.136	0.048	0.056	0.05	0.019	0.06	0.053	0.128	0.04	0.048	0.042	0.011	0.052	0.053	0.128	0.04	0.047	0.042	0.011	0.052	0.067	0.143	0.055	0.062	0.056	0.026	0.066	0.058	0.134	0.046
1213	CPI-SC03DD946B2	TGFB2_TGFbeta receptor1	simple:P61812	complex:TGFbeta receptor1	ENSG00000092969		TRUE	FALSE	TRUE	curated	FALSE	0.068	0.144	0.056	0.063	0.057	0.027	0.067	0.078	0.154	0.066	0.073	0.067	0.037	0.077	0.067	0.142	0.055	0.062	0.056	0.026	0.066	0.068	0.144	0.056	0.063	0.057	0.027	0.067	0.071	0.146	0.058	0.066	0.06	0.029	0.07	0	0	0
1214	CPI-SC0984894BC	TGFB1_TGFbeta receptor2	simple:P01137	complex:TGFbeta receptor2	ENSG00000105329		TRUE	FALSE	TRUE	curated	FALSE	0.291	0.276	0.278	0.286	0.283	0.249	0.259	0.329	0.315	0.317	0.324	0.322	0.288	0.297	0.578	0.563	0.565	0.573	0.57	0.536	0.546	0.328	0.314	0.316	0.323	0.321	0.287	0.296	0.163	0.148	0.15	0.158	0.155	0.121	0.131	0.264	0.25	0.252
1215	CPI-SC0077CEB82	TGFB3_TGFbeta receptor2	simple:P10600	complex:TGFbeta receptor2	ENSG00000119699		TRUE	FALSE	TRUE	curated	FALSE	0.051	0.037	0.039	0.046	0.044	0.01	0.019	0.061	0.046	0.048	0.056	0.053	0.019	0.029	0.053	0.038	0.04	0.048	0.045	0.011	0.021	0.053	0.038	0.04	0.047	0.045	0.011	0.021	0.067	0.053	0.055	0.062	0.06	0.026	0.035	0.058	0.044	0.046
1216	CPI-SC032246C72	TGFB2_TGFbeta receptor2	simple:P61812	complex:TGFbeta receptor2	ENSG00000092969		TRUE	FALSE	TRUE	curated	FALSE	0.068	0.054	0.056	0.063	0.061	0.027	0.036	0.078	0.064	0.066	0.073	0.071	0.037	0.046	0.067	0.053	0.055	0.062	0.059	0.026	0.035	0.068	0.054	0.056	0.063	0.06	0.027	0.036	0.071	0.056	0.058	0.066	0.063	0.029	0.039	0	0	0
1217	CPI-SS06CE0CF64	CORT_SSTR1	simple:O00230	simple:P30872	ENSG00000241563	ENSG00000139874	TRUE	FALSE	TRUE	guidetopharmacology.org	FALSE	0	0	0	0	0	0	0	0	0	0	0	0	0	0	0	0	0	0	0.02	0	0	0	0	0	0	0.019	0	0	0	0	0	0	0	0	0	0	0	0
1218	CPI-SS00BD8FF72	POMC_MC1R	simple:P01189	simple:Q01726	ENSG00000115138	ENSG00000258839	TRUE	FALSE	TRUE	guidetopharmacology.org	FALSE	0	0	0	0	0	0	0	0.01	0.01	0.011	0.012	0.014	0	0.011	0.005	0.004	0.005	0.006	0.009	0	0.006	0.003	0.002	0.003	0.004	0.007	0	0.004	0.003	0.002	0.004	0.004	0.007	0	0.004	0.015	0.015	0.016
1219	CPI-SS033A27302	LEFTY2_TDGF1	simple:O00292	simple:P13385	ENSG00000143768	ENSG00000241186	TRUE	FALSE	FALSE	curated	FALSE	0	0	0	0	0	0	0	0	0	0	0	0.024	0	0	0	0	0	0	0	0	0	0	0	0	0	0	0	0	0	0	0	0	0.042	0	0	0	0	0
1220	CPI-SS0E9F84F1F	LEFTY1_TDGF1	simple:O75610	simple:P13385	ENSG00000243709	ENSG00000241186	TRUE	FALSE	FALSE	curated	FALSE	0	0	0	0	0.021	0	0	0	0	0	0	0	0	0	0	0	0	0	0.019	0	0	0	0	0	0	0.02	0	0	0	0	0	0	0.019	0	0	0	0	0
1221	CPI-SS0DF5E47DB	SCGB3A1_MARCO	simple:Q96QR1	simple:Q9UEW3	ENSG00000161055	ENSG00000019169	TRUE	FALSE	TRUE	I2D,InnateDB-All	FALSE	0.014	0.02	0.015	0.014	0	0	0	0.006	0.012	0.007	0.006	0	0	0	0.012	0.018	0.013	0.012	0	0	0	0.009	0.015	0.01	0.009	0	0	0	0.022	0.029	0.023	0.022	0	0	0	0.017	0.023	0.018
1222	CPI-SS00F282936	CXCR6_CXCL16	simple:O00574	simple:Q9H2A7	ENSG00000172215	ENSG00000161921	TRUE	TRUE	TRUE	guidetopharmacology.org	FALSE	0	0	0	0	0	0	0	0	0	0	0	0	0	0	0	0	0	0	0	0	0	0.194	0.421	0.178	0.213	0.044	0.203	0.037	0	0	0	0	0	0	0	0	0	0
1223	CPI-SS04318D03E	ACKR2_CCL3	simple:O00590	simple:P10147	ENSG00000144648	ENSG00000277632	TRUE	TRUE	FALSE	curated	FALSE	0	0	0	0	0	0	0	0	0.342	0.007	0.007	0.008	0	0.33	0	0	0	0	0	0	0	0	0.336	0.001	0.002	0.002	0	0.324	0	0.336	0.001	0.001	0.002	0	0.324	0	0	0
1224	CPI-SS04318D03E	ACKR2_CCL3	simple:O00590	simple:P10147	ENSG00000144648	ENSG00000278567	TRUE	TRUE	FALSE	curated	FALSE	0	0	0	0	0	0	0	0	0.342	0.007	0.007	0.008	0	0.33	0	0	0	0	0	0	0	0	0.336	0.001	0.002	0.002	0	0.324	0	0.336	0.001	0.001	0.002	0	0.324	0	0	0
1225	CPI-SS04318D03E	ACKR2_CCL3	simple:O00590	simple:P10147	ENSG00000144648	ENSG00000274221	TRUE	TRUE	FALSE	curated	FALSE	0	0	0	0	0	0	0	0	0.342	0.007	0.007	0.008	0	0.33	0	0	0	0	0	0	0	0	0.336	0.001	0.002	0.002	0	0.324	0	0.336	0.001	0.001	0.002	0	0.324	0	0	0
1226	CPI-SS0AFE077D8	ACKR2_CCL4	simple:O00590	simple:P13236	ENSG00000144648	ENSG00000275302	TRUE	TRUE	FALSE	curated	FALSE	0	0	0	0	0	0	0	0.008	0.327	0.008	0	0.007	0	0.671	0	0	0	0	0	0	0	0.002	0.321	0.002	0	0.001	0	0.665	0.002	0.321	0.002	0	0.001	0	0.665	0	0	0
1227	CPI-SS0AFE077D8	ACKR2_CCL4	simple:O00590	simple:P13236	ENSG00000144648	ENSG00000277943	TRUE	TRUE	FALSE	curated	FALSE	0	0	0	0	0	0	0	0.008	0.327	0.008	0	0.007	0	0.671	0	0	0	0	0	0	0	0.002	0.321	0.002	0	0.001	0	0.665	0.002	0.321	0.002	0	0.001	0	0.665	0	0	0
1228	CPI-SS0AFE077D8	ACKR2_CCL4	simple:O00590	simple:P13236	ENSG00000144648	ENSG00000275824	TRUE	TRUE	FALSE	curated	FALSE	0	0	0	0	0	0	0	0.008	0.327	0.008	0	0.007	0	0.671	0	0	0	0	0	0	0	0.002	0.321	0.002	0	0.001	0	0.665	0.002	0.321	0.002	0	0.001	0	0.665	0	0	0
1229	CPI-SS03165AD8C	ACKR2_CCL2	simple:O00590	simple:P13500	ENSG00000144648	ENSG00000108691	TRUE	TRUE	FALSE	curated	FALSE	0	0	0	0	0	0	0	0.012	0.227	0.01	0.024	0.378	0	0.012	0	0	0	0	0	0	0	0.006	0.221	0.004	0.018	0.372	0	0.007	0.006	0.221	0.004	0.018	0.372	0	0.007	0	0	0
1230	CPI-SS0AE4CF4E7	ACKR2_CCL5	simple:O00590	simple:P13501	ENSG00000144648	ENSG00000271503	TRUE	TRUE	FALSE	curated	FALSE	0	0	0	0	0	0	0	0.012	0.098	0.015	0.013	0.012	0	1.313	0	0	0	0	0	0	0	0.007	0.092	0.009	0.007	0.006	0	1.307	0.007	0.092	0.009	0.007	0.006	0	1.307	0	0	0
1231	CPI-SS0AE4CF4E7	ACKR2_CCL5	simple:O00590	simple:P13501	ENSG00000144648	ENSG00000274233	TRUE	TRUE	FALSE	curated	FALSE	0	0	0	0	0	0	0	0.012	0.098	0.015	0.013	0.012	0	1.313	0	0	0	0	0	0	0	0.007	0.092	0.009	0.007	0.006	0	1.307	0.007	0.092	0.009	0.007	0.006	0	1.307	0	0	0
1232	CPI-SS0DA291AD9	GPR75_CCL5	simple:O95800	simple:P13501	ENSG00000119737	ENSG00000271503	TRUE	TRUE	FALSE	guidetopharmacology.org	FALSE	0	0	0	0	0	0	0	0	0	0	0	0	0	0	0	0	0	0	0	0	0	0	0	0	0	0	0	0	0.008	0.093	0.01	0.008	0.007	0	1.308	0	0	0
1233	CPI-SS0DA291AD9	GPR75_CCL5	simple:O95800	simple:P13501	ENSG00000119737	ENSG00000274233	TRUE	TRUE	FALSE	guidetopharmacology.org	FALSE	0	0	0	0	0	0	0	0	0	0	0	0	0	0	0	0	0	0	0	0	0	0	0	0	0	0	0	0	0.008	0.093	0.01	0.008	0.007	0	1.308	0	0	0
1234	CPI-SS073B0CE7A	ACKR2_CCL3L1	simple:O00590	simple:P16619	ENSG00000144648	ENSG00000276085	TRUE	TRUE	FALSE	I2D	FALSE	0	0	0	0	0	0	0	0	0.3	0.008	0.009	0.007	0	0.195	0	0	0	0	0	0	0	0	0.294	0.002	0.003	0.002	0	0.189	0	0.294	0.002	0.003	0.001	0	0.189	0	0	0
1235	CPI-SS073B0CE7A	ACKR2_CCL3L3	simple:O00590	simple:P16619	ENSG00000144648	ENSG00000277796	TRUE	TRUE	FALSE	I2D	FALSE	0	0	0	0	0	0	0	0	0.3	0.008	0.009	0.007	0	0.195	0	0	0	0	0	0	0	0	0.294	0.002	0.003	0.002	0	0.189	0	0.294	0.002	0.003	0.001	0	0.189	0	0	0
1236	CPI-SS073B0CE7A	ACKR2_CCL3L3	simple:O00590	simple:P16619	ENSG00000144648	ENSG00000277768	TRUE	TRUE	FALSE	I2D	FALSE	0	0	0	0	0	0	0	0	0.3	0.008	0.009	0.007	0	0.195	0	0	0	0	0	0	0	0	0.294	0.002	0.003	0.002	0	0.189	0	0.294	0.002	0.003	0.001	0	0.189	0	0	0
1237	CPI-SS073B0CE7A	ACKR2_CCL3L3	simple:O00590	simple:P16619	ENSG00000144648	ENSG00000277336	TRUE	TRUE	FALSE	I2D	FALSE	0	0	0	0	0	0	0	0	0.3	0.008	0.009	0.007	0	0.195	0	0	0	0	0	0	0	0	0.294	0.002	0.003	0.002	0	0.189	0	0.294	0.002	0.003	0.001	0	0.189	0	0	0
1238	CPI-SS0BE8BE8E9	ACKR2_CCL8	simple:O00590	simple:P80075	ENSG00000144648	ENSG00000108700	TRUE	TRUE	FALSE	curated	FALSE	0	0	0	0	0	0	0	0.014	0.103	0.008	0.01	0.016	0	0	0	0	0	0	0	0	0	0.008	0.098	0.002	0.005	0.011	0	0	0.008	0.097	0.002	0.004	0.011	0	0	0	0	0
1239	CPI-SS09AFCF898	CCR2_CCL8	simple:P41597	simple:P80075	ENSG00000121807	ENSG00000108700	TRUE	TRUE	FALSE	curated	FALSE	0	0	0	0	0	0	0	0.015	0.104	0.009	0.011	0.018	0	0	0	0	0	0	0	0	0	0	0	0	0	0	0	0	0	0	0	0	0	0	0	0	0	0
1240	CPI-SS0F8C2FA91	CCR1_CCL8	simple:P32246	simple:P80075	ENSG00000163823	ENSG00000108700	TRUE	TRUE	FALSE	curated	FALSE	0	0	0	0	0	0	0	0.263	0.352	0.257	0.259	0.265	0	0	0	0	0	0	0	0	0	0	0	0	0	0	0	0	0.008	0.098	0.002	0.004	0.011	0	0	0	0	0
1241	CPI-SS0DFAF1FE2	CCR5_CCL8	simple:P51681	simple:P80075	ENSG00000160791	ENSG00000108700	TRUE	TRUE	FALSE	curated	FALSE	0	0	0	0	0	0	0	0.065	0.154	0.059	0.061	0.067	0	0	0	0	0	0	0	0	0	0	0	0	0	0	0	0	0	0	0	0	0	0	0	0	0	0
1242	CPI-SS0ADA38C78	ACKR2_CCL7	simple:O00590	simple:P80098	ENSG00000144648	ENSG00000108688	TRUE	TRUE	FALSE	curated	FALSE	0	0	0	0	0	0	0	0	0.016	0	0.007	0.007	0	0	0	0	0	0	0	0	0	0	0.011	0	0.001	0.001	0	0	0	0.011	0	0.001	0.001	0	0	0	0	0
1243	CPI-SS008EB600F	CCR2_CCL7	simple:P41597	simple:P80098	ENSG00000121807	ENSG00000108688	TRUE	TRUE	FALSE	curated	FALSE	0	0	0	0	0	0	0	0	0.018	0	0.008	0.008	0	0	0	0	0	0	0	0	0	0	0	0	0	0	0	0	0	0	0	0	0	0	0	0	0	0
1244	CPI-SS08B91FD2A	CCR1_CCL7	simple:P32246	simple:P80098	ENSG00000163823	ENSG00000108688	TRUE	TRUE	FALSE	curated	FALSE	0	0	0	0	0	0	0	0	0.266	0	0.256	0.256	0	0	0	0	0	0	0	0	0	0	0	0	0	0	0	0	0	0.011	0	0.001	0.001	0	0	0	0	0
1245	CPI-SS0B186A32C	CCR5_CCL7	simple:P51681	simple:P80098	ENSG00000160791	ENSG00000108688	TRUE	TRUE	FALSE	curated	FALSE	0	0	0	0	0	0	0	0	0.068	0	0.058	0.058	0	0	0	0	0	0	0	0	0	0	0	0	0	0	0	0	0	0	0	0	0	0	0	0	0	0
1246	CPI-SS0638E0E29	CCR10_CCL7	simple:P46092	simple:P80098	ENSG00000184451	ENSG00000108688	TRUE	TRUE	FALSE	I2D	FALSE	0	0.012	0	0.002	0.002	0	0	0	0.012	0	0.002	0.002	0	0	0	0.013	0	0.003	0.003	0	0	0	0.014	0	0.005	0.005	0	0	0	0.012	0	0.003	0.002	0	0	0	0.02	0
1247	CPI-SS045A5FC60	ACKR2_CCL14	simple:O00590	simple:Q16627	ENSG00000144648	ENSG00000276409	TRUE	TRUE	FALSE	curated	FALSE	0	0	0	0	0	0	0	0	0	0	0	0.27	0	0	0	0	0	0	0	0	0	0	0	0	0	0.264	0	0	0	0	0	0	0.264	0	0	0	0	0
1248	CPI-SS045A5FC60	ACKR2_CCL14	simple:O00590	simple:Q16627	ENSG00000144648	ENSG00000277236	TRUE	TRUE	FALSE	curated	FALSE	0	0	0	0	0	0	0	0	0	0	0	0.27	0	0	0	0	0	0	0	0	0	0	0	0	0	0.264	0	0	0	0	0	0	0.264	0	0	0	0	0
1249	CPI-SS059CC19A3	CCR1_CCL14	simple:P32246	simple:Q16627	ENSG00000163823	ENSG00000276409	TRUE	TRUE	FALSE	curated	FALSE	0	0	0	0	0	0	0	0	0	0	0	0.519	0	0	0	0	0	0	0	0	0	0	0	0	0	0	0	0	0	0	0	0	0.264	0	0	0	0	0
1250	CPI-SS059CC19A3	CCR1_CCL14	simple:P32246	simple:Q16627	ENSG00000163823	ENSG00000277236	TRUE	TRUE	FALSE	curated	FALSE	0	0	0	0	0	0	0	0	0	0	0	0.519	0	0	0	0	0	0	0	0	0	0	0	0	0	0	0	0	0	0	0	0	0.264	0	0	0	0	0
1251	CPI-SS06B0861F1	ACKR2_CCL13	simple:O00590	simple:Q99616	ENSG00000144648	ENSG00000181374	TRUE	TRUE	FALSE	curated	FALSE	0	0	0	0	0	0	0	0	0.1	0	0	0.007	0	0	0	0	0	0	0	0	0	0	0.094	0	0	0.001	0	0	0	0.094	0	0	0.001	0	0	0	0	0
1252	CPI-SS0C98C08DA	CCR2_CCL13	simple:P41597	simple:Q99616	ENSG00000121807	ENSG00000181374	TRUE	TRUE	FALSE	curated	FALSE	0	0	0	0	0	0	0	0	0.101	0	0	0.008	0	0	0	0	0	0	0	0	0	0	0	0	0	0	0	0	0	0	0	0	0	0	0	0	0	0
1253	CPI-SS0B887F7AC	CCR1_CCL13	simple:P32246	simple:Q99616	ENSG00000163823	ENSG00000181374	TRUE	TRUE	FALSE	guidetopharmacology.org	FALSE	0	0	0	0	0	0	0	0	0.349	0	0	0.256	0	0	0	0	0	0	0	0	0	0	0	0	0	0	0	0	0	0.094	0	0	0.001	0	0	0	0	0
1254	CPI-SS091B461CB	ACKR2_CCL28	simple:O00590	simple:Q9NRJ3	ENSG00000144648	ENSG00000151882	TRUE	TRUE	FALSE	I2D	FALSE	0	0	0	0	0	0	0	0.058	0.016	0.048	0.038	0.019	0.103	0.026	0	0	0	0	0	0	0	0.052	0.01	0.043	0.032	0.013	0.097	0.021	0.052	0.01	0.043	0.032	0.013	0.097	0.02	0	0	0
1255	CPI-SS064C772FE	CCR10_CCL28	simple:P46092	simple:Q9NRJ3	ENSG00000184451	ENSG00000151882	TRUE	TRUE	FALSE	guidetopharmacology.org	FALSE	0.053	0.011	0.043	0.033	0.014	0.098	0.021	0.053	0.011	0.044	0.033	0.014	0.098	0.022	0.055	0.013	0.045	0.034	0.016	0.099	0.023	0.056	0.014	0.046	0.036	0.017	0.1	0.024	0.054	0.012	0.044	0.034	0.015	0.098	0.022	0.062	0.02	0.052
1256	CPI-SS0D34B5517	ACKR2_CCL27	simple:O00590	simple:Q9Y4X3	ENSG00000144648	ENSG00000213927	TRUE	TRUE	FALSE	I2D	FALSE	0	0	0	0	0	0	0	0.008	0	0.009	0.007	0	0	0	0	0	0	0	0	0	0	0.002	0	0.003	0.002	0	0	0	0.002	0	0.003	0.001	0	0	0	0	0	0
1257	CPI-SS0B2979A10	CCR10_CCL27	simple:P46092	simple:Q9Y4X3	ENSG00000184451	ENSG00000213927	TRUE	TRUE	FALSE	curated	FALSE	0.003	0	0.004	0.002	0	0	0	0.003	0	0.004	0.003	0	0	0	0.004	0	0.005	0.004	0	0	0	0.006	0	0.007	0.005	0	0	0	0.003	0	0.005	0.003	0	0	0	0.011	0	0.013
1258	CPI-SS092C1B321	CCR2_CCL26	simple:P41597	simple:Q9Y258	ENSG00000121807	ENSG00000006606	TRUE	TRUE	FALSE	curated	FALSE	0	0	0	0	0	0	0	0.034	0	0.038	0.036	0.01	0.033	0.011	0	0	0	0	0	0	0	0	0	0	0	0	0	0	0	0	0	0	0	0	0	0	0	0
1259	CPI-SS04EE957D8	CCR1_CCL26	simple:P32246	simple:Q9Y258	ENSG00000163823	ENSG00000006606	TRUE	TRUE	FALSE	curated	FALSE	0	0	0	0	0	0	0	0.282	0	0.286	0.284	0.258	0.281	0.259	0	0	0	0	0	0	0	0	0	0	0	0	0	0	0.027	0	0.031	0.029	0.003	0.026	0.004	0	0	0
1260	CPI-SS09199F78C	CCR1_CCL23	simple:P32246	simple:P55773	ENSG00000163823	ENSG00000274736	TRUE	TRUE	FALSE	curated	FALSE	0	0	0	0	0	0	0	0	0.267	0	0	0.313	0	0.262	0	0	0	0	0	0	0	0	0	0	0	0	0	0	0	0.012	0	0	0.058	0	0.007	0	0	0
1261	CPI-SS09199F78C	CCR1_CCL23	simple:P32246	simple:P55773	ENSG00000163823	ENSG00000276114	TRUE	TRUE	FALSE	curated	FALSE	0	0	0	0	0	0	0	0	0.267	0	0	0.313	0	0.262	0	0	0	0	0	0	0	0	0	0	0	0	0	0	0	0.012	0	0	0.058	0	0.007	0	0	0
1262	CPI-SS0D57FCA8C	IDE_CCL23	simple:P14735	simple:P55773	ENSG00000119912	ENSG00000274736	TRUE	TRUE	FALSE	InnateDB-All	FALSE	0	0.102	0	0	0.148	0	0.097	0	0.052	0	0	0.098	0	0.047	0	0.069	0	0	0.115	0	0.064	0	0.09	0	0	0.136	0	0.085	0	0.047	0	0	0.093	0	0.042	0	0.215	0
1263	CPI-SS0D57FCA8C	IDE_CCL23	simple:P14735	simple:P55773	ENSG00000119912	ENSG00000276114	TRUE	TRUE	FALSE	InnateDB-All	FALSE	0	0.102	0	0	0.148	0	0.097	0	0.052	0	0	0.098	0	0.047	0	0.069	0	0	0.115	0	0.064	0	0.09	0	0	0.136	0	0.085	0	0.047	0	0	0.093	0	0.042	0	0.215	0
1264	CPI-SS041751A4D	CCR1_CCL18	simple:P32246	simple:P55774	ENSG00000163823	ENSG00000275385	TRUE	TRUE	FALSE	guidetopharmacology.org	FALSE	0	0	0	0	0	0	0	0	0.381	0.256	0.256	0	0	0.259	0	0	0	0	0	0	0	0	0	0	0	0	0	0	0	0.126	0.002	0.001	0	0	0.004	0	0	0
1265	CPI-SS041751A4D	CCR1_CCL18	simple:P32246	simple:P55774	ENSG00000163823	ENSG00000278006	TRUE	TRUE	FALSE	guidetopharmacology.org	FALSE	0	0	0	0	0	0	0	0	0.381	0.256	0.256	0	0	0.259	0	0	0	0	0	0	0	0	0	0	0	0	0	0	0	0.126	0.002	0.001	0	0	0.004	0	0	0
1266	CPI-SS041751A4D	CCR1_CCL18	simple:P32246	simple:P55774	ENSG00000163823	ENSG00000278167	TRUE	TRUE	FALSE	guidetopharmacology.org	FALSE	0	0	0	0	0	0	0	0	0.381	0.256	0.256	0	0	0.259	0	0	0	0	0	0	0	0	0	0	0	0	0	0	0	0.126	0.002	0.001	0	0	0.004	0	0	0
1267	CPI-SS0C84DF380	CCR1_CCL15	simple:P32246	simple:Q16663	ENSG00000163823	ENSG00000275718	TRUE	TRUE	FALSE	curated	FALSE	0	0	0	0	0	0	0	0	0	0	0	0.258	0	0	0	0	0	0	0	0	0	0	0	0	0	0	0	0	0	0	0	0	0.004	0	0	0	0	0
1268	CPI-SS0C84DF380	CCR1_CCL15	simple:P32246	simple:Q16663	ENSG00000163823	ENSG00000275528	TRUE	TRUE	FALSE	curated	FALSE	0	0	0	0	0	0	0	0	0	0	0	0.258	0	0	0	0	0	0	0	0	0	0	0	0	0	0	0	0	0	0	0	0	0.004	0	0	0	0	0
1269	CPI-SS08920B6FF	PODXL_SELL	simple:O00592	simple:P14151	ENSG00000128567	ENSG00000188404	FALSE	FALSE	FALSE	curated	FALSE	0.039	0.061	0.04	0.038	0.043	0.072	0.095	0.01	0.031	0.01	0.008	0.013	0.043	0.065	0.044	0.066	0.045	0.043	0.048	0.077	0.1	0.055	0.076	0.055	0.053	0.058	0.088	0.11	0.363	0.384	0.363	0.361	0.367	0.396	0.418	0.023	0.044	0.023
1270	CPI-SS0A28DCA72	CXCL12_CXCR4	simple:P48061	simple:P61073	ENSG00000107562	ENSG00000121966	TRUE	FALSE	TRUE	curated	FALSE	0	0	0	0	0	0	0	0.05	0.408	0.05	0.049	0.067	0	0.418	0	0	0	0	0	0	0	0	0	0	0	0	0	0	0.186	0.544	0.186	0.184	0.203	0	0.554	0	0	0
1271	CPI-SS04B547174	OXT_OXTR	simple:P01178	simple:P30559	ENSG00000101405	ENSG00000180914	TRUE	FALSE	TRUE	I2D	FALSE	0	0.004	0	0.003	0.005	0	0	0	0	0	0	0	0	0	0	0.004	0	0.003	0.005	0	0	0	0.005	0	0.004	0.006	0	0	0	0	0	0	0	0	0	0	0	0
1272	CPI-SS053613259	NRG2_ERBB3	simple:O14511	simple:P21860	ENSG00000158458	ENSG00000065361	TRUE	FALSE	TRUE	curated	FALSE	0.165	0.027	0.184	0.184	0.026	0.245	0.027	0	0	0	0	0	0	0	0.162	0.024	0.181	0.181	0.023	0.242	0.024	0.163	0.025	0.181	0.182	0.024	0.243	0.024	0.169	0.031	0.188	0.188	0.03	0.249	0.031	0.167	0.029	0.185
1273	CPI-SS0E063192D	NRG2_ERBB4	simple:O14511	simple:Q15303	ENSG00000158458	ENSG00000178568	TRUE	FALSE	TRUE	curated	FALSE	0	0	0	0	0.008	0	0	0	0	0	0	0	0	0	0	0	0	0	0.005	0	0	0	0	0	0	0.006	0	0	0	0	0	0	0.012	0	0	0	0	0
1274	CPI-SS0FC42EC80	EREG_ERBB4	simple:O14944	simple:Q15303	ENSG00000124882	ENSG00000178568	TRUE	FALSE	TRUE	curated	FALSE	0	0	0	0	0	0	0	0	0	0	0	0.029	0	0	0	0	0	0	0.019	0	0	0	0	0	0	0.011	0	0	0	0	0	0	0.001	0	0	0	0	0
1275	CPI-SS0F0D7F25C	BTC_ERBB4	simple:P35070	simple:Q15303	ENSG00000174808	ENSG00000178568	TRUE	FALSE	TRUE	curated	FALSE	0	0	0	0	0.026	0	0	0	0	0	0	0.007	0	0	0	0	0	0	0.016	0	0	0	0	0	0	0.026	0	0	0	0	0	0	0.004	0	0	0	0	0
1276	CPI-SS0BD5C2A23	NRG1_ERBB4	simple:Q02297	simple:Q15303	ENSG00000157168	ENSG00000178568	TRUE	TRUE	TRUE	curated	FALSE	0	0	0	0	0.017	0	0	0	0	0	0	0.003	0	0	0	0	0	0	0.03	0	0	0	0	0	0	0.021	0	0	0	0	0	0	0.003	0	0	0	0	0
1277	CPI-SS004C23DCE	EREG_EGFR	simple:O14944	simple:P00533	ENSG00000124882	ENSG00000146648	TRUE	FALSE	TRUE	curated	FALSE	0	0	0	0	0	0	0	0.38	0.073	0.446	0.403	0.078	0.24	0.074	0.37	0.062	0.436	0.393	0.068	0.23	0.064	0.363	0.055	0.429	0.386	0.06	0.223	0.057	0.353	0.045	0.419	0.376	0.05	0.213	0.047	0	0	0
1278	CPI-SC0E5218AA4	NRG1_a6b4 complex	simple:Q02297	complex:a6b4 complex	ENSG00000157168		TRUE	TRUE	FALSE	curated	TRUE	0.513	0.093	0.61	0.573	0.317	0.506	0.079	0.499	0.079	0.596	0.559	0.303	0.492	0.064	0.526	0.107	0.623	0.586	0.33	0.519	0.092	0.517	0.097	0.614	0.577	0.321	0.51	0.083	0.499	0.08	0.596	0.559	0.303	0.492	0.065	0.507	0.088	0.605
1279	CPI-SC0A68C5F13	IGF1_a6b4 complex	simple:P05019	complex:a6b4 complex	ENSG00000017427		TRUE	FALSE	FALSE	curated	TRUE	0	0	0	0	0	0	0	0.567	0.148	0.665	0.627	0.372	0.56	0.133	0	0	0	0	0	0	0	0	0	0	0	0	0	0	0.504	0.085	0.602	0.565	0.309	0.497	0.07	0	0	0
1280	CPI-SS0708FE6FF	NRG1_LSR	simple:Q02297	simple:Q86X29	ENSG00000157168	ENSG00000105699	TRUE	TRUE	TRUE	InnateDB-All	FALSE	0.658	0.098	0.657	0.659	0.181	0.682	0.124	0.644	0.084	0.643	0.644	0.167	0.668	0.11	0.671	0.112	0.67	0.672	0.194	0.695	0.137	0.662	0.102	0.661	0.663	0.185	0.686	0.128	0.645	0.085	0.643	0.645	0.167	0.668	0.11	0.653	0.093	0.651
1281	CPI-SS0E075E5AF	NRG1_NETO2	simple:Q02297	simple:Q8NC67	ENSG00000157168	ENSG00000171208	TRUE	TRUE	TRUE	InnateDB-All	FALSE	0.142	0.048	0.059	0.116	0.027	0.161	0.032	0.128	0.034	0.045	0.102	0.013	0.147	0.017	0.155	0.061	0.073	0.13	0.04	0.174	0.045	0.146	0.052	0.063	0.121	0.031	0.165	0.036	0.128	0.034	0.046	0.103	0.013	0.148	0.018	0.136	0.042	0.054
1282	CPI-SS0978D28AB	NRG1_MS4A4A	simple:Q02297	simple:Q96JQ5	ENSG00000157168	ENSG00000110079	TRUE	TRUE	TRUE	IMEx,IntAct	FALSE	0	0.407	0	0	0.017	0	0	0	0.392	0	0	0.003	0	0	0	0.42	0	0	0.03	0	0	0	0.411	0	0	0.021	0	0	0	0.393	0	0	0.003	0	0	0	0.401	0
1283	CPI-SS02572E1EF	NRG1_LGR4	simple:Q02297	simple:Q9BXB1	ENSG00000157168	ENSG00000205213	TRUE	TRUE	TRUE	InnateDB-All	FALSE	0.085	0.041	0.063	0.076	0.028	0.105	0.023	0.071	0.026	0.049	0.062	0.014	0.091	0.009	0.099	0.054	0.076	0.089	0.041	0.118	0.036	0.089	0.045	0.067	0.08	0.032	0.109	0.027	0.072	0.027	0.049	0.062	0.014	0.091	0.01	0.08	0.035	0.057
1284	CPI-SS034D3988F	RSPO4_LGR4	simple:Q2I0M5	simple:Q9BXB1	ENSG00000101282	ENSG00000205213	TRUE	FALSE	TRUE	guidetopharmacology.org	FALSE	0	0	0	0	0	0	0	0	0	0	0	0	0	0	0	0	0	0	0	0	0	0	0	0	0	0	0	0	0.069	0.025	0.047	0.06	0.012	0.089	0.007	0	0	0
1285	CPI-SS0057AB387	RSPO1_LGR4	simple:Q2MKA7	simple:Q9BXB1	ENSG00000169218	ENSG00000205213	TRUE	FALSE	TRUE	guidetopharmacology.org	FALSE	0	0	0	0	0	0	0	0	0	0	0	0	0	0	0	0	0	0	0	0	0	0	0	0	0	0	0	0	0.073	0.029	0.051	0.064	0.016	0.093	0.011	0	0	0
1286	CPI-SS0609FCF76	RSPO4_LGR6	simple:Q2I0M5	simple:Q9HBX8	ENSG00000101282	ENSG00000133067	TRUE	FALSE	TRUE	guidetopharmacology.org	FALSE	0	0	0	0	0	0	0	0	0	0	0	0	0	0	0	0	0	0	0	0	0	0	0	0	0	0	0	0	0.003	0.001	0.001	0.005	0.001	0	0.003	0	0	0
1287	CPI-SS0E5397537	RSPO1_LGR6	simple:Q2MKA7	simple:Q9HBX8	ENSG00000169218	ENSG00000133067	TRUE	FALSE	TRUE	guidetopharmacology.org	FALSE	0	0	0	0	0	0	0	0	0	0	0	0	0	0	0	0	0	0	0	0	0	0	0	0	0	0	0	0	0.007	0.005	0.005	0.009	0.006	0	0.007	0	0	0
1288	CPI-SS0EB5364D4	RSPO3_LGR6	simple:Q9BXY4	simple:Q9HBX8	ENSG00000146374	ENSG00000133067	TRUE	FALSE	TRUE	guidetopharmacology.org	FALSE	0.022	0.02	0.02	0.024	0.021	0	0.022	0.015	0.013	0.012	0.016	0.013	0	0.014	0.008	0.006	0.006	0.01	0.006	0	0.008	0.029	0.027	0.027	0.031	0.027	0	0.029	0.017	0.015	0.015	0.019	0.015	0	0.017	0.479	0.477	0.476
1289	CPI-SS0ED2573CA	TNFSF11_TNFRSF11A	simple:O14788	simple:Q9Y6Q6	ENSG00000120659	ENSG00000141655	TRUE	TRUE	TRUE	curated	FALSE	0	0	0	0	0	0	0	0	0	0	0	0	0	0	0	0	0	0	0	0	0	0.007	0.028	0.02	0.018	0.012	0.025	0.004	0	0	0	0	0	0	0	0	0	0
1290	CPI-SS027AFFC0E	NCR3_BAG6	simple:O14931	simple:P46379	ENSG00000204475	ENSG00000204463	FALSE	TRUE	FALSE	curated	FALSE	0	0	0	0	0	0	0	0.12	0.081	0.097	0.124	0.11	0.138	0.049	0	0	0	0	0	0	0	0	0	0	0	0	0	0	0	0	0	0	0	0	0	0	0	0
1291	CPI-SS027AFFC0E	NCR3_BAG6	simple:O14931	simple:P46379	ENSG00000204475	ENSG00000229524	FALSE	TRUE	FALSE	curated	FALSE	0	0	0	0	0	0	0	0.12	0.081	0.097	0.124	0.11	0.138	0.049	0	0	0	0	0	0	0	0	0	0	0	0	0	0	0	0	0	0	0	0	0	0	0	0
1292	CPI-SS027AFFC0E	NCR3_BAG6	simple:O14931	simple:P46379	ENSG00000204475	ENSG00000228760	FALSE	TRUE	FALSE	curated	FALSE	0	0	0	0	0	0	0	0.12	0.081	0.097	0.124	0.11	0.138	0.049	0	0	0	0	0	0	0	0	0	0	0	0	0	0	0	0	0	0	0	0	0	0	0	0
1293	CPI-SS027AFFC0E	NCR3_BAG6	simple:O14931	simple:P46379	ENSG00000204475	ENSG00000096155	FALSE	TRUE	FALSE	curated	FALSE	0	0	0	0	0	0	0	0.12	0.081	0.097	0.124	0.11	0.138	0.049	0	0	0	0	0	0	0	0	0	0	0	0	0	0	0	0	0	0	0	0	0	0	0	0
1294	CPI-SS027AFFC0E	NCR3_BAG6	simple:O14931	simple:P46379	ENSG00000204475	ENSG00000234651	FALSE	TRUE	FALSE	curated	FALSE	0	0	0	0	0	0	0	0.12	0.081	0.097	0.124	0.11	0.138	0.049	0	0	0	0	0	0	0	0	0	0	0	0	0	0	0	0	0	0	0	0	0	0	0	0
1295	CPI-SS027AFFC0E	NCR3_BAG6	simple:O14931	simple:P46379	ENSG00000204475	ENSG00000227761	FALSE	TRUE	FALSE	curated	FALSE	0	0	0	0	0	0	0	0.12	0.081	0.097	0.124	0.11	0.138	0.049	0	0	0	0	0	0	0	0	0	0	0	0	0	0	0	0	0	0	0	0	0	0	0	0
1296	CPI-SS027AFFC0E	NCR3_BAG6	simple:O14931	simple:P46379	ENSG00000204475	ENSG00000233348	FALSE	TRUE	FALSE	curated	FALSE	0	0	0	0	0	0	0	0.12	0.081	0.097	0.124	0.11	0.138	0.049	0	0	0	0	0	0	0	0	0	0	0	0	0	0	0	0	0	0	0	0	0	0	0	0
1297	CPI-SS027AFFC0E	NCR3_BAG6	simple:O14931	simple:P46379	ENSG00000236315	ENSG00000204463	FALSE	TRUE	FALSE	curated	FALSE	0	0	0	0	0	0	0	0.12	0.081	0.097	0.124	0.11	0.138	0.049	0	0	0	0	0	0	0	0	0	0	0	0	0	0	0	0	0	0	0	0	0	0	0	0
1298	CPI-SS027AFFC0E	NCR3_BAG6	simple:O14931	simple:P46379	ENSG00000236315	ENSG00000229524	FALSE	TRUE	FALSE	curated	FALSE	0	0	0	0	0	0	0	0.12	0.081	0.097	0.124	0.11	0.138	0.049	0	0	0	0	0	0	0	0	0	0	0	0	0	0	0	0	0	0	0	0	0	0	0	0
1299	CPI-SS027AFFC0E	NCR3_BAG6	simple:O14931	simple:P46379	ENSG00000236315	ENSG00000228760	FALSE	TRUE	FALSE	curated	FALSE	0	0	0	0	0	0	0	0.12	0.081	0.097	0.124	0.11	0.138	0.049	0	0	0	0	0	0	0	0	0	0	0	0	0	0	0	0	0	0	0	0	0	0	0	0
1300	CPI-SS027AFFC0E	NCR3_BAG6	simple:O14931	simple:P46379	ENSG00000236315	ENSG00000096155	FALSE	TRUE	FALSE	curated	FALSE	0	0	0	0	0	0	0	0.12	0.081	0.097	0.124	0.11	0.138	0.049	0	0	0	0	0	0	0	0	0	0	0	0	0	0	0	0	0	0	0	0	0	0	0	0
1301	CPI-SS027AFFC0E	NCR3_BAG6	simple:O14931	simple:P46379	ENSG00000236315	ENSG00000234651	FALSE	TRUE	FALSE	curated	FALSE	0	0	0	0	0	0	0	0.12	0.081	0.097	0.124	0.11	0.138	0.049	0	0	0	0	0	0	0	0	0	0	0	0	0	0	0	0	0	0	0	0	0	0	0	0
1302	CPI-SS027AFFC0E	NCR3_BAG6	simple:O14931	simple:P46379	ENSG00000236315	ENSG00000227761	FALSE	TRUE	FALSE	curated	FALSE	0	0	0	0	0	0	0	0.12	0.081	0.097	0.124	0.11	0.138	0.049	0	0	0	0	0	0	0	0	0	0	0	0	0	0	0	0	0	0	0	0	0	0	0	0
1303	CPI-SS027AFFC0E	NCR3_BAG6	simple:O14931	simple:P46379	ENSG00000236315	ENSG00000233348	FALSE	TRUE	FALSE	curated	FALSE	0	0	0	0	0	0	0	0.12	0.081	0.097	0.124	0.11	0.138	0.049	0	0	0	0	0	0	0	0	0	0	0	0	0	0	0	0	0	0	0	0	0	0	0	0
1304	CPI-SS027AFFC0E	NCR3_BAG6	simple:O14931	simple:P46379	ENSG00000206430	ENSG00000204463	FALSE	TRUE	FALSE	curated	FALSE	0	0	0	0	0	0	0	0.12	0.081	0.097	0.124	0.11	0.138	0.049	0	0	0	0	0	0	0	0	0	0	0	0	0	0	0	0	0	0	0	0	0	0	0	0
1305	CPI-SS027AFFC0E	NCR3_BAG6	simple:O14931	simple:P46379	ENSG00000206430	ENSG00000229524	FALSE	TRUE	FALSE	curated	FALSE	0	0	0	0	0	0	0	0.12	0.081	0.097	0.124	0.11	0.138	0.049	0	0	0	0	0	0	0	0	0	0	0	0	0	0	0	0	0	0	0	0	0	0	0	0
1306	CPI-SS027AFFC0E	NCR3_BAG6	simple:O14931	simple:P46379	ENSG00000206430	ENSG00000228760	FALSE	TRUE	FALSE	curated	FALSE	0	0	0	0	0	0	0	0.12	0.081	0.097	0.124	0.11	0.138	0.049	0	0	0	0	0	0	0	0	0	0	0	0	0	0	0	0	0	0	0	0	0	0	0	0
1307	CPI-SS027AFFC0E	NCR3_BAG6	simple:O14931	simple:P46379	ENSG00000206430	ENSG00000096155	FALSE	TRUE	FALSE	curated	FALSE	0	0	0	0	0	0	0	0.12	0.081	0.097	0.124	0.11	0.138	0.049	0	0	0	0	0	0	0	0	0	0	0	0	0	0	0	0	0	0	0	0	0	0	0	0
1308	CPI-SS027AFFC0E	NCR3_BAG6	simple:O14931	simple:P46379	ENSG00000206430	ENSG00000234651	FALSE	TRUE	FALSE	curated	FALSE	0	0	0	0	0	0	0	0.12	0.081	0.097	0.124	0.11	0.138	0.049	0	0	0	0	0	0	0	0	0	0	0	0	0	0	0	0	0	0	0	0	0	0	0	0
1309	CPI-SS027AFFC0E	NCR3_BAG6	simple:O14931	simple:P46379	ENSG00000206430	ENSG00000227761	FALSE	TRUE	FALSE	curated	FALSE	0	0	0	0	0	0	0	0.12	0.081	0.097	0.124	0.11	0.138	0.049	0	0	0	0	0	0	0	0	0	0	0	0	0	0	0	0	0	0	0	0	0	0	0	0
1310	CPI-SS027AFFC0E	NCR3_BAG6	simple:O14931	simple:P46379	ENSG00000206430	ENSG00000233348	FALSE	TRUE	FALSE	curated	FALSE	0	0	0	0	0	0	0	0.12	0.081	0.097	0.124	0.11	0.138	0.049	0	0	0	0	0	0	0	0	0	0	0	0	0	0	0	0	0	0	0	0	0	0	0	0
1311	CPI-SS027AFFC0E	NCR3_BAG6	simple:O14931	simple:P46379	ENSG00000236979	ENSG00000204463	FALSE	TRUE	FALSE	curated	FALSE	0	0	0	0	0	0	0	0.12	0.081	0.097	0.124	0.11	0.138	0.049	0	0	0	0	0	0	0	0	0	0	0	0	0	0	0	0	0	0	0	0	0	0	0	0
1312	CPI-SS027AFFC0E	NCR3_BAG6	simple:O14931	simple:P46379	ENSG00000236979	ENSG00000229524	FALSE	TRUE	FALSE	curated	FALSE	0	0	0	0	0	0	0	0.12	0.081	0.097	0.124	0.11	0.138	0.049	0	0	0	0	0	0	0	0	0	0	0	0	0	0	0	0	0	0	0	0	0	0	0	0
1313	CPI-SS027AFFC0E	NCR3_BAG6	simple:O14931	simple:P46379	ENSG00000236979	ENSG00000228760	FALSE	TRUE	FALSE	curated	FALSE	0	0	0	0	0	0	0	0.12	0.081	0.097	0.124	0.11	0.138	0.049	0	0	0	0	0	0	0	0	0	0	0	0	0	0	0	0	0	0	0	0	0	0	0	0
1314	CPI-SS027AFFC0E	NCR3_BAG6	simple:O14931	simple:P46379	ENSG00000236979	ENSG00000096155	FALSE	TRUE	FALSE	curated	FALSE	0	0	0	0	0	0	0	0.12	0.081	0.097	0.124	0.11	0.138	0.049	0	0	0	0	0	0	0	0	0	0	0	0	0	0	0	0	0	0	0	0	0	0	0	0
1315	CPI-SS027AFFC0E	NCR3_BAG6	simple:O14931	simple:P46379	ENSG00000236979	ENSG00000234651	FALSE	TRUE	FALSE	curated	FALSE	0	0	0	0	0	0	0	0.12	0.081	0.097	0.124	0.11	0.138	0.049	0	0	0	0	0	0	0	0	0	0	0	0	0	0	0	0	0	0	0	0	0	0	0	0
1316	CPI-SS027AFFC0E	NCR3_BAG6	simple:O14931	simple:P46379	ENSG00000236979	ENSG00000227761	FALSE	TRUE	FALSE	curated	FALSE	0	0	0	0	0	0	0	0.12	0.081	0.097	0.124	0.11	0.138	0.049	0	0	0	0	0	0	0	0	0	0	0	0	0	0	0	0	0	0	0	0	0	0	0	0
1317	CPI-SS027AFFC0E	NCR3_BAG6	simple:O14931	simple:P46379	ENSG00000236979	ENSG00000233348	FALSE	TRUE	FALSE	curated	FALSE	0	0	0	0	0	0	0	0.12	0.081	0.097	0.124	0.11	0.138	0.049	0	0	0	0	0	0	0	0	0	0	0	0	0	0	0	0	0	0	0	0	0	0	0	0
1318	CPI-SS027AFFC0E	NCR3_BAG6	simple:O14931	simple:P46379	ENSG00000237808	ENSG00000204463	FALSE	TRUE	FALSE	curated	FALSE	0	0	0	0	0	0	0	0.12	0.081	0.097	0.124	0.11	0.138	0.049	0	0	0	0	0	0	0	0	0	0	0	0	0	0	0	0	0	0	0	0	0	0	0	0
1319	CPI-SS027AFFC0E	NCR3_BAG6	simple:O14931	simple:P46379	ENSG00000237808	ENSG00000229524	FALSE	TRUE	FALSE	curated	FALSE	0	0	0	0	0	0	0	0.12	0.081	0.097	0.124	0.11	0.138	0.049	0	0	0	0	0	0	0	0	0	0	0	0	0	0	0	0	0	0	0	0	0	0	0	0
1320	CPI-SS027AFFC0E	NCR3_BAG6	simple:O14931	simple:P46379	ENSG00000237808	ENSG00000228760	FALSE	TRUE	FALSE	curated	FALSE	0	0	0	0	0	0	0	0.12	0.081	0.097	0.124	0.11	0.138	0.049	0	0	0	0	0	0	0	0	0	0	0	0	0	0	0	0	0	0	0	0	0	0	0	0
1321	CPI-SS027AFFC0E	NCR3_BAG6	simple:O14931	simple:P46379	ENSG00000237808	ENSG00000096155	FALSE	TRUE	FALSE	curated	FALSE	0	0	0	0	0	0	0	0.12	0.081	0.097	0.124	0.11	0.138	0.049	0	0	0	0	0	0	0	0	0	0	0	0	0	0	0	0	0	0	0	0	0	0	0	0
1322	CPI-SS027AFFC0E	NCR3_BAG6	simple:O14931	simple:P46379	ENSG00000237808	ENSG00000234651	FALSE	TRUE	FALSE	curated	FALSE	0	0	0	0	0	0	0	0.12	0.081	0.097	0.124	0.11	0.138	0.049	0	0	0	0	0	0	0	0	0	0	0	0	0	0	0	0	0	0	0	0	0	0	0	0
1323	CPI-SS027AFFC0E	NCR3_BAG6	simple:O14931	simple:P46379	ENSG00000237808	ENSG00000227761	FALSE	TRUE	FALSE	curated	FALSE	0	0	0	0	0	0	0	0.12	0.081	0.097	0.124	0.11	0.138	0.049	0	0	0	0	0	0	0	0	0	0	0	0	0	0	0	0	0	0	0	0	0	0	0	0
1324	CPI-SS027AFFC0E	NCR3_BAG6	simple:O14931	simple:P46379	ENSG00000237808	ENSG00000233348	FALSE	TRUE	FALSE	curated	FALSE	0	0	0	0	0	0	0	0.12	0.081	0.097	0.124	0.11	0.138	0.049	0	0	0	0	0	0	0	0	0	0	0	0	0	0	0	0	0	0	0	0	0	0	0	0
1325	CPI-SS027AFFC0E	NCR3_BAG6	simple:O14931	simple:P46379	ENSG00000223833	ENSG00000204463	FALSE	TRUE	FALSE	curated	FALSE	0	0	0	0	0	0	0	0.12	0.081	0.097	0.124	0.11	0.138	0.049	0	0	0	0	0	0	0	0	0	0	0	0	0	0	0	0	0	0	0	0	0	0	0	0
1326	CPI-SS027AFFC0E	NCR3_BAG6	simple:O14931	simple:P46379	ENSG00000223833	ENSG00000229524	FALSE	TRUE	FALSE	curated	FALSE	0	0	0	0	0	0	0	0.12	0.081	0.097	0.124	0.11	0.138	0.049	0	0	0	0	0	0	0	0	0	0	0	0	0	0	0	0	0	0	0	0	0	0	0	0
1327	CPI-SS027AFFC0E	NCR3_BAG6	simple:O14931	simple:P46379	ENSG00000223833	ENSG00000228760	FALSE	TRUE	FALSE	curated	FALSE	0	0	0	0	0	0	0	0.12	0.081	0.097	0.124	0.11	0.138	0.049	0	0	0	0	0	0	0	0	0	0	0	0	0	0	0	0	0	0	0	0	0	0	0	0
1328	CPI-SS027AFFC0E	NCR3_BAG6	simple:O14931	simple:P46379	ENSG00000223833	ENSG00000096155	FALSE	TRUE	FALSE	curated	FALSE	0	0	0	0	0	0	0	0.12	0.081	0.097	0.124	0.11	0.138	0.049	0	0	0	0	0	0	0	0	0	0	0	0	0	0	0	0	0	0	0	0	0	0	0	0
1329	CPI-SS027AFFC0E	NCR3_BAG6	simple:O14931	simple:P46379	ENSG00000223833	ENSG00000234651	FALSE	TRUE	FALSE	curated	FALSE	0	0	0	0	0	0	0	0.12	0.081	0.097	0.124	0.11	0.138	0.049	0	0	0	0	0	0	0	0	0	0	0	0	0	0	0	0	0	0	0	0	0	0	0	0
1330	CPI-SS027AFFC0E	NCR3_BAG6	simple:O14931	simple:P46379	ENSG00000223833	ENSG00000227761	FALSE	TRUE	FALSE	curated	FALSE	0	0	0	0	0	0	0	0.12	0.081	0.097	0.124	0.11	0.138	0.049	0	0	0	0	0	0	0	0	0	0	0	0	0	0	0	0	0	0	0	0	0	0	0	0
1331	CPI-SS027AFFC0E	NCR3_BAG6	simple:O14931	simple:P46379	ENSG00000223833	ENSG00000233348	FALSE	TRUE	FALSE	curated	FALSE	0	0	0	0	0	0	0	0.12	0.081	0.097	0.124	0.11	0.138	0.049	0	0	0	0	0	0	0	0	0	0	0	0	0	0	0	0	0	0	0	0	0	0	0	0
1332	CPI-SS027AFFC0E	NCR3_BAG6	simple:O14931	simple:P46379	ENSG00000225211	ENSG00000204463	FALSE	TRUE	FALSE	curated	FALSE	0	0	0	0	0	0	0	0.12	0.081	0.097	0.124	0.11	0.138	0.049	0	0	0	0	0	0	0	0	0	0	0	0	0	0	0	0	0	0	0	0	0	0	0	0
1333	CPI-SS027AFFC0E	NCR3_BAG6	simple:O14931	simple:P46379	ENSG00000225211	ENSG00000229524	FALSE	TRUE	FALSE	curated	FALSE	0	0	0	0	0	0	0	0.12	0.081	0.097	0.124	0.11	0.138	0.049	0	0	0	0	0	0	0	0	0	0	0	0	0	0	0	0	0	0	0	0	0	0	0	0
1334	CPI-SS027AFFC0E	NCR3_BAG6	simple:O14931	simple:P46379	ENSG00000225211	ENSG00000228760	FALSE	TRUE	FALSE	curated	FALSE	0	0	0	0	0	0	0	0.12	0.081	0.097	0.124	0.11	0.138	0.049	0	0	0	0	0	0	0	0	0	0	0	0	0	0	0	0	0	0	0	0	0	0	0	0
1335	CPI-SS027AFFC0E	NCR3_BAG6	simple:O14931	simple:P46379	ENSG00000225211	ENSG00000096155	FALSE	TRUE	FALSE	curated	FALSE	0	0	0	0	0	0	0	0.12	0.081	0.097	0.124	0.11	0.138	0.049	0	0	0	0	0	0	0	0	0	0	0	0	0	0	0	0	0	0	0	0	0	0	0	0
1336	CPI-SS027AFFC0E	NCR3_BAG6	simple:O14931	simple:P46379	ENSG00000225211	ENSG00000234651	FALSE	TRUE	FALSE	curated	FALSE	0	0	0	0	0	0	0	0.12	0.081	0.097	0.124	0.11	0.138	0.049	0	0	0	0	0	0	0	0	0	0	0	0	0	0	0	0	0	0	0	0	0	0	0	0
1337	CPI-SS027AFFC0E	NCR3_BAG6	simple:O14931	simple:P46379	ENSG00000225211	ENSG00000227761	FALSE	TRUE	FALSE	curated	FALSE	0	0	0	0	0	0	0	0.12	0.081	0.097	0.124	0.11	0.138	0.049	0	0	0	0	0	0	0	0	0	0	0	0	0	0	0	0	0	0	0	0	0	0	0	0
1338	CPI-SS027AFFC0E	NCR3_BAG6	simple:O14931	simple:P46379	ENSG00000225211	ENSG00000233348	FALSE	TRUE	FALSE	curated	FALSE	0	0	0	0	0	0	0	0.12	0.081	0.097	0.124	0.11	0.138	0.049	0	0	0	0	0	0	0	0	0	0	0	0	0	0	0	0	0	0	0	0	0	0	0	0
1339	CPI-SS027AFFC0E	NCR3_BAG6	simple:O14931	simple:P46379	ENSG00000237103	ENSG00000204463	FALSE	TRUE	FALSE	curated	FALSE	0	0	0	0	0	0	0	0.12	0.081	0.097	0.124	0.11	0.138	0.049	0	0	0	0	0	0	0	0	0	0	0	0	0	0	0	0	0	0	0	0	0	0	0	0
1340	CPI-SS027AFFC0E	NCR3_BAG6	simple:O14931	simple:P46379	ENSG00000237103	ENSG00000229524	FALSE	TRUE	FALSE	curated	FALSE	0	0	0	0	0	0	0	0.12	0.081	0.097	0.124	0.11	0.138	0.049	0	0	0	0	0	0	0	0	0	0	0	0	0	0	0	0	0	0	0	0	0	0	0	0
1341	CPI-SS027AFFC0E	NCR3_BAG6	simple:O14931	simple:P46379	ENSG00000237103	ENSG00000228760	FALSE	TRUE	FALSE	curated	FALSE	0	0	0	0	0	0	0	0.12	0.081	0.097	0.124	0.11	0.138	0.049	0	0	0	0	0	0	0	0	0	0	0	0	0	0	0	0	0	0	0	0	0	0	0	0
1342	CPI-SS027AFFC0E	NCR3_BAG6	simple:O14931	simple:P46379	ENSG00000237103	ENSG00000096155	FALSE	TRUE	FALSE	curated	FALSE	0	0	0	0	0	0	0	0.12	0.081	0.097	0.124	0.11	0.138	0.049	0	0	0	0	0	0	0	0	0	0	0	0	0	0	0	0	0	0	0	0	0	0	0	0
1343	CPI-SS027AFFC0E	NCR3_BAG6	simple:O14931	simple:P46379	ENSG00000237103	ENSG00000234651	FALSE	TRUE	FALSE	curated	FALSE	0	0	0	0	0	0	0	0.12	0.081	0.097	0.124	0.11	0.138	0.049	0	0	0	0	0	0	0	0	0	0	0	0	0	0	0	0	0	0	0	0	0	0	0	0
1344	CPI-SS027AFFC0E	NCR3_BAG6	simple:O14931	simple:P46379	ENSG00000237103	ENSG00000227761	FALSE	TRUE	FALSE	curated	FALSE	0	0	0	0	0	0	0	0.12	0.081	0.097	0.124	0.11	0.138	0.049	0	0	0	0	0	0	0	0	0	0	0	0	0	0	0	0	0	0	0	0	0	0	0	0
1345	CPI-SS027AFFC0E	NCR3_BAG6	simple:O14931	simple:P46379	ENSG00000237103	ENSG00000233348	FALSE	TRUE	FALSE	curated	FALSE	0	0	0	0	0	0	0	0.12	0.081	0.097	0.124	0.11	0.138	0.049	0	0	0	0	0	0	0	0	0	0	0	0	0	0	0	0	0	0	0	0	0	0	0	0
1346	CPI-SS0F94547B2	NCR3_NCR3LG1	simple:O14931	simple:Q68D85	ENSG00000204475	ENSG00000188211	FALSE	TRUE	FALSE	curated	FALSE	0	0	0	0	0	0	0	0.011	0.013	0.006	0.007	0.026	0.026	0.007	0	0	0	0	0	0	0	0	0	0	0	0	0	0	0	0	0	0	0	0	0	0	0	0
1347	CPI-SS0F94547B2	NCR3_NCR3LG1	simple:O14931	simple:Q68D85	ENSG00000236315	ENSG00000188211	FALSE	TRUE	FALSE	curated	FALSE	0	0	0	0	0	0	0	0.011	0.013	0.006	0.007	0.026	0.026	0.007	0	0	0	0	0	0	0	0	0	0	0	0	0	0	0	0	0	0	0	0	0	0	0	0
1348	CPI-SS0F94547B2	NCR3_NCR3LG1	simple:O14931	simple:Q68D85	ENSG00000206430	ENSG00000188211	FALSE	TRUE	FALSE	curated	FALSE	0	0	0	0	0	0	0	0.011	0.013	0.006	0.007	0.026	0.026	0.007	0	0	0	0	0	0	0	0	0	0	0	0	0	0	0	0	0	0	0	0	0	0	0	0
1349	CPI-SS0F94547B2	NCR3_NCR3LG1	simple:O14931	simple:Q68D85	ENSG00000236979	ENSG00000188211	FALSE	TRUE	FALSE	curated	FALSE	0	0	0	0	0	0	0	0.011	0.013	0.006	0.007	0.026	0.026	0.007	0	0	0	0	0	0	0	0	0	0	0	0	0	0	0	0	0	0	0	0	0	0	0	0
1350	CPI-SS0F94547B2	NCR3_NCR3LG1	simple:O14931	simple:Q68D85	ENSG00000237808	ENSG00000188211	FALSE	TRUE	FALSE	curated	FALSE	0	0	0	0	0	0	0	0.011	0.013	0.006	0.007	0.026	0.026	0.007	0	0	0	0	0	0	0	0	0	0	0	0	0	0	0	0	0	0	0	0	0	0	0	0
1351	CPI-SS0F94547B2	NCR3_NCR3LG1	simple:O14931	simple:Q68D85	ENSG00000223833	ENSG00000188211	FALSE	TRUE	FALSE	curated	FALSE	0	0	0	0	0	0	0	0.011	0.013	0.006	0.007	0.026	0.026	0.007	0	0	0	0	0	0	0	0	0	0	0	0	0	0	0	0	0	0	0	0	0	0	0	0
1352	CPI-SS0F94547B2	NCR3_NCR3LG1	simple:O14931	simple:Q68D85	ENSG00000225211	ENSG00000188211	FALSE	TRUE	FALSE	curated	FALSE	0	0	0	0	0	0	0	0.011	0.013	0.006	0.007	0.026	0.026	0.007	0	0	0	0	0	0	0	0	0	0	0	0	0	0	0	0	0	0	0	0	0	0	0	0
1353	CPI-SS0F94547B2	NCR3_NCR3LG1	simple:O14931	simple:Q68D85	ENSG00000237103	ENSG00000188211	FALSE	TRUE	FALSE	curated	FALSE	0	0	0	0	0	0	0	0.011	0.013	0.006	0.007	0.026	0.026	0.007	0	0	0	0	0	0	0	0	0	0	0	0	0	0	0	0	0	0	0	0	0	0	0	0
1354	CPI-SS06A999D25	PLD2_ARF1	simple:O14939	simple:P84077	ENSG00000129219	ENSG00000143761	FALSE	FALSE	FALSE	guidetopharmacology.org	FALSE	0.524	0.393	0.492	0.549	0.336	0.518	0.327	0.507	0.376	0.475	0.532	0.319	0.5	0.31	0.542	0.411	0.509	0.566	0.354	0.535	0.345	0.519	0.387	0.486	0.543	0.331	0.512	0.322	0.508	0.377	0.475	0.532	0.32	0.501	0.311	0.522	0.39	0.489
1355	CPI-SS0F3A089DE	SEMA3E_PLXND1	simple:O15041	simple:Q9Y4D7	ENSG00000170381	ENSG00000004399	TRUE	FALSE	TRUE	curated	FALSE	0	0	0	0	0	0	0	0	0	0	0	0	0	0	0.06	0.165	0.048	0.057	0.258	0.012	0.024	0	0	0	0	0	0	0	0.063	0.168	0.051	0.06	0.261	0.015	0.027	0	0	0
1356	CPI-SS044C72D0D	SEMA4A_PLXND1	simple:Q9H3S1	simple:Q9Y4D7	ENSG00000196189	ENSG00000004399	FALSE	FALSE	TRUE	curated	FALSE	0.085	0.191	0.073	0.083	0.283	0.037	0.05	0.173	0.278	0.161	0.17	0.371	0.125	0.137	0.077	0.182	0.065	0.074	0.275	0.029	0.041	0.076	0.181	0.063	0.073	0.273	0.027	0.04	0.24	0.345	0.228	0.237	0.438	0.192	0.204	0.114	0.219	0.101
1357	CPI-SS0BAB460FF	ANGPT2_TEK	simple:O15123	simple:Q02763	ENSG00000091879	ENSG00000120156	TRUE	FALSE	TRUE	curated	FALSE	0	0.006	0	0	0.181	0	0	0	0	0	0	0	0	0	0	0.008	0	0	0.183	0	0	0	0.006	0	0	0.18	0	0	0	0.048	0	0	0.223	0	0	0	0	0
1358	CPI-SS090FC28E1	EPHB6_EFNB2	simple:O15197	simple:P52799	ENSG00000106123	ENSG00000125266	TRUE	TRUE	TRUE	curated	FALSE	0.137	0.064	0.251	0.169	0.335	0.085	0.078	0.114	0.041	0.228	0.146	0.312	0.062	0.055	0.134	0.061	0.248	0.166	0.333	0.083	0.076	0.155	0.082	0.269	0.187	0.354	0.104	0.097	0.094	0.021	0.208	0.126	0.292	0.042	0.035	0.304	0.231	0.418
1359	CPI-SS090FC28E1	EPHB6_EFNB2	simple:O15197	simple:P52799	ENSG00000275482	ENSG00000125266	TRUE	TRUE	TRUE	curated	FALSE	0.137	0.064	0.251	0.169	0.335	0.085	0.078	0.114	0.041	0.228	0.146	0.312	0.062	0.055	0.134	0.061	0.248	0.166	0.333	0.083	0.076	0.155	0.082	0.269	0.187	0.354	0.104	0.097	0.094	0.021	0.208	0.126	0.292	0.042	0.035	0.304	0.231	0.418
1360	CPI-SS04124F4E1	EPO_EFNB2	simple:P01588	simple:P52799	ENSG00000130427	ENSG00000125266	TRUE	FALSE	TRUE	IMEx,IntAct	FALSE	0	0	0	0	0	0	0	0	0	0	0	0	0	0	0	0	0	0	0	0	0	0	0	0	0	0	0	0	0.086	0.012	0.199	0.118	0.284	0.034	0.027	0	0	0
1361	CPI-SS0B9E8C0DE	EPHB2_EFNB2	simple:P29323	simple:P52799	ENSG00000133216	ENSG00000125266	FALSE	TRUE	TRUE	curated	FALSE	0.193	0.12	0.307	0.225	0.392	0.142	0.135	0.118	0.045	0.232	0.15	0.317	0.067	0.06	0.162	0.089	0.276	0.194	0.361	0.111	0.104	0.165	0.092	0.279	0.197	0.363	0.113	0.106	0.093	0.02	0.207	0.126	0.292	0.042	0.035	0.277	0.204	0.391
1362	CPI-SS0DC4D593E	EPHB6_EFNB1	simple:O15197	simple:P98172	ENSG00000106123	ENSG00000090776	TRUE	TRUE	FALSE	curated	FALSE	0.284	0.088	0.363	0.306	0.118	0.23	0.091	0.261	0.066	0.34	0.284	0.095	0.207	0.068	0.282	0.086	0.361	0.304	0.115	0.227	0.089	0.302	0.107	0.381	0.325	0.136	0.248	0.109	0.241	0.046	0.32	0.263	0.075	0.187	0.048	0.452	0.256	0.531
1363	CPI-SS0DC4D593E	EPHB6_EFNB1	simple:O15197	simple:P98172	ENSG00000275482	ENSG00000090776	TRUE	TRUE	FALSE	curated	FALSE	0.284	0.088	0.363	0.306	0.118	0.23	0.091	0.261	0.066	0.34	0.284	0.095	0.207	0.068	0.282	0.086	0.361	0.304	0.115	0.227	0.089	0.302	0.107	0.381	0.325	0.136	0.248	0.109	0.241	0.046	0.32	0.263	0.075	0.187	0.048	0.452	0.256	0.531
1364	CPI-SS0111AAD26	EPHB2_EFNB1	simple:P29323	simple:P98172	ENSG00000133216	ENSG00000090776	FALSE	TRUE	FALSE	curated	FALSE	0.341	0.145	0.42	0.363	0.174	0.286	0.148	0.265	0.07	0.344	0.288	0.099	0.211	0.072	0.309	0.114	0.388	0.332	0.143	0.255	0.116	0.312	0.117	0.391	0.335	0.146	0.258	0.119	0.241	0.045	0.32	0.263	0.074	0.186	0.048	0.424	0.229	0.503
1365	CPI-SS0FF55B42C	EPHB3_EFNB1	simple:P54753	simple:P98172	ENSG00000182580	ENSG00000090776	FALSE	TRUE	FALSE	curated	FALSE	0.368	0.172	0.447	0.39	0.202	0.314	0.175	0.248	0.052	0.327	0.27	0.081	0.193	0.055	0.383	0.187	0.462	0.405	0.216	0.329	0.19	0.371	0.176	0.45	0.394	0.205	0.317	0.178	0.248	0.053	0.327	0.271	0.082	0.194	0.055	0.383	0.188	0.462
1366	CPI-SS0F21D6CA0	EPHB4_EFNB1	simple:P54760	simple:P98172	ENSG00000196411	ENSG00000090776	FALSE	TRUE	FALSE	curated	FALSE	0.302	0.107	0.381	0.324	0.136	0.248	0.109	0.239	0.043	0.318	0.261	0.073	0.185	0.046	0.279	0.084	0.358	0.302	0.113	0.225	0.086	0.3	0.105	0.379	0.323	0.134	0.246	0.107	0.333	0.138	0.412	0.355	0.167	0.279	0.14	0.263	0.067	0.342
1367	CPI-SS0470AF83E	EPHB1_EFNB1	simple:P54762	simple:P98172	ENSG00000154928	ENSG00000090776	FALSE	TRUE	FALSE	curated	FALSE	0	0	0	0	0	0	0	0	0	0	0	0	0	0	0	0	0	0	0	0	0	0	0	0	0	0	0	0	0.235	0.04	0.314	0.257	0.069	0.181	0.042	0	0	0
1368	CPI-SS00046DCF3	EPHA4_EFNB1	simple:P54764	simple:P98172	ENSG00000116106	ENSG00000090776	FALSE	TRUE	FALSE	curated	FALSE	0.385	0.189	0.464	0.407	0.218	0.33	0.192	0.263	0.067	0.342	0.285	0.096	0.209	0.07	0.372	0.177	0.451	0.395	0.206	0.318	0.179	0.391	0.196	0.47	0.414	0.225	0.337	0.198	0.358	0.162	0.437	0.38	0.192	0.304	0.165	0.584	0.388	0.663
1369	CPI-SS08718E4FB	EPHB6_EFNB3	simple:O15197	simple:Q15768	ENSG00000106123	ENSG00000108947	TRUE	TRUE	TRUE	curated	FALSE	0	0.053	0	0.052	0.055	0	0.053	0	0.03	0	0.029	0.032	0	0.03	0	0.051	0	0.05	0.053	0	0.051	0	0.072	0	0.071	0.073	0	0.072	0	0.01	0	0.009	0.012	0	0.01	0	0.221	0
1370	CPI-SS08718E4FB	EPHB6_EFNB3	simple:O15197	simple:Q15768	ENSG00000275482	ENSG00000108947	TRUE	TRUE	TRUE	curated	FALSE	0	0.053	0	0.052	0.055	0	0.053	0	0.03	0	0.029	0.032	0	0.03	0	0.051	0	0.05	0.053	0	0.051	0	0.072	0	0.071	0.073	0	0.072	0	0.01	0	0.009	0.012	0	0.01	0	0.221	0
1371	CPI-SS0DA366C78	EPHB2_EFNB3	simple:P29323	simple:Q15768	ENSG00000133216	ENSG00000108947	FALSE	TRUE	TRUE	curated	FALSE	0	0.11	0	0.109	0.111	0	0.11	0	0.035	0	0.034	0.036	0	0.035	0	0.079	0	0.077	0.08	0	0.078	0	0.082	0	0.08	0.083	0	0.081	0	0.01	0	0.009	0.012	0	0.01	0	0.193	0
1372	CPI-SS0A5B945E3	EPHB3_EFNB3	simple:P54753	simple:Q15768	ENSG00000182580	ENSG00000108947	FALSE	TRUE	TRUE	curated	FALSE	0	0.137	0	0.136	0.139	0	0.137	0	0.017	0	0.016	0.018	0	0.017	0	0.152	0	0.151	0.154	0	0.152	0	0.14	0	0.139	0.142	0	0.14	0	0.017	0	0.016	0.019	0	0.017	0	0.153	0
1373	CPI-SS0865716E5	EPHB4_EFNB3	simple:P54760	simple:Q15768	ENSG00000196411	ENSG00000108947	FALSE	TRUE	TRUE	curated	FALSE	0	0.071	0	0.07	0.073	0	0.071	0	0.008	0	0.007	0.01	0	0.008	0	0.049	0	0.047	0.05	0	0.048	0	0.07	0	0.069	0.071	0	0.07	0	0.102	0	0.101	0.104	0	0.102	0	0.032	0
1374	CPI-SS0D41C7AF5	EPHB1_EFNB3	simple:P54762	simple:Q15768	ENSG00000154928	ENSG00000108947	FALSE	TRUE	TRUE	curated	FALSE	0	0	0	0	0	0	0	0	0	0	0	0	0	0	0	0	0	0	0	0	0	0	0	0	0	0	0	0	0	0.004	0	0.003	0.006	0	0.004	0	0	0
1375	CPI-SS07CA5A6F1	EPHA4_EFNB3	simple:P54764	simple:Q15768	ENSG00000116106	ENSG00000108947	FALSE	TRUE	TRUE	curated	FALSE	0	0.154	0	0.153	0.156	0	0.154	0	0.032	0	0.031	0.034	0	0.032	0	0.142	0	0.14	0.143	0	0.141	0	0.161	0	0.16	0.162	0	0.16	0	0.127	0	0.126	0.129	0	0.127	0	0.353	0
1376	CPI-SS087A17AD6	EPO_EPOR	simple:P01588	simple:P19235	ENSG00000130427	ENSG00000187266	TRUE	FALSE	TRUE	curated	FALSE	0	0	0	0	0	0	0	0	0	0	0	0	0	0	0	0	0	0	0	0	0	0	0	0	0	0	0	0	0.009	0.002	0.011	0.027	0.008	0	0.013	0	0	0
1377	CPI-SS0A0DE9CD6	EPO_EPHB4	simple:P01588	simple:P54760	ENSG00000130427	ENSG00000196411	TRUE	FALSE	TRUE	IMEx,InnateDB-All,IntAct	FALSE	0	0	0	0	0	0	0	0	0	0	0	0	0	0	0	0	0	0	0	0	0	0	0	0	0	0	0	0	0.07	0.006	0.047	0.068	0.101	0.03	0.005	0	0	0
1378	CPI-SS08D0F9109	EFNB2_EPHB4	simple:P52799	simple:P54760	ENSG00000125266	ENSG00000196411	FALSE	TRUE	TRUE	curated	FALSE	0.155	0.092	0.132	0.153	0.186	0.116	0.09	0.082	0.018	0.059	0.08	0.113	0.042	0.017	0.269	0.206	0.246	0.267	0.3	0.23	0.204	0.187	0.124	0.164	0.185	0.218	0.148	0.122	0.353	0.29	0.33	0.352	0.384	0.314	0.289	0.103	0.04	0.08
1379	CPI-SS0586F2596	EPHB2_EFNA5	simple:P29323	simple:P52803	ENSG00000133216	ENSG00000184349	FALSE	TRUE	FALSE	curated	FALSE	0.119	0.116	0.127	0.128	0.115	0.115	0.111	0.044	0.041	0.052	0.053	0.04	0.04	0.036	0.088	0.085	0.096	0.097	0.084	0.084	0.08	0.091	0.088	0.099	0.1	0.087	0.087	0.083	0.019	0.016	0.027	0.028	0.015	0.015	0.011	0.203	0.2	0.211
1380	CPI-SS03A2EFDD5	EPHA1_EFNA5	simple:P21709	simple:P52803	ENSG00000146904	ENSG00000184349	FALSE	TRUE	FALSE	curated	FALSE	0.088	0.085	0.096	0.096	0.084	0.084	0.08	0.028	0.025	0.036	0.036	0.024	0.024	0.02	0.082	0.078	0.089	0.09	0.078	0.078	0.073	0.084	0.081	0.092	0.093	0.08	0.08	0.076	0.019	0.016	0.026	0.027	0.015	0.015	0.01	0.13	0.127	0.138
1381	CPI-SS03A2EFDD5	EPHA1_EFNA5	simple:P21709	simple:P52803	ENSG00000284816	ENSG00000184349	FALSE	TRUE	FALSE	curated	FALSE	0.088	0.085	0.096	0.096	0.084	0.084	0.08	0.028	0.025	0.036	0.036	0.024	0.024	0.02	0.082	0.078	0.089	0.09	0.078	0.078	0.073	0.084	0.081	0.092	0.093	0.08	0.08	0.076	0.019	0.016	0.026	0.027	0.015	0.015	0.01	0.13	0.127	0.138
1382	CPI-SS02AFCED82	EPHA2_EFNA5	simple:P29317	simple:P52803	ENSG00000142627	ENSG00000184349	FALSE	TRUE	FALSE	curated	FALSE	0.23	0.227	0.238	0.238	0.226	0.226	0.222	0.059	0.056	0.067	0.068	0.055	0.055	0.051	0.463	0.46	0.471	0.472	0.459	0.459	0.455	0.295	0.292	0.303	0.304	0.291	0.291	0.287	0.125	0.122	0.133	0.134	0.122	0.121	0.117	0.218	0.215	0.226
1383	CPI-SS0BEAB521F	EPHA3_EFNA5	simple:P29320	simple:P52803	ENSG00000044524	ENSG00000184349	TRUE	TRUE	FALSE	curated	FALSE	0	0	0	0	0	0	0	0	0	0	0	0	0	0	0	0	0	0	0	0	0	0	0	0	0	0	0	0	0.014	0.011	0.022	0.023	0.01	0.01	0.006	0	0	0
1384	CPI-SS082ABF1EA	EFNB2_EPHB3	simple:P52799	simple:P54753	ENSG00000125266	ENSG00000182580	FALSE	TRUE	TRUE	curated	FALSE	0.221	0.1	0.236	0.224	0.101	0.236	0.099	0.147	0.027	0.162	0.151	0.028	0.163	0.026	0.335	0.214	0.349	0.338	0.215	0.35	0.213	0.253	0.132	0.268	0.256	0.133	0.268	0.131	0.419	0.299	0.434	0.422	0.299	0.434	0.298	0.169	0.049	0.184
1385	CPI-SS0BFD8E056	EFNB2_EPHB1	simple:P52799	simple:P54762	ENSG00000125266	ENSG00000154928	FALSE	TRUE	TRUE	curated	FALSE	0	0	0	0	0.088	0	0.086	0	0	0	0	0.015	0	0.013	0	0	0	0	0.202	0	0.2	0	0	0	0	0.12	0	0.118	0	0	0	0	0.286	0	0.285	0	0	0
1386	CPI-SS01A8F745A	EPHA1_EFNA3	simple:P21709	simple:P52797	ENSG00000146904	ENSG00000143590	FALSE	TRUE	FALSE	curated	FALSE	0.194	0.084	0.179	0.159	0.093	0.196	0.083	0.134	0.024	0.119	0.099	0.033	0.136	0.023	0.188	0.078	0.173	0.153	0.087	0.19	0.077	0.19	0.081	0.176	0.155	0.09	0.192	0.08	0.125	0.015	0.11	0.09	0.024	0.127	0.014	0.236	0.127	0.221
1387	CPI-SS01A8F745A	EPHA1_EFNA3	simple:P21709	simple:P52797	ENSG00000284816	ENSG00000143590	FALSE	TRUE	FALSE	curated	FALSE	0.194	0.084	0.179	0.159	0.093	0.196	0.083	0.134	0.024	0.119	0.099	0.033	0.136	0.023	0.188	0.078	0.173	0.153	0.087	0.19	0.077	0.19	0.081	0.176	0.155	0.09	0.192	0.08	0.125	0.015	0.11	0.09	0.024	0.127	0.014	0.236	0.127	0.221
1388	CPI-SS07BECB892	EPHA2_EFNA3	simple:P29317	simple:P52797	ENSG00000142627	ENSG00000143590	FALSE	TRUE	FALSE	curated	FALSE	0.336	0.226	0.321	0.301	0.235	0.338	0.225	0.165	0.056	0.151	0.13	0.065	0.167	0.055	0.569	0.459	0.554	0.534	0.468	0.571	0.458	0.401	0.291	0.386	0.366	0.3	0.403	0.29	0.231	0.122	0.217	0.197	0.131	0.234	0.121	0.324	0.215	0.309
1389	CPI-SS0AB0604B5	EPHA3_EFNA3	simple:P29320	simple:P52797	ENSG00000044524	ENSG00000143590	TRUE	TRUE	FALSE	curated	FALSE	0	0	0	0	0	0	0	0	0	0	0	0	0	0	0	0	0	0	0	0	0	0	0	0	0	0	0	0	0.12	0.01	0.105	0.085	0.019	0.122	0.009	0	0	0
1390	CPI-SS05E6D620E	EPHA1_EFNA4	simple:P21709	simple:P52798	ENSG00000146904	ENSG00000243364	TRUE	TRUE	FALSE	curated	FALSE	0.132	0.09	0.138	0.132	0.085	0.248	0.088	0.072	0.03	0.078	0.072	0.025	0.188	0.028	0.126	0.083	0.131	0.126	0.079	0.241	0.081	0.129	0.086	0.134	0.128	0.081	0.244	0.084	0.063	0.02	0.068	0.063	0.016	0.178	0.018	0.175	0.132	0.18
1391	CPI-SS05E6D620E	EPHA1_EFNA4	simple:P21709	simple:P52798	ENSG00000284816	ENSG00000243364	TRUE	TRUE	FALSE	curated	FALSE	0.132	0.09	0.138	0.132	0.085	0.248	0.088	0.072	0.03	0.078	0.072	0.025	0.188	0.028	0.126	0.083	0.131	0.126	0.079	0.241	0.081	0.129	0.086	0.134	0.128	0.081	0.244	0.084	0.063	0.02	0.068	0.063	0.016	0.178	0.018	0.175	0.132	0.18
1392	CPI-SS09F973C1A	EPHA2_EFNA4	simple:P29317	simple:P52798	ENSG00000142627	ENSG00000243364	TRUE	TRUE	FALSE	curated	FALSE	0.274	0.231	0.28	0.274	0.227	0.389	0.229	0.104	0.061	0.109	0.103	0.056	0.219	0.059	0.507	0.465	0.513	0.507	0.46	0.623	0.463	0.34	0.297	0.345	0.339	0.292	0.455	0.295	0.17	0.127	0.175	0.169	0.123	0.285	0.125	0.263	0.22	0.268
1393	CPI-SS041888D39	EPHA3_EFNA4	simple:P29320	simple:P52798	ENSG00000044524	ENSG00000243364	TRUE	TRUE	FALSE	curated	FALSE	0	0	0	0	0	0	0	0	0	0	0	0	0	0	0	0	0	0	0	0	0	0	0	0	0	0	0	0	0.059	0.016	0.064	0.058	0.011	0.174	0.014	0	0	0
1394	CPI-SS04C396C5D	VGF_NTRK1	simple:O15240	simple:P04629	ENSG00000128564	ENSG00000198400	TRUE	FALSE	TRUE	InnateDB-All	FALSE	0	0	0	0	0	0	0	0	0	0	0	0	0	0	0	0	0	0	0	0	0.016	0	0	0	0	0	0	0.016	0	0	0	0	0	0	0.017	0	0	0
1395	CPI-SS052127A00	NGF_NTRK1	simple:P01138	simple:P04629	ENSG00000134259	ENSG00000198400	TRUE	FALSE	TRUE	curated	FALSE	0	0	0	0	0	0	0	0	0	0	0	0	0	0	0	0	0	0	0	0	0	0	0	0	0	0	0	0	0	0	0	0	0	0	0.015	0	0	0
1396	CPI-SS0EDD4928A	NGF_NGFR	simple:P01138	simple:P08138	ENSG00000134259	ENSG00000064300	TRUE	FALSE	TRUE	curated	FALSE	0	0	0	0	0	0	0	0	0	0	0	0	0	0	0	0	0	0	0	0	0	0	0	0	0	0	0	0	0.008	0.004	0.01	0.002	0.003	0	0.002	0	0	0
1397	CPI-SS0AB647854	GPR37_PSAP	simple:O15354	simple:P07602	ENSG00000170775	ENSG00000197746	TRUE	TRUE	FALSE	guidetopharmacology.org	FALSE	0.804	1.229	0.75	0.797	0.407	0.834	0.264	0.778	1.204	0.724	0.772	0.382	0.808	0.239	0.814	1.239	0.76	0.807	0.418	0.844	0.274	0.803	1.229	0.749	0.796	0.407	0.833	0.264	0.779	1.205	0.725	0.772	0.383	0.809	0.24	0.812	1.237	0.758
1398	CPI-SS082900482	GPR37L1_PSAP	simple:O60883	simple:P07602	ENSG00000170075	ENSG00000197746	TRUE	TRUE	FALSE	guidetopharmacology.org	FALSE	0	0	0	0	0	0	0	0	0	0	0	0	0	0	0.776	1.202	0.722	0.77	0.38	0.806	0.237	0.775	1.201	0.721	0.768	0.379	0.805	0.236	0.775	1.201	0.721	0.769	0.379	0.805	0.236	0	0	0
1399	CPI-SS0A915097A	GRIN2D_IL16	simple:O15399	simple:Q14005	ENSG00000105464	ENSG00000172349	TRUE	TRUE	FALSE	I2D	FALSE	0.066	0.114	0.063	0.063	0.071	0	0.158	0.025	0.073	0.022	0.023	0.03	0	0.117	0.066	0.114	0.063	0.064	0.071	0	0.158	0.062	0.11	0.059	0.06	0.067	0	0.154	0.012	0.06	0.009	0.01	0.017	0	0.104	0.031	0.078	0.028
1400	CPI-SS070B0E458	GRIN2A_IL16	simple:Q12879	simple:Q14005	ENSG00000183454	ENSG00000172349	TRUE	TRUE	FALSE	I2D	FALSE	0	0	0	0	0	0	0	0	0	0	0	0	0	0	0	0	0	0	0	0	0	0	0	0	0	0	0	0	0.004	0.052	0.001	0.002	0.009	0	0.096	0	0	0
1401	CPI-SS068C129D6	CSF1_SIRPA	simple:P09603	simple:P78324	ENSG00000184371	ENSG00000198053	TRUE	FALSE	TRUE	I2D	FALSE	0.033	0.294	0.032	0.035	0.061	0	0.036	0.057	0.318	0.057	0.059	0.085	0	0.06	0.016	0.277	0.015	0.017	0.044	0	0.019	0.026	0.287	0.025	0.027	0.054	0	0.029	0.064	0.325	0.063	0.066	0.092	0	0.067	0.01	0.27	0.009
1402	CPI-SS086615F9B	CSF1_CELSR3	simple:P09603	simple:Q9NYQ7	ENSG00000184371	ENSG00000008300	TRUE	FALSE	TRUE	I2D	FALSE	0.039	0	0.032	0.036	0.031	0.053	0.036	0.063	0	0.056	0.06	0.055	0.078	0.06	0.022	0	0.015	0.019	0.014	0.036	0.019	0.032	0	0.025	0.029	0.024	0.046	0.029	0.07	0	0.063	0.067	0.062	0.084	0.067	0.016	0	0.009
1403	CPI-SS04861AD1A	FGFR4_SCGB3A1	simple:P22455	simple:Q96QR1	ENSG00000160867	ENSG00000161055	TRUE	TRUE	FALSE	IMEx,InnateDB-All,MINT	FALSE	0.015	0.006	0.013	0.009	0.023	0.018	0.002	0	0	0	0	0	0	0	0.016	0.007	0.014	0.01	0.024	0.019	0.003	0.015	0.007	0.013	0.01	0.023	0.018	0.003	0.014	0.006	0.012	0.009	0.022	0.017	0.001	0.022	0.014	0.02
1404	CPI-SS055B305F1	CEACAM1_CD209	simple:P13688	simple:Q9NNX6	ENSG00000079385	ENSG00000090659	TRUE	FALSE	TRUE	curated	FALSE	0	0.295	0	0	0.194	0	0	0	0.148	0	0	0.047	0	0	0	0.534	0	0	0.433	0	0	0	0.287	0	0	0.187	0	0	0	0.163	0	0	0.062	0	0	0	0.27	0
1405	CPI-SS0A2949959	ICAM3_CD209	simple:P32942	simple:Q9NNX6	ENSG00000076662	ENSG00000090659	TRUE	FALSE	TRUE	curated	FALSE	0	0.113	0	0	0.013	0	0	0	0.139	0	0	0.038	0	0	0	0.105	0	0	0.004	0	0	0	0.107	0	0	0.007	0	0	0	0.132	0	0	0.031	0	0	0	0.113	0
1406	CPI-SS0A2D7895C	CEACAM1_CEACAM6	simple:P13688	simple:P40199	ENSG00000079385	ENSG00000086548	TRUE	FALSE	FALSE	curated	FALSE	0.397	0.251	0.476	0.402	0.211	0.531	0.226	0.25	0.104	0.329	0.255	0.064	0.384	0.079	0.636	0.49	0.715	0.641	0.45	0.77	0.465	0.389	0.243	0.469	0.395	0.204	0.524	0.219	0.265	0.119	0.344	0.27	0.08	0.399	0.094	0.372	0.226	0.451
1407	CPI-SS0322747C2	CEACAM5_CEACAM6	simple:P06731	simple:P40199	ENSG00000105388	ENSG00000086548	FALSE	FALSE	FALSE	curated	FALSE	0.467	0.321	0.547	0.473	0.282	0.602	0.297	0.263	0.117	0.342	0.268	0.077	0.397	0.092	0.659	0.513	0.738	0.664	0.473	0.793	0.488	0.402	0.256	0.482	0.408	0.217	0.537	0.232	0.228	0.082	0.308	0.234	0.043	0.363	0.058	0.683	0.537	0.763
1408	CPI-SS001BF66E8	CEACAM6_CEACAM6	simple:P40199	simple:P40199	ENSG00000086548	ENSG00000086548	FALSE	FALSE	FALSE	curated	FALSE	0.406	0.26	0.485	0.411	0.22	0.54	0.235	0.26	0.114	0.339	0.265	0.074	0.394	0.089	0.485	0.339	0.565	0.491	0.3	0.62	0.315	0.411	0.265	0.491	0.416	0.226	0.546	0.241	0.22	0.074	0.3	0.226	0.035	0.355	0.05	0.54	0.394	0.62
1409	CPI-SS042EB8C7A	TBXA2R_GHRL	simple:P21731	simple:Q9UBU3	ENSG00000006638	ENSG00000157017	TRUE	TRUE	FALSE	InnateDB-All	FALSE	0	0	0	0	0	0	0	0	0	0	0	0	0	0	0	0	0	0.007	0.007	0	0.008	0	0	0	0.005	0.005	0	0.006	0	0	0	0.017	0.018	0	0.019	0	0	0
1410	CPI-SS043E0F61D	PTGER3_GHRL	simple:P43115	simple:Q9UBU3	ENSG00000050628	ENSG00000157017	TRUE	TRUE	FALSE	InnateDB-All	FALSE	0	0	0	0	0	0	0	0	0	0	0	0	0	0	0	0	0	0	0	0	0	0	0	0	0.001	0.002	0	0.003	0	0	0	0.003	0.004	0	0.005	0	0	0
1411	CPI-SS05D406038	PTGIR_GHRL	simple:P43119	simple:Q9UBU3	ENSG00000160013	ENSG00000157017	TRUE	TRUE	FALSE	InnateDB-All	FALSE	0	0	0	0	0	0	0	0	0	0	0.018	0.018	0	0.019	0	0	0	0.005	0.006	0	0.007	0	0	0	0	0	0	0	0	0	0	0.001	0.002	0	0.003	0	0	0
1412	CPI-SS085C150CE	ACE2_GHRL	simple:Q9BYF1	simple:Q9UBU3	ENSG00000130234	ENSG00000157017	TRUE	TRUE	FALSE	I2D	FALSE	0	0	0	0.026	0.026	0	0.027	0	0	0	0.003	0.003	0	0.004	0	0	0	0.02	0.021	0	0.022	0	0	0	0.032	0.032	0	0.033	0	0	0	0.003	0.004	0	0.005	0	0	0
1413	CPI-SS079DDF890	TNFSF12_TNFRSF25	simple:O43508	simple:Q93038	ENSG00000239697	ENSG00000215788	TRUE	FALSE	TRUE	I2D	FALSE	0.058	0.013	0.092	0.064	0.043	0.065	0.085	0.223	0.177	0.257	0.228	0.207	0.229	0.249	0.067	0.022	0.101	0.073	0.052	0.074	0.094	0.063	0.018	0.097	0.068	0.048	0.069	0.089	0.121	0.076	0.155	0.126	0.106	0.127	0.147	0	0	0
1414	CPI-SS0B0CF0EDF	TNFSF15_TNFRSF25	simple:O95150	simple:Q93038	ENSG00000181634	ENSG00000215788	TRUE	FALSE	TRUE	guidetopharmacology.org	FALSE	0.058	0.013	0.092	0.063	0.043	0.064	0.084	0.079	0.034	0.113	0.084	0.064	0.085	0.105	0.057	0.012	0.091	0.062	0.042	0.063	0.083	0.06	0.015	0.094	0.065	0.045	0.066	0.086	0.056	0.011	0.09	0.061	0.041	0.062	0.083	0	0	0
1415	CPI-SS02EF3E1BA	TNFSF12_TNFRSF12A	simple:O43508	simple:Q9NP84	ENSG00000239697	ENSG00000006327	TRUE	FALSE	TRUE	curated	FALSE	0.254	0.057	0.432	0.312	0.045	0.07	0.067	0.418	0.221	0.596	0.476	0.209	0.234	0.231	0.263	0.065	0.441	0.32	0.054	0.079	0.075	0.258	0.061	0.437	0.316	0.05	0.074	0.071	0.316	0.119	0.495	0.374	0.108	0.132	0.129	0	0	0
1416	CPI-SS08A819670	CD70_GPRC5B	simple:P32970	simple:Q9NZH0	ENSG00000125726	ENSG00000167191	TRUE	FALSE	TRUE	InnateDB-All	FALSE	0.03	0.017	0.023	0.02	0.165	0	0.019	0.027	0.014	0.02	0.017	0.162	0	0.016	0.023	0.009	0.015	0.013	0.157	0	0.011	0.039	0.025	0.031	0.029	0.173	0	0.027	0.017	0.003	0.009	0.007	0.151	0	0.005	0.021	0.008	0.014
1417	CPI-SS0B9B3870A	VEGFA_FLT1	simple:P15692	simple:P17948	ENSG00000112715	ENSG00000102755	TRUE	FALSE	TRUE	curated	FALSE	0	0.43	0	0	0.863	0	0.425	0	0.413	0	0	0.846	0	0.408	0	0.813	0	0	1.245	0	0.808	0	0.515	0	0	0.947	0	0.51	0	0.135	0	0	0.567	0	0.13	0	0.346	0
1418	CPI-SS02371A6D6	VEGFA_EPHB2	simple:P15692	simple:P29323	ENSG00000112715	ENSG00000133216	TRUE	FALSE	TRUE	I2D	FALSE	0.53	0.455	0.499	0.502	0.43	0.614	0.432	0.513	0.438	0.482	0.485	0.413	0.597	0.415	0.912	0.837	0.881	0.884	0.812	0.996	0.815	0.614	0.539	0.583	0.586	0.515	0.698	0.517	0.235	0.159	0.203	0.206	0.135	0.318	0.137	0.446	0.371	0.414
1419	CPI-SS082AD7B6A	FZD6_WNT5A	simple:O60353	simple:P41221	ENSG00000164930	ENSG00000114251	TRUE	TRUE	FALSE	curated	FALSE	0.503	0.538	0.484	0.49	0.47	0.559	0.467	0.106	0.141	0.087	0.093	0.073	0.162	0.07	0.366	0.401	0.347	0.353	0.333	0.422	0.33	0.442	0.477	0.424	0.429	0.41	0.498	0.407	0.213	0.248	0.194	0.2	0.18	0.269	0.177	0.616	0.651	0.598
1420	CPI-SC0FDB4B6D9	GDF9_TGFR_BMPR2	simple:O60383	complex:TGFR_BMPR2	ENSG00000164404		TRUE	FALSE	TRUE	curated	FALSE	0	0	0	0	0	0	0	0.077	0.117	0.106	0.111	0.041	0.064	0.051	0.074	0.114	0.102	0.107	0.038	0.061	0.048	0	0	0	0	0	0	0	0.08	0.119	0.108	0.113	0.044	0.066	0.054	0	0	0
1421	CPI-SS02B567BC7	PLXNC1_SEMA7A	simple:O60486	simple:O75326	ENSG00000136040	ENSG00000138623	FALSE	TRUE	FALSE	curated	FALSE	0	0.015	0.015	0.009	0.011	0	0.048	0	0.187	0.187	0.18	0.182	0	0.22	0	0	0	0	0	0	0	0	0.014	0.014	0.008	0.009	0	0.047	0	0.018	0.018	0.012	0.014	0	0.051	0	0	0
1422	CPI-SS070C51D94	FZD7_WNT3	simple:O75084	simple:P56703	ENSG00000155760	ENSG00000108379	TRUE	TRUE	FALSE	curated	FALSE	0.01	0	0.014	0.017	0.009	0.033	0.008	0.017	0	0.021	0.024	0.016	0.04	0.015	0.012	0	0.015	0.019	0.011	0.035	0.009	0.01	0	0.014	0.018	0.009	0.033	0.008	0.031	0	0.034	0.038	0.029	0.053	0.028	0	0	0
1423	CPI-SS070C51D94	FZD7_WNT3	simple:O75084	simple:P56703	ENSG00000155760	ENSG00000277641	TRUE	TRUE	FALSE	curated	FALSE	0.01	0	0.014	0.017	0.009	0.033	0.008	0.017	0	0.021	0.024	0.016	0.04	0.015	0.012	0	0.015	0.019	0.011	0.035	0.009	0.01	0	0.014	0.018	0.009	0.033	0.008	0.031	0	0.034	0.038	0.029	0.053	0.028	0	0	0
1424	CPI-SS070C51D94	FZD7_WNT3	simple:O75084	simple:P56703	ENSG00000155760	ENSG00000277626	TRUE	TRUE	FALSE	curated	FALSE	0.01	0	0.014	0.017	0.009	0.033	0.008	0.017	0	0.021	0.024	0.016	0.04	0.015	0.012	0	0.015	0.019	0.011	0.035	0.009	0.01	0	0.014	0.018	0.009	0.033	0.008	0.031	0	0.034	0.038	0.029	0.053	0.028	0	0	0
1425	CPI-SS0A4EE6FE1	LRP5_FAM3B	simple:O75197	simple:P58499	ENSG00000162337	ENSG00000183844	TRUE	TRUE	FALSE	InnateDB-All	FALSE	0.036	0.036	0.04	0.038	0.035	0.051	0	0.008	0.009	0.013	0.01	0.008	0.024	0	0.04	0.041	0.044	0.042	0.039	0.055	0	0.036	0.037	0.041	0.038	0.036	0.052	0	0.089	0.089	0.093	0.091	0.088	0.104	0	0.054	0.055	0.059
1426	CPI-SS0A874F65F	LGR4_RSPO3	simple:Q9BXB1	simple:Q9BXY4	ENSG00000205213	ENSG00000146374	TRUE	TRUE	FALSE	guidetopharmacology.org	FALSE	0.088	0.081	0.074	0.095	0.083	0.545	0.079	0.044	0.036	0.029	0.05	0.038	0.5	0.034	0.066	0.058	0.052	0.072	0.061	0.522	0.056	0.079	0.071	0.064	0.085	0.074	0.535	0.069	0.031	0.023	0.017	0.038	0.026	0.487	0.021	0.108	0.1	0.093
1427	CPI-SS05B1FA8A8	LRP6_CKLF	simple:O75581	simple:Q9UBR5	ENSG00000070018	ENSG00000217555	TRUE	TRUE	FALSE	IMEx,IntAct	FALSE	0.257	0.469	0.236	0.284	0.133	0.315	0.676	0.236	0.449	0.216	0.263	0.113	0.294	0.656	0.263	0.475	0.242	0.29	0.139	0.321	0.682	0.253	0.465	0.232	0.28	0.129	0.31	0.672	0.34	0.552	0.319	0.367	0.216	0.398	0.759	0.294	0.507	0.274
1428	CPI-SS05B1FA8A8	LRP6_CKLF	simple:O75581	simple:Q9UBR5	ENSG00000281324	ENSG00000217555	TRUE	TRUE	FALSE	IMEx,IntAct	FALSE	0.257	0.469	0.236	0.284	0.133	0.315	0.676	0.236	0.449	0.216	0.263	0.113	0.294	0.656	0.263	0.475	0.242	0.29	0.139	0.321	0.682	0.253	0.465	0.232	0.28	0.129	0.31	0.672	0.34	0.552	0.319	0.367	0.216	0.398	0.759	0.294	0.507	0.274
1429	CPI-SS05162C56B	NTF3_NTRK3	simple:P20783	simple:Q16288	ENSG00000185652	ENSG00000140538	TRUE	FALSE	TRUE	curated	FALSE	0	0	0	0	0	0	0	0	0	0	0	0	0	0	0	0.009	0	0	0.006	0	0.005	0	0.006	0	0	0.003	0	0.003	0	0.008	0	0	0.004	0	0.004	0	0	0
1430	CPI-SS065F7DA2A	COPA_P2RY6	simple:P53621	simple:Q15077	ENSG00000122218	ENSG00000171631	TRUE	FALSE	TRUE	IMEx,IntAct	FALSE	0.249	0.296	0.247	0.241	0.191	0.244	0.184	0.211	0.258	0.209	0.202	0.153	0.206	0.146	0.249	0.295	0.246	0.24	0.19	0.244	0.183	0.275	0.321	0.272	0.266	0.216	0.27	0.209	0.226	0.273	0.223	0.217	0.167	0.221	0.161	0.233	0.28	0.231
1431	CPI-SS09A3FA737	NAMPT_P2RY6	simple:P43490	simple:Q15077	ENSG00000105835	ENSG00000171631	TRUE	FALSE	TRUE	IMEx,IntAct	FALSE	0.404	0.451	0.402	0.396	0.346	0.4	0.339	0.746	0.793	0.743	0.737	0.687	0.741	0.681	0.553	0.6	0.551	0.545	0.495	0.549	0.488	0.493	0.54	0.491	0.484	0.435	0.488	0.428	0.631	0.678	0.629	0.623	0.573	0.627	0.566	0.352	0.399	0.35
1432	CPI-SS03E48EFEA	C3_C3AR1	simple:P01024	simple:Q16581	ENSG00000125730	ENSG00000171860	TRUE	FALSE	TRUE	guidetopharmacology.org	FALSE	0	0.4	0	0.045	0.045	0	0.064	0	0.508	0	0.153	0.153	0	0.173	0	0.414	0	0.059	0.059	0	0.078	0	0.41	0	0.055	0.055	0	0.074	0	0.371	0	0.017	0.016	0	0.036	0	0.364	0
1433	CPI-SS03E273233	ADORA2A_ENTPD1	simple:P29274	simple:P49961	ENSG00000128271	ENSG00000138185	FALSE	TRUE	FALSE	curated	FALSE	0	0	0	0	0	0	0	0	0	0	0	0	0	0	0	0	0	0	0	0	0	0	0	0	0	0	0	0	0.001	0.197	0.001	0.003	0.225	0	0.18	0	0	0
1434	CPI-SS0FF6CFDCA	ADORA3_ENTPD1	simple:P0DMS8	simple:P49961	ENSG00000282608	ENSG00000138185	FALSE	TRUE	FALSE	curated	FALSE	0	0	0	0	0	0	0	0.09	0.287	0.09	0.092	0.315	0	0.27	0	0	0	0	0	0	0	0.002	0.198	0.002	0.004	0.226	0	0.181	0.001	0.197	0.001	0.003	0.225	0	0.18	0	0	0
1435	CPI-SS079728E8B	ADORA2B_ENTPD1	simple:P29275	simple:P49961	ENSG00000170425	ENSG00000138185	FALSE	TRUE	FALSE	curated	FALSE	0.047	0.243	0.047	0.049	0.271	0	0.226	0.024	0.221	0.024	0.026	0.249	0	0.204	0.056	0.253	0.056	0.058	0.28	0	0.236	0.072	0.269	0.072	0.074	0.297	0	0.252	0.005	0.201	0.004	0.006	0.229	0	0.184	0.04	0.236	0.04
1436	CPI-SS03E7587E4	ADORA1_ENTPD1	simple:P30542	simple:P49961	ENSG00000163485	ENSG00000138185	FALSE	TRUE	FALSE	curated	FALSE	0	0	0	0	0	0	0	0	0	0	0	0	0	0	0	0	0	0	0	0	0	0	0	0	0	0	0	0	0.001	0.197	0.001	0.003	0.225	0	0.18	0	0	0
1437	CPI-SS05996C8FD	AGT_AGTR1	simple:P01019	simple:P30556	ENSG00000135744	ENSG00000144891	TRUE	FALSE	TRUE	guidetopharmacology.org	FALSE	0	0	0	0	0	0	0	0	0	0	0	0	0	0	0	0	0	0	0	0	0	0	0	0	0	0	0	0	0	0	0	0	0.001	0	0	0	0	0
1438	CPI-SS00581282E	C5_C5AR1	simple:P01031	simple:P21730	ENSG00000106804	ENSG00000197405	TRUE	FALSE	TRUE	guidetopharmacology.org	FALSE	0.034	0.295	0.028	0.028	0.027	0.036	0.017	0.035	0.296	0.029	0.029	0.028	0.037	0.018	0.028	0.289	0.022	0.022	0.021	0.03	0.011	0.037	0.298	0.03	0.031	0.03	0.039	0.02	0.025	0.286	0.019	0.019	0.018	0.027	0.008	0.043	0.303	0.036
1439	CPI-SS0A7E3A1AF	C5_C5AR2	simple:P01031	simple:Q9P296	ENSG00000106804	ENSG00000134830	TRUE	FALSE	TRUE	guidetopharmacology.org	FALSE	0.017	0.036	0.02	0	0.016	0.029	0	0.017	0.037	0.021	0	0.016	0.029	0	0.01	0.03	0.014	0	0.01	0.022	0	0.019	0.039	0.023	0	0.018	0.031	0	0.007	0.027	0.011	0	0.006	0.019	0	0.025	0.044	0.028
1440	CPI-SS0A606E2DA	GH1_PRLR	simple:P01241	simple:P16471	ENSG00000259384	ENSG00000113494	TRUE	FALSE	TRUE	I2D,InnateDB-All,IntAct	FALSE	0	0	0	0	0	0	0	0	0	0	0	0	0	0	0	0	0	0	0	0	0	0	0	0	0	0	0	0	0.014	0.023	0	0.008	0.038	0.026	0.016	0	0	0
1441	CPI-SS0ACD3CCEE	GH1_GHR	simple:P01241	simple:P10912	ENSG00000259384	ENSG00000112964	TRUE	FALSE	TRUE	guidetopharmacology.org	FALSE	0	0	0	0	0	0	0	0	0	0	0	0	0	0	0	0	0	0	0	0	0	0	0	0	0	0	0	0	0.016	0	0.011	0.01	0.027	0.041	0.011	0	0	0
1442	CPI-SS01963C4CA	TG_ASGR1	simple:P01266	simple:P07306	ENSG00000042832	ENSG00000141505	TRUE	FALSE	TRUE	I2D	FALSE	0.003	0.02	0.003	0.003	0.027	0	0	0	0	0	0	0	0	0	0	0	0	0	0	0	0	0	0	0	0	0	0	0	0.003	0.02	0.003	0.003	0.028	0	0	0.009	0.026	0.008
1443	CPI-SS012B216F6	PTHLH_PTH2R	simple:P12272	simple:P49190	ENSG00000087494	ENSG00000144407	TRUE	FALSE	TRUE	guidetopharmacology.org	FALSE	0	0	0	0.036	0	0	0	0	0	0	0.019	0	0	0	0	0	0	0.216	0	0	0	0	0	0	0.082	0	0	0	0	0	0	0.011	0	0	0	0	0	0
1444	CPI-SS0483CE4ED	PTHLH_PTH1R	simple:P12272	simple:Q03431	ENSG00000087494	ENSG00000160801	TRUE	FALSE	TRUE	guidetopharmacology.org	FALSE	0	0.04	0	0	0.037	0	0.038	0	0.023	0	0	0.02	0	0.021	0	0.221	0	0	0.217	0	0.218	0	0.086	0	0	0.083	0	0.084	0	0.016	0	0	0.012	0	0.013	0	0.058	0
1445	CPI-SC09E5431A2	IFNG_Type II IFNR	simple:P01579	complex:Type II IFNR	ENSG00000111537		TRUE	FALSE	TRUE	curated	FALSE	0.183	0.293	0.264	0.203	0.089	0.13	0.031	0	0	0	0	0	0	0	0.185	0.295	0.266	0.205	0.091	0.132	0.033	0	0	0	0	0	0	0	0.181	0.29	0.262	0.201	0.087	0.128	0.028	0	0	0
1446	CPI-SS0C6448B94	IL1B_ADRB2	simple:P01584	simple:P07550	ENSG00000125538	ENSG00000169252	TRUE	FALSE	TRUE	I2D	FALSE	0.054	0.02	0.109	0.094	0.095	0.025	0.033	0.35	0.316	0.406	0.39	0.391	0.322	0.33	0.079	0.045	0.134	0.119	0.12	0.05	0.058	0.061	0.027	0.116	0.101	0.102	0.032	0.04	0.054	0.02	0.109	0.094	0.095	0.026	0.033	0	0	0
1447	CPI-SS0C1F25516	CD8A_CEACAM5	simple:P01732	simple:P06731	ENSG00000153563	ENSG00000105388	TRUE	TRUE	FALSE	curated	FALSE	0.266	0.061	0.457	0.2	0.026	0.482	0.04	0.267	0.062	0.458	0.202	0.028	0.483	0.041	0.266	0.061	0.457	0.201	0.027	0.482	0.04	0.265	0.061	0.457	0.2	0.026	0.481	0.04	0	0	0	0	0	0	0	0	0	0
1448	CPI-SS0F739D3DB	ANXA1_FPR1	simple:P04083	simple:P21462	ENSG00000135046	ENSG00000171051	TRUE	FALSE	TRUE	guidetopharmacology.org	FALSE	0	0.96	0	0	0	0	0	0	0.746	0	0	0	0	0	0	1.477	0	0	0	0	0	0	1.067	0	0	0	0	0	0	0.527	0	0	0	0	0	0	0.586	0
1449	CPI-SS06CCF5A54	ANXA1_FPR3	simple:P04083	simple:P25089	ENSG00000135046	ENSG00000187474	TRUE	FALSE	TRUE	guidetopharmacology.org	FALSE	0	1.217	0	0.811	0.81	0	0.81	0	1.003	0	0.597	0.595	0	0.596	0	1.734	0	1.328	1.327	0	1.327	0	1.324	0	0.918	0.917	0	0.918	0	0.784	0	0.378	0.376	0	0.377	0	0.843	0
1450	CPI-SS030BB46BB	ANXA1_FPR2	simple:P04083	simple:P25090	ENSG00000135046	ENSG00000171049	TRUE	FALSE	TRUE	curated	FALSE	0	0.837	0	0	0	0	0	0	0.622	0	0	0	0	0	0	1.354	0	0	0	0	0	0	0.944	0	0	0	0	0	0	0.403	0	0	0	0	0	0	0.462	0
1451	CPI-SS0F66EA6BE	APP_FPR2	simple:P05067	simple:P25090	ENSG00000142192	ENSG00000171049	FALSE	FALSE	TRUE	guidetopharmacology.org	FALSE	0	0.528	0	0	0	0	0	0	0.203	0	0	0	0	0	0	0.595	0	0	0	0	0	0	0.568	0	0	0	0	0	0	0.673	0	0	0	0	0	0	0.489	0
1452	CPI-SS05F45873A	SAA1_FPR2	simple:P0DJI8	simple:P25090	ENSG00000173432	ENSG00000171049	TRUE	FALSE	TRUE	guidetopharmacology.org	FALSE	0	0.184	0	0	0	0	0	0	0.043	0	0	0	0	0	0	0.159	0	0	0	0	0	0	0.196	0	0	0	0	0	0	0.037	0	0	0	0	0	0	0.147	0
1453	CPI-SS045EC4F7D	RLN2_RXFP1	simple:P04090	simple:Q9HBX9	ENSG00000107014	ENSG00000171509	TRUE	FALSE	TRUE	guidetopharmacology.org	FALSE	0	0	0	0	0	0	0	0	0	0	0	0	0	0	0.015	0	0.022	0.015	0.025	0	0.004	0	0	0	0	0	0	0	0.017	0	0.023	0.016	0.026	0	0.005	0	0	0
1454	CPI-SS0FAE75A75	RLN1_RXFP1	simple:P04808	simple:Q9HBX9	ENSG00000107018	ENSG00000171509	TRUE	FALSE	TRUE	guidetopharmacology.org	FALSE	0	0	0	0	0	0	0	0	0	0	0	0	0	0	0	0	0	0	0	0	0	0	0	0	0	0	0	0	0.015	0	0.022	0.015	0.024	0	0.003	0	0	0
1455	CPI-SS08805BBC2	INSL3_RXFP1	simple:P51460	simple:Q9HBX9	ENSG00000248099	ENSG00000171509	TRUE	FALSE	TRUE	guidetopharmacology.org	FALSE	0.016	0	0.023	0.016	0.025	0	0.004	0	0	0	0	0	0	0	0.015	0	0.022	0.015	0.025	0	0.004	0.016	0	0.023	0.016	0.026	0	0.005	0.017	0	0.024	0.017	0.026	0	0.005	0	0	0
1456	CPI-SS092E57263	CSF2_CSF1R	simple:P04141	simple:P07333	ENSG00000164400	ENSG00000182578	TRUE	FALSE	TRUE	guidetopharmacology.org	FALSE	0	0	0	0	0	0	0	0	0	0	0	0	0	0	0	0.457	0.005	0	0.002	0	0	0	0.457	0.005	0	0.003	0	0	0	0	0	0	0	0	0	0	0	0
1457	CPI-SS066FBE098	IL13_IL13RA2	simple:P35225	simple:Q14627	ENSG00000169194	ENSG00000123496	TRUE	FALSE	TRUE	curated	FALSE	0	0	0	0	0	0	0	0	0.005	0.009	0.007	0	0	0	0	0	0	0	0	0	0	0	0	0	0	0	0	0	0	0	0	0	0	0	0	0	0	0
1458	CPI-SS0186F8AED	TNFSF9_IL13RA2	simple:P41273	simple:Q14627	ENSG00000125657	ENSG00000123496	TRUE	FALSE	TRUE	InnateDB-All	FALSE	0	0.066	0.07	0.068	0	0	0	0	0.114	0.118	0.116	0	0	0	0	0.115	0.119	0.117	0	0	0	0	0.078	0.083	0.081	0	0	0	0	0.098	0.102	0.1	0	0	0	0	0.078	0.082
1459	CPI-SS0BCCDFA7A	NAMPT_IL13RA2	simple:P43490	simple:Q14627	ENSG00000105835	ENSG00000123496	TRUE	FALSE	TRUE	InnateDB-All	FALSE	0	0.34	0.344	0.342	0	0	0	0	0.681	0.685	0.683	0	0	0	0	0.489	0.493	0.491	0	0	0	0	0.428	0.432	0.43	0	0	0	0	0.567	0.571	0.569	0	0	0	0	0.287	0.291
1460	CPI-SS0073098F3	IL13_TMEM219	simple:P35225	simple:Q86XT9	ENSG00000169194	ENSG00000149932	TRUE	FALSE	TRUE	IMEx,IntAct	FALSE	0	0	0	0	0	0	0	0.217	0.238	0.186	0.187	0.308	0.128	0.103	0	0	0	0	0	0	0	0	0	0	0	0	0	0	0	0	0	0	0	0	0	0	0	0
1461	CPI-SS0431D2256	TNFSF9_TNFRSF9	simple:P41273	simple:Q07011	ENSG00000125657	ENSG00000049249	TRUE	FALSE	TRUE	curated	FALSE	0.065	0.077	0	0.065	0.065	0	0.151	0.113	0.125	0	0.113	0.113	0	0.199	0.115	0.126	0	0.114	0.114	0	0.2	0.078	0.09	0	0.078	0.078	0	0.164	0.098	0.109	0	0.098	0.097	0	0.183	0.078	0.089	0
1462	CPI-SS047CD2E9F	TNFSF9_ADGRG5	simple:P41273	simple:Q8IZF4	ENSG00000125657	ENSG00000159618	TRUE	FALSE	TRUE	InnateDB-All	FALSE	0	0.082	0	0	0	0	0.081	0	0.13	0	0	0	0	0.129	0	0.131	0	0	0	0	0.13	0	0.095	0	0	0	0	0.094	0	0.114	0	0	0	0	0.113	0	0.095	0
1463	CPI-SS0DC2A6D35	IL6_HRH1	simple:P05231	simple:P35367	ENSG00000136244	ENSG00000196639	TRUE	FALSE	TRUE	IMEx,InnateDB-All,IntAct	FALSE	0	0	0	0	0	0	0	0.084	0.076	0.134	0.106	0.108	0.078	0.042	0.048	0.04	0.098	0.07	0.072	0.042	0.006	0	0	0	0	0	0	0	0.181	0.173	0.231	0.203	0.205	0.175	0.139	0	0	0
1464	CPI-SS00B1BEE64	CD2_CD58	simple:P06729	simple:P19256	ENSG00000116824	ENSG00000116815	FALSE	TRUE	FALSE	curated	FALSE	0	0	0	0	0	0	0	0.151	0.188	0.171	0.16	0.074	0.227	0.131	0	0	0	0	0	0	0	0.143	0.18	0.163	0.152	0.066	0.219	0.123	0	0	0	0	0	0	0	0	0	0
1465	CPI-SS0B537DD3F	CEACAM5_CEACAM1	simple:P06731	simple:P13688	ENSG00000105388	ENSG00000079385	TRUE	FALSE	FALSE	curated	FALSE	0.458	0.311	0.697	0.451	0.327	0.434	0.297	0.254	0.107	0.493	0.246	0.122	0.229	0.093	0.65	0.503	0.889	0.642	0.518	0.625	0.489	0.393	0.246	0.632	0.386	0.261	0.368	0.232	0.219	0.072	0.458	0.212	0.087	0.194	0.058	0.674	0.527	0.913
[truncated: 137 more rows]
[truncated: 11 more columns]

## Sheet: meanshpvn
	id_cp_interaction	interacting_pair	partner_a	partner_b	gene_a	gene_b	secreted	receptor_a	receptor_b	annotation_strategy	is_integrin	ntm0.ntm0	ntm0.ntm11	ntm0.ntm2	ntm0.ntm3	ntm0.ntm5	ntm0.ntm8	ntm0.ntm9	ntm11.ntm0	ntm11.ntm11	ntm11.ntm2	ntm11.ntm3	ntm11.ntm5	ntm11.ntm8	ntm11.ntm9	ntm2.ntm0	ntm2.ntm11	ntm2.ntm2	ntm2.ntm3	ntm2.ntm5	ntm2.ntm8	ntm2.ntm9	ntm3.ntm0	ntm3.ntm11	ntm3.ntm2	ntm3.ntm3	ntm3.ntm5	ntm3.ntm8	ntm3.ntm9	ntm5.ntm0	ntm5.ntm11	ntm5.ntm2	ntm5.ntm3	ntm5.ntm5	ntm5.ntm8	ntm5.ntm9	ntm8.ntm0	ntm8.ntm11	ntm8.ntm2
[truncated: 1,606 more rows]
[truncated: 11 more columns]

[truncated: 2 more sheets: groupHPVp, groupHPVn]
